# Supplementary material for: The Legionella pneumophila genome evolved to accommodate multiple regulatory mechanisms controlled by the CsrA-system
Source: PLoS Genet. 2017 Feb 17;13(2):e1006629. doi: 10.1371/journal.pgen.1006629 (PMC5338858; doi:10.1371/journal.pgen.1006629)
Supplement: S8 Table — (XLSX) [file pgen.1006629.s021.xlsx]

## Sheet: S1 all identified proteins
Protein IDs	Majority protein IDs	Peptide counts (all)	Peptide counts (razor+unique)	Peptide counts (unique)	Fasta headers	Number of proteins	Peptides	Razor + unique peptides	Unique peptides	Peptides Mut1	Peptides Mut2	Peptides Mut3	Peptides WT1	Peptides WT2	Peptides WT3	Razor + unique peptides Mut1	Razor + unique peptides Mut2	Razor + unique peptides Mut3	Razor + unique peptides WT1	Razor + unique peptides WT2	Razor + unique peptides WT3	Unique peptides Mut1	Unique peptides Mut2	Unique peptides Mut3	Unique peptides WT1	Unique peptides WT2	Unique peptides WT3	Sequence coverage [%]	Unique + razor sequence coverage [%]	Unique sequence coverage [%]	Mol. weight [kDa]	Sequence length	Sequence lengths	Experiment Mut1	Experiment Mut2	Experiment Mut3	Experiment WT1	Experiment WT2	Experiment WT3	PEP	Sequence coverage Mut1 [%]	Sequence coverage Mut2 [%]	Sequence coverage Mut3 [%]	Sequence coverage WT1 [%]	Sequence coverage WT2 [%]	Sequence coverage WT3 [%]	Intensity	Intensity Mut1	Intensity Mut2
lpp0001	lpp0001	21	21	21	>lpp0001|ID:2397435|dnaA| chromosomal replication initiator protein DnaA, DNA-binding transcriptional dual regulator [Legionella pneumophila Paris]	1	21	21	21	19	19	21	20	19	19	19	19	21	20	19	19	19	19	21	20	19	19	59.1	59.1	59.1	51.347	452	452	24	26	26	25	26	25	5.5047e-170	55.8	54	59.1	57.5	54	55.8	2995700000	462940000	582700000
lpp0002	lpp0002	11	11	11	>lpp0002|ID:2397436|dnaN| DNA polymerase III, beta subunit [Legionella pneumophila Paris]	1	11	11	11	9	10	10	9	8	11	9	10	10	9	8	11	9	10	10	9	8	11	40.9	40.9	40.9	40.869	367	367	11	13	12	10	9	15	2.8227e-118	34.3	40.9	40.9	34.3	31.6	40.9	1551200000	231640000	289720000
lpp0004	lpp0004	36	36	36	>lpp0004|ID:2397438|gyrB| DNA gyrase, subunit B [Legionella pneumophila Paris]	1	36	36	36	33	34	34	35	32	34	33	34	34	35	32	34	33	34	34	35	32	34	53.7	53.7	53.7	90.997	805	805	53	53	56	53	50	49	0	48.6	51.4	49.1	53.7	47.3	48.8	10973000000	1385900000	2007100000
lpp0005	lpp0005	10	10	10	>lpp0005|ID:2398998| Agmatine deiminase (Agmatine iminohydrolase) [Legionella pneumophila Paris]	1	10	10	10	10	10	8	7	10	7	10	10	8	7	10	7	10	10	8	7	10	7	42.8	42.8	42.8	39.115	346	346	11	13	10	8	11	9	2.2237e-180	42.8	42.8	28.9	26.6	42.8	26.6	1689500000	265540000	429930000
lpp0006	lpp0006	21	21	21	>lpp0006|ID:2398999|speA| biosynthetic arginine decarboxylase, PLP-binding [Legionella pneumophila Paris]	1	21	21	21	21	20	21	20	20	21	21	20	21	20	20	21	21	20	21	20	20	21	43.3	43.3	43.3	70.509	630	630	23	22	24	22	23	23	1.6534e-154	43.3	41	43.3	42.2	40.5	43.3	3527600000	498220000	651930000
lpp0007	lpp0007	11	11	11	>lpp0007|ID:2399000| amidohydrolase [Legionella pneumophila Paris]	1	11	11	11	8	11	8	9	8	8	8	11	8	9	8	8	8	11	8	9	8	8	70.5	70.5	70.5	31.509	281	281	13	17	13	18	14	14	1.1485e-245	41.3	70.5	41.3	50.5	41.3	41.3	4255100000	546590000	910840000
lpp0008	lpp0008	30	30	30	>lpp0008|ID:2399001| conserved protein of unknown function [Legionella pneumophila Paris]	1	30	30	30	29	30	30	30	27	29	29	30	30	30	27	29	29	30	30	30	27	29	71.8	71.8	71.8	47.42	419	419	55	60	61	50	52	59	0	71.8	71.8	71.8	71.8	71.6	71.6	34813000000	5801300000	8080000000
lpp0010	lpp0010	16	16	16	>lpp0010|ID:2397440|hflX| putative GTPase [Legionella pneumophila Paris]	1	16	16	16	13	15	12	13	15	14	13	15	12	13	15	14	13	15	12	13	15	14	51	51	51	46.535	414	414	14	17	12	13	16	16	6.6656e-109	38.9	44.4	34.5	35	44.4	38.6	1615600000	200930000	326760000
lpp0011	lpp0011	4	4	4	>lpp0011|ID:2399002| Thioredoxin related protein [Legionella pneumophila Paris]	1	4	4	4	4	2	3	4	3	3	4	2	3	4	3	3	4	2	3	4	3	3	47.4	47.4	47.4	17.827	156	156	5	3	4	5	4	4	4.3571e-40	47.4	13.5	26.3	47.4	26.3	26.3	445990000	64155000	67698000
lpp0014	lpp0014	4	4	4	>lpp0014|ID:2397442|patK| esterase of the alpha-beta hydrolase superfamily; [patatin domain] [Legionella pneumophila Paris]	1	4	4	4	4	4	4	2	1	1	4	4	4	2	1	1	4	4	4	2	1	1	14.8	14.8	14.8	41.785	371	371	5	5	5	2	1	1	2.3712e-63	14.8	14.8	14.8	7.5	2.7	2.7	219960000	42154000	87733000
lpp0015	lpp0015	1	1	1	>lpp0015|ID:2397443| putative membrane fusion protein of efflux pump [Legionella pneumophila Paris]	1	1	1	1	0	1	1	1	1	1	0	1	1	1	1	1	0	1	1	1	1	1	3.6	3.6	3.6	40.615	357	357		1	1	1	1	2	0.00045001	0	3.6	3.6	3.6	3.6	3.6	63682000	0	10966000
lpp0021	lpp0021	3	3	3	>lpp0021|ID:2397449| conserved protein of unknown function [Legionella pneumophila Paris]	1	3	3	3	2	3	3	3	3	3	2	3	3	3	3	3	2	3	3	3	3	3	22	22	22	18.272	159	159	2	3	3	3	3	4	9.8905e-14	15.1	22	22	22	22	22	346690000	50588000	45314000
lpp0022	lpp0022	15	15	15	>lpp0022|ID:2397450|ycbY| putative conserved AdoMet-dependent methyltransferase with RNA interaction domain [Legionella pneumophila Paris]	1	15	15	15	6	9	8	13	12	14	6	9	8	13	12	14	6	9	8	13	12	14	28.6	28.6	28.6	80.182	707	707	7	9	9	14	12	15	4.2674e-54	10.5	15.4	14.9	25.7	19.1	26.2	657020000	30006000	49177000
lpp0023	lpp0023	1	1	1	>lpp0023|ID:2399004| conserved membrane protein of unknown function [Legionella pneumophila Paris]	1	1	1	1	1	1	1	1	1	1	1	1	1	1	1	1	1	1	1	1	1	1	10.4	10.4	10.4	20.784	182	182	1	1	1	1	2	1	3.4754e-42	10.4	10.4	10.4	10.4	10.4	10.4	76333000	8079100	11791000
lpp0030	lpp0030	2	2	2	>lpp0030|ID:2399009| conserved protein of unknown function [Legionella pneumophila Paris]	1	2	2	2	0	1	1	2	1	2	0	1	1	2	1	2	0	1	1	2	1	2	7.1	7.1	7.1	33.669	296	296		1	1	2	2	3	1.4786e-05	0	3.7	3.7	7.1	3.7	7.1	59941000	0	8037100
lpp0043	lpp0043	3	3	3	>lpp0043|ID:2399016| conserved membrane protein of unknown function [Legionella pneumophila Paris]	1	3	3	3	2	3	3	3	3	3	2	3	3	3	3	3	2	3	3	3	3	3	14	14	14	32.872	286	286	2	3	4	3	3	3	5.528e-16	10.1	14	14	14	14	14	277240000	32027000	59561000
lpp0047	lpp0047	2	2	2	>lpp0047|ID:2397460| conserved protein of unknown function [Legionella pneumophila Paris]	1	2	2	2	1	2	1	0	0	1	1	2	1	0	0	1	1	2	1	0	0	1	31.8	31.8	31.8	15.201	132	132	1	3	1			1	6.7056e-70	22	31.8	22	0	0	9.8	119330000	22628000	66490000
lpp0054	lpp0054	11	11	11	>lpp0054|ID:2399021|prpB| 2-methylisocitrate lyase [Legionella pneumophila Paris]	1	11	11	11	10	10	11	9	10	11	10	10	11	9	10	11	10	10	11	9	10	11	58.2	58.2	58.2	32.89	297	297	16	15	17	13	14	15	3.6674e-238	58.2	57.9	58.2	45.8	57.9	58.2	3065000000	586760000	632950000
lpp0055	lpp0055	7	7	7	>lpp0055|ID:2399022| putative Similarities with transferase enzyme [Legionella pneumophila Paris]	1	7	7	7	7	6	6	4	6	5	7	6	6	4	6	5	7	6	6	4	6	5	27.5	27.5	27.5	28.241	244	244	7	6	6	4	6	5	1.1809e-15	27.5	23.8	22.5	15.6	24.2	19.3	302490000	61497000	72962000
lpp0056	lpp0056	6	6	6	>lpp0056|ID:2399023| conserved protein of unknown function [Legionella pneumophila Paris]	1	6	6	6	4	6	4	5	4	4	4	6	4	5	4	4	4	6	4	5	4	4	27	27	27	27.409	233	233	5	7	5	7	5	5	4.8643e-24	18	27	18	26.6	18	18	844400000	159790000	254470000
lpp0074	lpp0074	2	2	2	>lpp0074|ID:2397477| conserved protein of unknown function [Legionella pneumophila Paris]	1	2	2	2	2	2	2	2	2	2	2	2	2	2	2	2	2	2	2	2	2	2	24.5	24.5	24.5	10.488	94	94	2	2	2	2	2	2	1.3487e-05	24.5	24.5	24.5	24.5	24.5	24.5	105950000	17670000	20881000
lpp0078	lpp0078	2	2	2	>lpp0078|ID:2397481| Efflux transporter, RND family, MFP subunit [Legionella pneumophila Paris]	1	2	2	2	2	2	2	2	0	1	2	2	2	2	0	1	2	2	2	2	0	1	7.1	7.1	7.1	42.412	381	381	2	2	2	2		1	5.9303e-11	7.1	7.1	7.1	7.1	0	5	65352000	15419000	17224000
lpp0085	lpp0085	21	21	20	>lpp0085|ID:2399033| Aspartate aminotransferase A (Transaminase A) (AspAT) [Legionella pneumophila Paris]	1	21	21	20	19	20	20	19	20	20	19	20	20	19	20	20	19	20	19	19	20	19	71.9	71.9	63.3	42.796	392	392	23	26	27	27	25	25	0	63.3	63.3	71.9	63.3	63.3	71.9	8027800000	931530000	1378800000
lpp0086	lpp0086	3	3	3	>lpp0086|ID:2397485|uvrB| excinulease of nucleotide excision repair, DNA damage recognition component [Legionella pneumophila Paris]	1	3	3	3	1	0	0	2	1	2	1	0	0	2	1	2	1	0	0	2	1	2	4.7	4.7	4.7	75.649	663	663	1			2	1	2	1.0474e-06	1.4	0	0	3	1.4	3	20613000	2016300	0
lpp0089	lpp0089	2	2	2	>lpp0089|ID:2399035|zapA| Cell division protein ZapA [Legionella pneumophila Paris]	1	2	2	2	1	1	2	1	1	1	1	1	2	1	1	1	1	1	2	1	1	1	23.1	23.1	23.1	11.936	104	104	1	1	3	2	1	1	7.0248e-21	12.5	12.5	23.1	12.5	12.5	12.5	536320000	65159000	96247000
lpp0090	lpp0090	3	3	3	>lpp0090|ID:2397487| conserved protein of unknown function [Legionella pneumophila Paris]	1	3	3	3	3	3	3	2	2	3	3	3	3	2	2	3	3	3	3	2	2	3	16.1	16.1	16.1	21.723	193	193	4	3	4	3	2	4	2.844e-12	16.1	16.1	16.1	10.9	10.9	16.1	333810000	44736000	52722000
lpp0091	lpp0091	23	23	23	>lpp0091|ID:2397488|pepP| proline aminopeptidase P II [Legionella pneumophila Paris]	1	23	23	23	22	21	20	22	18	19	22	21	20	22	18	19	22	21	20	22	18	19	64	64	64	48.903	436	436	25	31	26	28	19	24	0	64	59.4	59.4	61	55.3	58.5	4634900000	717270000	1109200000
lpp0092	lpp0092	6	6	6	>lpp0092|ID:2397489|ubiH| 2-octaprenyl-6-methoxyphenol hydroxylase, FAD/NAD(P)-binding [Legionella pneumophila Paris]	1	6	6	6	6	4	5	5	4	4	6	4	5	5	4	4	6	4	5	5	4	4	19.2	19.2	19.2	43.918	400	400	8	5	7	5	4	4	5.7432e-98	19.2	13.5	16.5	16.5	11.2	13.5	356050000	49230000	58466000
lpp0093	lpp0093	5	5	5	>lpp0093|ID:2397490|visC| putative oxidoreductase with FAD/NAD(P)-binding domain [Legionella pneumophila Paris]	1	5	5	5	3	3	3	4	4	2	3	3	3	4	4	2	3	3	3	4	4	2	17.3	17.3	17.3	43.06	387	387	3	3	3	5	5	2	3.3751e-27	10.3	11.4	9.6	12.9	14	7	300640000	45035000	68939000
lpp0095	lpp0095	1	1	1	>lpp0095|ID:2399036| substrate of the Dot/Icm secretion system [Legionella pneumophila Paris]	1	1	1	1	1	1	1	1	1	1	1	1	1	1	1	1	1	1	1	1	1	1	4.2	4.2	4.2	51.025	450	450	1	1	1	1	1	1	1.9572e-08	4.2	4.2	4.2	4.2	4.2	4.2	54007000	6636000	9308500
lpp0097	lpp0097	4	4	4	>lpp0097|ID:2399037| glutathione synthase/ribosomal protein S6 modification enzyme [Legionella pneumophila Paris]	1	4	4	4	4	4	4	3	3	4	4	4	4	3	3	4	4	4	4	3	3	4	22.9	22.9	22.9	35.066	315	315	6	6	6	4	4	5	8.3357e-135	22.9	22.9	22.9	12.7	12.7	22.9	780000000	148970000	116260000
lpp0098	lpp0098	15	15	15	>lpp0098|ID:2399038| conserved membrane protein of unknown function [Legionella pneumophila Paris]	1	15	15	15	15	13	11	13	14	13	15	13	11	13	14	13	15	13	11	13	14	13	40.6	40.6	40.6	56.643	507	507	18	15	14	19	18	17	7.3293e-244	40.6	36.5	33.1	36.3	38.1	36.5	2022400000	310520000	401250000
lpp0099	lpp0099	8	8	8	>lpp0099|ID:2399039| conserved exported protein of unknown function [Legionella pneumophila Paris]	1	8	8	8	6	6	6	5	6	6	6	6	6	5	6	6	6	6	6	5	6	6	50.3	50.3	50.3	19.441	175	175	6	6	6	5	6	6	3.2597e-63	45.1	45.1	45.1	30.9	44.6	45.1	592180000	136860000	113580000
lpp0101	lpp0101	11	11	11	>lpp0101|ID:2399040| conserved protein of unknown function [Legionella pneumophila Paris]	1	11	11	11	11	11	11	11	10	11	11	11	11	11	10	11	11	11	11	11	10	11	59.7	59.7	59.7	23.448	196	196	17	17	19	18	17	19	3.9393e-67	59.7	59.7	59.7	59.7	56.1	59.7	3242700000	447240000	591840000
lpp0104	lpp0104	3	3	3	>lpp0104|ID:2397494| conserved protein of unknown function [Legionella pneumophila Paris]	1	3	3	3	2	2	1	3	3	3	2	2	1	3	3	3	2	2	1	3	3	3	3.6	3.6	3.6	152.88	1324	1324	2	2	1	3	3	3	1.3432e-26	2.6	2.6	0.8	3.6	3.6	3.6	99559000	11300000	19965000
lpp0105	lpp0105	7	7	7	>lpp0105|ID:2397495| conserved exported protein of unknown function [Legionella pneumophila Paris]	1	7	7	7	6	5	5	7	7	5	6	5	5	7	7	5	6	5	5	7	7	5	74	74	74	16.728	154	154	8	6	6	10	8	6	1.5516e-233	74	61.7	61.7	74	74	61.7	2693400000	363430000	417750000
lpp0106	lpp0106	19	19	19	>lpp0106|ID:2397496|rnr/lidP| exoribonuclease R, RNase R [Legionella pneumophila Paris]	1	19	19	19	17	18	16	17	19	19	17	18	16	17	19	19	17	18	16	17	19	19	33.7	33.7	33.7	82.732	726	726	20	20	18	19	21	21	8.9368e-119	26.9	33.6	28	28.1	33.7	33.7	1703700000	239790000	284270000
lpp0107	lpp0107	7	7	7	>lpp0107|ID:2397497|rlmB| putative enzyme [Legionella pneumophila Paris]	1	7	7	7	5	6	6	5	3	5	5	6	6	5	3	5	5	6	6	5	3	5	44.2	44.2	44.2	27.208	249	249	5	6	6	6	3	5	1.5333e-37	24.9	35.3	30.5	32.5	18.1	29.7	228530000	11268000	36499000
lpp0108	lpp0108	8	8	8	>lpp0108|ID:2397498|rpiA| ribose 5-phosphate isomerase, constitutive [Legionella pneumophila Paris]	1	8	8	8	7	7	7	7	8	8	7	7	7	7	8	8	7	7	7	7	8	8	33.8	33.8	33.8	23.002	216	216	9	10	10	9	10	12	7.2931e-98	32.9	32.9	32.9	32.9	33.8	33.8	1669600000	185570000	236210000
lpp0109	lpp0109	14	14	14	>lpp0109|ID:2397499| cytosolic IMP-GMP specific 5-nucleotidase [Legionella pneumophila Paris]	1	14	14	14	12	11	12	13	13	14	12	11	12	13	13	14	12	11	12	13	13	14	31.6	31.6	31.6	53.467	459	459	12	12	13	14	13	14	2.1044e-70	28.5	25.5	28.3	30.1	30.1	31.6	1140400000	135700000	143500000
lpp0113	lpp0113	23	23	23	>lpp0113|ID:2399043|polA| fused DNA polymerase I 5->3 exonuclease ; 3->5 polymerase ; 3->5 exonuclease [Legionella pneumophila Paris]	1	23	23	23	17	20	20	21	18	19	17	20	20	21	18	19	17	20	20	21	18	19	36.4	36.4	36.4	100.62	896	896	18	20	20	21	19	20	7.7652e-207	25.3	33.1	34.6	33.4	26.1	31.6	2014700000	244700000	334440000
lpp0114	lpp0114	13	13	13	>lpp0114|ID:2399044|lpxD| UDP-3-O-(3-hydroxymyristoyl) glucosamine N-acyltransferase [Legionella pneumophila Paris]	1	13	13	13	12	10	11	10	12	11	12	10	11	10	12	11	12	10	11	10	12	11	53	53	53	37.298	351	351	16	12	14	12	15	14	2.9403e-213	53	45	41.6	41.6	49.6	45	2769000000	453470000	503550000
lpp0115	lpp0115	1	1	1	>lpp0115|ID:2397503| conserved exported protein of unknown function [Legionella pneumophila Paris]	1	1	1	1	0	1	1	1	1	1	0	1	1	1	1	1	0	1	1	1	1	1	10.8	10.8	10.8	28.704	260	260		1	1	1	1	1	2.8754e-06	0	10.8	10.8	10.8	10.8	10.8	70900000	0	16235000
lpp0116	lpp0116	15	15	15	>lpp0116|ID:2399045|fabF| 3-oxoacyl-[acyl-carrier-protein] synthase 2 (3-oxoacyl- [acyl-carrier-protein] synthase II) (Beta-ketoacyl-ACP synthase II) (KAS II) [Legionella pneumophila Paris]	1	15	15	15	14	14	14	14	12	13	14	14	14	14	12	13	14	14	14	14	12	13	69.9	69.9	69.9	43.525	409	409	21	21	22	19	17	18	0	69.9	64.8	69.9	69.9	62.3	67.5	5716400000	914800000	1458900000
lpp0117	lpp0117	11	11	11	>lpp0117|ID:2399046|vipF| N-terminal acetyltransferase, GNAT family (substrate of the Dot/Icm secretion system) [Legionella pneumophila Paris]	1	11	11	11	8	9	8	8	9	10	8	9	8	8	9	10	8	9	8	8	9	10	42	42	42	33.081	286	286	9	11	10	9	11	11	1.3741e-66	29.7	35.3	29.7	28	33.6	39.2	1130800000	135400000	208110000
lpp0118	lpp0118	3	3	3	>lpp0118|ID:2399047| peptide methionine sulfoxide reductase [Legionella pneumophila Paris]	1	3	3	3	3	2	2	3	2	2	3	2	2	3	2	2	3	2	2	3	2	2	24.6	24.6	24.6	22.557	191	191	3	2	2	3	2	2	1.1122e-46	24.6	19.9	19.9	24.6	19.9	19.9	163950000	24934000	25236000
lpp0121	lpp0121	7	7	7	>lpp0121|ID:2399050| conserved protein of unknown function [Legionella pneumophila Paris]	1	7	7	7	3	5	3	4	6	6	3	5	3	4	6	6	3	5	3	4	6	6	34	34	34	31.402	268	268	4	8	5	6	8	7	9.0722e-34	14.2	25.4	14.6	18.7	27.2	27.2	442580000	18329000	85604000
lpp0122	lpp0122	2	2	2	>lpp0122|ID:2399051| conserved protein of unknown function [Legionella pneumophila Paris]	1	2	2	2	2	2	2	2	2	1	2	2	2	2	2	1	2	2	2	2	2	1	36	36	36	9.9683	89	89	2	4	2	3	2	1	5.6564e-35	36	36	36	36	36	20.2	278490000	43380000	97097000
lpp0123	lpp0123	24	24	24	>lpp0123|ID:2397504| putative CoA-dependent acyltransferase [Legionella pneumophila Paris]	1	24	24	24	19	20	21	20	21	22	19	20	21	20	21	22	19	20	21	20	21	22	49.7	49.7	49.7	69.967	600	600	23	23	26	26	28	26	8.6253e-252	37.5	42.3	41.5	38.5	42.5	43.2	3117800000	335730000	484270000
lpp0124	lpp0124	1	1	1	>lpp0124|ID:2397505|fdfT| squalene and phytoene synthase [Legionella pneumophila Paris]	1	1	1	1	1	1	1	1	1	1	1	1	1	1	1	1	1	1	1	1	1	1	4.1	4.1	4.1	40.005	345	345	1	1	1	1	1	1	0.00024089	4.1	4.1	4.1	4.1	4.1	4.1	51547000	4896200	10319000
lpp0127	lpp0127	8	8	8	>lpp0127|ID:2399054| Putative Diguanylate phosphodiesterase (EAL domain) [Legionella pneumophila Paris]	1	8	8	8	7	6	6	7	8	7	7	6	6	7	8	7	7	6	6	7	8	7	27.1	27.1	27.1	45.549	402	402	8	7	7	7	9	7	1.4783e-121	23.9	20.1	20.1	23.6	27.1	23.6	599560000	109140000	131670000
lpp0128	lpp0128	30	30	30	>lpp0128|ID:2399055|gcsB| putative glycine dehydrogenase [decarboxylating] subunit 2 (Glycine decarboxylase subunit 2) (Glycine cleavage system P-protein subunit 2) [Legionella pneumophila Paris]	1	30	30	30	27	28	28	27	29	29	27	28	28	27	29	29	27	28	28	27	29	29	72.3	72.3	72.3	53.361	484	484	38	41	41	37	43	42	0	68.4	69.4	69.4	68.4	70.5	71.3	10493000000	1301200000	1784100000
lpp0129	lpp0129	7	7	7	>lpp0129|ID:2399056| conserved protein of unknown function [Legionella pneumophila Paris]	1	7	7	7	6	6	6	6	6	7	6	6	6	6	6	7	6	6	6	6	6	7	77.5	77.5	77.5	11.828	102	102	12	13	12	13	11	13	1.8293e-120	77.5	77.5	77.5	77.5	77.5	77.5	2545400000	290980000	381130000
lpp0130	lpp0130	8	8	8	>lpp0130|ID:2399057|gcsA| glycine dehydrogenase subunit 1 [Legionella pneumophila Paris]	1	8	8	8	8	8	8	8	8	8	8	8	8	8	8	8	8	8	8	8	8	8	27.4	27.4	27.4	49.861	456	456	13	14	14	14	15	15	0	27.4	27.4	27.4	27.4	27.4	27.4	5816100000	694420000	1008700000
lpp0131	lpp0131	3	3	3	>lpp0131|ID:2399058|gcvH| glycine cleavage complex lipoylprotein [Legionella pneumophila Paris]	1	3	3	3	3	3	3	3	3	3	3	3	3	3	3	3	3	3	3	3	3	3	28.8	28.8	28.8	13.845	125	125	6	8	6	7	7	7	5.0696e-35	28.8	28.8	28.8	28.8	28.8	28.8	2916200000	365530000	588990000
lpp0132	lpp0132	14	14	14	>lpp0132|ID:2399059|gcvT| aminomethyltransferase, tetrahydrofolate-dependent, subunit (T protein) of glycine cleavage complex [Legionella pneumophila Paris]	1	14	14	14	13	13	14	14	14	14	13	13	14	14	14	14	13	13	14	14	14	14	57.8	57.8	57.8	39.431	360	360	20	24	21	24	22	24	0	54.4	53.6	57.8	57.8	57.8	57.8	5320300000	634540000	870700000
lpp0134	lpp0134	8	8	8	>lpp0134|ID:2399060| conserved exported protein of unknown function [Legionella pneumophila Paris]	1	8	8	8	7	8	6	8	8	8	7	8	6	8	8	8	7	8	6	8	8	8	58.5	58.5	58.5	19.5	176	176	8	9	7	9	9	9	1.2936e-56	58.5	58.5	43.2	58.5	58.5	58.5	1123500000	156290000	213690000
lpp0136	lpp0136	13	13	13	>lpp0136|ID:2397508| putative ABC-type Taurine transport system, ATPase component [Legionella pneumophila Paris]	1	13	13	13	10	11	10	12	12	11	10	11	10	12	12	11	10	11	10	12	12	11	42.1	42.1	42.1	48.377	432	432	11	12	10	13	12	11	3.6801e-97	30.8	36.8	29.4	39.4	38.7	32.4	1277400000	143550000	270240000
lpp0137	lpp0137	14	14	14	>lpp0137|ID:2399061|dsbA| thiol:disulfide interchange protein precursor DsbA [Legionella pneumophila Paris]	1	14	14	14	13	13	14	13	14	14	13	13	14	13	14	14	13	13	14	13	14	14	73.5	73.5	73.5	23.178	204	204	23	27	23	24	24	25	1.3263e-208	61.8	61.8	73.5	61.8	73.5	73.5	7642000000	949260000	1412400000
lpp0138	lpp0138	3	3	3	>lpp0138|ID:2399062| putative Cytochrome c4 [Legionella pneumophila Paris]	1	3	3	3	2	3	2	2	2	2	2	3	2	2	2	2	2	3	2	2	2	2	26.5	26.5	26.5	21.827	200	200	2	3	2	2	2	2	4.4638e-62	12.5	26.5	12.5	12.5	21	21	273570000	25475000	60610000
lpp0139	lpp0139	5	5	5	>lpp0139|ID:2397509|yihA| GTP-binding protein [Legionella pneumophila Paris]	1	5	5	5	3	2	3	4	3	3	3	2	3	4	3	3	3	2	3	4	3	3	28	28	28	22.848	200	200	3	2	3	4	3	3	1.3411e-14	19.5	14	19.5	23	14	19.5	153490000	18376000	22966000
lpp0141	lpp0141	18	18	18	>lpp0141|ID:2399063|acsB| acetyl-CoA synthetase [Legionella pneumophila Paris]	1	18	18	18	14	15	16	15	15	12	14	15	16	15	15	12	14	15	16	15	15	12	38.8	38.8	38.8	72.404	652	652	18	19	23	19	19	16	1.0167e-180	29.8	32.2	33.3	30.4	31.3	25.5	2567700000	443090000	546900000
lpp0142	lpp0142	10	10	10	>lpp0142|ID:2399064| 3-hydroxyisobutyrate dehydrogenase [Legionella pneumophila Paris]	1	10	10	10	8	9	10	9	7	10	8	9	10	9	7	10	8	9	10	9	7	10	71.5	71.5	71.5	31.422	298	298	12	14	15	14	13	16	2.6613e-266	54.4	62.1	71.5	64.1	38.9	71.5	2916800000	460140000	670220000
lpp0143	lpp0143	18	18	18	>lpp0143|ID:2399065|mmsA| methylmalonate-semialdehyde dehydrogenase [acylating] (MMSDH), oxidoreductase protein [Legionella pneumophila Paris]	1	18	18	18	18	17	18	17	18	17	18	17	18	17	18	17	18	17	18	17	18	17	58.7	58.7	58.7	54.192	499	499	27	28	31	27	26	25	0	58.7	57.3	58.7	57.3	58.7	57.3	13671000000	2363200000	3238800000
lpp0144	lpp0144	1	1	1	>lpp0144|ID:2399066| conserved protein of unknown function [Legionella pneumophila Paris]	1	1	1	1	1	1	1	1	1	1	1	1	1	1	1	1	1	1	1	1	1	1	31	31	31	6.476	58	58	1	1	1	1	1	1	4.6402e-09	31	31	31	31	31	31	213780000	33743000	49321000
lpp0145	lpp0145	39	39	39	>lpp0145|ID:2397511| conserved protein of unknown function [Legionella pneumophila Paris]	1	39	39	39	37	38	37	38	35	36	37	38	37	38	35	36	37	38	37	38	35	36	65.2	65.2	65.2	94.378	822	822	58	65	62	56	55	56	0	62.3	64.4	62.4	65.2	61.4	60.6	12833000000	2150200000	3465900000
lpp0146	lpp0146	15	15	15	>lpp0146|ID:2399067|dapB| dihydropicolinate reductase [Legionella pneumophila Paris]	1	15	15	15	13	14	14	14	14	14	13	14	14	14	14	14	13	14	14	14	14	14	68.3	68.3	68.3	26.519	243	243	17	19	19	17	19	21	4.0413e-249	62.1	65.4	68.3	68.3	68.3	68.3	2705200000	350010000	472400000
lpp0147	lpp0147	1	1	1	>lpp0147|ID:2399068| conserved protein of unknown function [Legionella pneumophila Paris]	1	1	1	1	1	1	1	1	1	1	1	1	1	1	1	1	1	1	1	1	1	1	19.7	19.7	19.7	6.7301	61	61	1	1	1	1	1	1	0.00047996	19.7	19.7	19.7	19.7	19.7	19.7	156410000	24630000	29824000
lpp0148	lpp0148	8	8	8	>lpp0148|ID:2397512|proQm| activator of ProP osmoprotectant transporter [Legionella pneumophila Paris]	1	8	8	8	7	8	7	7	6	7	7	8	7	7	6	7	7	8	7	7	6	7	38.3	38.3	38.3	25.773	230	230	7	9	7	9	10	8	5.6255e-58	34.8	38.3	34.8	34.8	31.3	34.8	682210000	67871000	103540000
lpp0149	lpp0149	5	5	5	>lpp0149|ID:2397513| conserved exported protein of unknown function [Legionella pneumophila Paris]	1	5	5	5	2	3	2	3	3	3	2	3	2	3	3	3	2	3	2	3	3	3	14.6	14.6	14.6	40.126	356	356	2	3	2	3	3	3	6.0407e-15	6.7	9.8	6.7	9.8	8.7	9.8	213470000	20376000	35206000
lpp0151	lpp0151	17	17	17	>lpp0151|ID:2399070|pykA| pyruvate kinase II [Legionella pneumophila Paris]	1	17	17	17	17	14	15	15	14	14	17	14	15	15	14	14	17	14	15	15	14	14	56.3	56.3	56.3	51.68	474	474	23	18	19	18	17	19	4.6261e-164	56.3	43.2	47.3	50.8	48.5	41.8	2792400000	408570000	616670000
lpp0152	lpp0152	22	22	22	>lpp0152|ID:2399071|pgk| phosphoglycerate kinase [Legionella pneumophila Paris]	1	22	22	22	21	21	20	22	22	22	21	21	20	22	22	22	21	21	20	22	22	22	67.7	67.7	67.7	42.676	396	396	27	28	27	33	30	30	0	67.7	65.2	65.2	67.7	67.7	67.7	5798800000	732680000	948020000
lpp0153	lpp0153	26	26	26	>lpp0153|ID:2399072|gap| D-erythrose 4-phosphate dehydrogenase [Legionella pneumophila Paris]	1	26	26	26	26	25	24	26	25	26	26	25	24	26	25	26	26	25	24	26	25	26	88.2	88.2	88.2	35.916	330	330	45	43	44	45	48	48	0	88.2	88.2	88.2	88.2	88.2	88.2	28675000000	3441700000	4567100000
lpp0154	lpp0154	25	25	25	>lpp0154|ID:2399073|tkt| transketolase 1, thiamin-binding [Legionella pneumophila Paris]	1	25	25	25	20	19	17	22	21	23	20	19	17	22	21	23	20	19	17	22	21	23	56.7	56.7	56.7	73.474	668	668	27	26	25	33	29	29	1.2996e-264	45.2	44.5	32.6	47.5	44.2	54.5	6197000000	756910000	987890000
lpp0156	lpp0156	34	34	34	>lpp0156|ID:2397515|prlC| oligopeptidase A [Legionella pneumophila Paris]	1	34	34	34	31	32	31	32	32	32	31	32	31	32	32	32	31	32	31	32	32	32	60	60	60	77.942	683	683	42	46	40	44	43	45	0	56.2	58.9	56.2	55.9	56.2	56.2	7484300000	1015300000	1415000000
lpp0165	lpp0165	9	9	9	>lpp0165|ID:2399074| putative phage repressor [Legionella pneumophila Paris]	1	9	9	9	8	8	7	8	7	7	8	8	7	8	7	7	8	8	7	8	7	7	54.6	54.6	54.6	25.101	227	227	9	9	8	8	7	7	5.6025e-68	49.3	49.3	40.1	45.4	41	45.4	646360000	111300000	193640000
lpp0177	lpp0177	2	2	2	>lpp0177|ID:2397534|lvhB9| Legionella vir homologue protein [Legionella pneumophila Paris]	1	2	2	2	2	2	2	0	0	0	2	2	2	0	0	0	2	2	2	0	0	0	13.2	13.2	13.2	28.278	250	250	2	2	2				2.1547e-22	13.2	13.2	13.2	0	0	0	116580000	28059000	49273000
lpp0184	lpp0184	2	2	2	>lpp0184|ID:2397540| conserved protein of unknown function [Legionella pneumophila Paris]	1	2	2	2	2	2	2	0	0	0	2	2	2	0	0	0	2	2	2	0	0	0	27.9	27.9	27.9	7.9472	68	68	2	2	2				2.7578e-06	27.9	27.9	27.9	0	0	0	49054000	14767000	18250000
lpp0186	lpp0186	2	2	2	>lpp0186|ID:2397542| conserved membrane protein of unknown function [Legionella pneumophila Paris]	1	2	2	2	2	2	2	2	2	2	2	2	2	2	2	2	2	2	2	2	2	2	7.9	7.9	7.9	24.591	215	215	2	2	2	2	2	2	0.00024934	7.9	7.9	7.9	7.9	7.9	7.9	125250000	14963000	24710000
lpp0187	lpp0187	3	3	3	>lpp0187|ID:2397543| conserved protein of unknown function [Legionella pneumophila Paris]	1	3	3	3	3	2	2	2	1	2	3	2	2	2	1	2	3	2	2	2	1	2	16	16	16	30.551	269	269	4	3	3	2	1	3	4.033e-10	16	8.2	11.5	8.2	3.7	8.2	469100000	81060000	76966000
lpp0188	lpp0188	4	4	4	>lpp0188|ID:2399076| cytidine/deoxycytidylate deaminase [Legionella pneumophila Paris]	1	4	4	4	2	3	3	3	2	3	2	3	3	3	2	3	2	3	3	3	2	3	29.4	29.4	29.4	17.244	153	153	2	4	3	3	2	4	1.5414e-24	15	22.9	22.9	21.6	15	22.9	270630000	39149000	80532000
lpp0191	lpp0191	4	4	4	>lpp0191|ID:2399079| conserved protein of unknown function [Legionella pneumophila Paris]	1	4	4	4	4	3	3	3	3	3	4	3	3	3	3	3	4	3	3	3	3	3	25.6	25.6	25.6	24.429	215	215	4	3	4	3	3	3	1.4673e-09	25.6	14.9	14.9	14.9	14.9	14.9	223400000	64789000	38423000
lpp0192	lpp0192	1	1	1	>lpp0192|ID:2397544| conserved protein of unknown function [Legionella pneumophila Paris]	1	1	1	1	1	1	1	1	0	1	1	1	1	1	0	1	1	1	1	1	0	1	17.7	17.7	17.7	9.0394	79	79	1	1	1	1		1	0.00028695	17.7	17.7	17.7	17.7	0	17.7	55830000	17438000	14838000
lpp0196	lpp0196	6	6	6	>lpp0196|ID:2397548| conserved protein of unknown function [Legionella pneumophila Paris]	1	6	6	6	4	4	5	2	4	5	4	4	5	2	4	5	4	4	5	2	4	5	21.2	21.2	21.2	36.523	320	320	4	5	5	2	4	5	7.9481e-21	12.2	12.2	16.9	5.3	12.2	16.6	312460000	37911000	97123000
lpp0197	lpp0197	1	1	1	>lpp0197|ID:2397549| Site-specific DNA-methyltransferase (adenine-specific) [Legionella pneumophila Paris]	1	1	1	1	0	0	1	0	0	0	0	0	1	0	0	0	0	0	1	0	0	0	3.4	3.4	3.4	75.625	646	646			1				6.2351e-09	0	0	3.4	0	0	0	3770200	0	0
lpp0209	lpp0209	3	3	3	>lpp0209|ID:2397558| Fragment of conserved protein of unknown function (part 1) [Legionella pneumophila Paris]	1	3	3	3	0	0	0	1	3	1	0	0	0	1	3	1	0	0	0	1	3	1	7.3	7.3	7.3	63.003	549	549				1	3	1	2.1414e-21	0	0	0	3.5	7.3	3.5	41861000	0	0
lpp0214	lpp0214	6	6	6	>lpp0214|ID:2397563| Putative GCN5-related N-acetyltransferase [Legionella pneumophila Paris]	1	6	6	6	3	4	4	5	5	5	3	4	4	5	5	5	3	4	4	5	5	5	48.5	48.5	48.5	19.365	171	171	6	7	5	8	6	7	3.5152e-38	22.2	33.3	33.3	37.4	44.4	44.4	617980000	79501000	128760000
lpp0225	lpp0225	4	4	4	>lpp0225|ID:2399090| conserved protein of unknown function [Legionella pneumophila Paris]	1	4	4	4	2	4	4	4	3	4	2	4	4	4	3	4	2	4	4	4	3	4	37.4	37.4	37.4	16.3	139	139	2	4	4	4	3	4	2.7933e-28	19.4	37.4	37.4	37.4	26.6	37.4	262460000	19770000	37738000
lpp0226	lpp0226	3	3	3	>lpp0226|ID:2397567| hydrolase [Legionella pneumophila Paris]	1	3	3	3	2	3	3	2	1	3	2	3	3	2	1	3	2	3	3	2	1	3	12.5	12.5	12.5	27.714	257	257	2	3	4	2	1	4	7.9169e-12	7	12.5	12.5	9.7	4.3	12.5	98231000	10857000	22774000
lpp0227	lpp0227	7	7	7	>lpp0227|ID:2399091| conserved exported protein of unknown function [Legionella pneumophila Paris]	1	7	7	7	5	5	7	6	5	5	5	5	7	6	5	5	5	5	7	6	5	5	40.4	40.4	40.4	16.956	151	151	7	8	10	8	7	7	2.7253e-46	31.8	31.8	40.4	32.5	31.8	31.8	2240300000	314820000	393410000
lpp0231	lpp0231	5	5	5	>lpp0231|ID:2399095| conserved protein of unknown function [Legionella pneumophila Paris]	1	5	5	5	3	4	2	4	4	2	3	4	2	4	4	2	3	4	2	4	4	2	29.4	29.4	29.4	25.847	228	228	3	5	2	4	4	2	8.0517e-08	11.4	23.7	6.6	23.7	17.1	7.9	1954100000	388980000	325990000
lpp0234	lpp0234	6	6	6	>lpp0234|ID:2397568| conserved protein of unknown function [Legionella pneumophila Paris]	1	6	6	6	5	4	3	5	4	4	5	4	3	5	4	4	5	4	3	5	4	4	25	25	25	26.055	232	232	5	4	3	5	4	4	7.4614e-19	22	17.7	12.9	20.3	18.5	18.5	251390000	28596000	34407000
lpp0236	lpp0236	10	10	10	>lpp0236|ID:2397569| Pyoverdine biosynthesis protein PvcA [Legionella pneumophila Paris]	1	10	10	10	9	9	10	7	7	7	9	9	10	7	7	7	9	9	10	7	7	7	35.2	35.2	35.2	39.336	349	349	12	13	12	9	7	11	6.1675e-65	32.4	32.4	35.2	25.5	24.4	26.6	723540000	126890000	207860000
lpp0237	lpp0237	11	11	11	>lpp0237|ID:2397570|pvcB| pyoverdine biosynthesis protein PvcB [Legionella pneumophila Paris]	1	11	11	11	10	11	10	10	9	9	10	11	10	10	9	9	10	11	10	10	9	9	56.5	56.5	56.5	32.158	278	278	11	13	14	12	11	11	7.6464e-196	52.9	56.5	54	52.9	45.3	44.2	1732600000	323670000	383370000
lpp0238	lpp0238	7	7	7	>lpp0238|ID:2397571| Pentachlorophenol monooxygenase [Legionella pneumophila Paris]	1	7	7	7	7	7	7	7	6	5	7	7	7	7	6	5	7	7	7	7	6	5	19.2	19.2	19.2	54.159	480	480	8	8	8	7	8	5	3.3903e-39	19.2	19.2	19.2	19.2	16.5	14.2	512470000	77661000	126640000
lpp0240	lpp0240	15	15	15	>lpp0240|ID:2397573| conserved protein of unknown function [Legionella pneumophila Paris]	1	15	15	15	14	14	13	14	14	13	14	14	13	14	14	13	14	14	13	14	14	13	47.8	47.8	47.8	44.915	410	410	17	18	16	16	17	16	9.4121e-106	41.7	41.7	38.8	41.7	41.7	35.4	2679500000	438540000	510020000
lpp0243	lpp0243	2	2	2	>lpp0243|ID:2397575| conserved protein of unknown function [Legionella pneumophila Paris]	1	2	2	2	2	2	2	2	2	2	2	2	2	2	2	2	2	2	2	2	2	2	8.8	8.8	8.8	31.415	272	272	3	3	3	3	3	3	2.4771e-12	8.8	8.8	8.8	8.8	8.8	8.8	722830000	93054000	161700000
lpp0244	lpp0244	3	3	3	>lpp0244|ID:2399100|htpX| heat shock protein, protease HtpX [Legionella pneumophila Paris]	1	3	3	3	3	2	2	1	2	2	3	2	2	1	2	2	3	2	2	1	2	2	15.7	15.7	15.7	30.296	280	280	3	2	2	1	2	2	2.3618e-14	15.7	10.7	10.7	5	10	10	103420000	21194000	16223000
lpp0247	lpp0247	18	18	18	>lpp0247|ID:2397577| amine oxidase [Legionella pneumophila Paris]	1	18	18	18	17	17	17	13	8	14	17	17	17	13	8	14	17	17	17	13	8	14	50.8	50.8	50.8	55.479	492	492	22	21	22	18	12	18	1.3271e-263	45.9	50.6	45.9	36.2	21.7	39.2	3162000000	770480000	946290000
lpp0248	lpp0248	26	26	26	>lpp0248|ID:2397578| Peptidase M20 precursor [Legionella pneumophila Paris]	1	26	26	26	24	24	23	23	24	25	24	24	23	23	24	25	24	24	23	23	24	25	72.5	72.5	72.5	51.904	469	469	33	33	31	34	31	32	0	70.6	70.6	67.4	66.5	69.9	70.8	7182300000	1240400000	1581400000
lpp0249	lpp0249	1	1	1	>lpp0249|ID:2397579| acyl CoA transferase/carnitine dehydratase [Legionella pneumophila Paris]	1	1	1	1	0	1	1	0	0	1	0	1	1	0	0	1	0	1	1	0	0	1	7.4	7.4	7.4	38.729	350	350		1	1			1	1.8478e-05	0	7.4	7.4	0	0	7.4	26857000	0	10560000
lpp0251	lpp0251	8	8	8	>lpp0251|ID:2397580| conserved protein of unknown function [Legionella pneumophila Paris]	1	8	8	8	7	7	8	6	4	6	7	7	8	6	4	6	7	7	8	6	4	6	29.3	29.3	29.3	35.527	317	317	7	8	9	6	4	6	2.3553e-30	20.2	20.2	29.3	17	11.4	22.7	455000000	77979000	94436000
lpp0252	lpp0252	43	43	43	>lpp0252|ID:2399103|katG| catalase/hydroperoxidase HPI(I) [Legionella pneumophila Paris]	1	43	43	43	39	41	42	40	36	39	39	41	42	40	36	39	39	41	42	40	36	39	76.1	76.1	76.1	82.987	749	749	54	61	60	55	48	54	0	70.5	72	74.1	72.9	67.4	75.2	13892000000	2330400000	3404500000
lpp0256	lpp0256	2	2	2	>lpp0256|ID:2397582| conserved protein of unknown function [Legionella pneumophila Paris]	1	2	2	2	1	1	2	0	1	1	1	1	2	0	1	1	1	1	2	0	1	1	2.9	2.9	2.9	101.96	882	882	1	1	2		1	1	1.1472e-09	1.9	1.9	2.9	0	1.9	1.9	12335000	3338200	0
lpp0257	lpp0257	8	8	8	>lpp0257|ID:2397583|CbpD| Chitin-binding protein CbpD [Legionella pneumophila Paris]	1	8	8	8	8	8	8	8	8	8	8	8	8	8	8	8	8	8	8	8	8	8	29.4	29.4	29.4	42.071	378	378	8	8	8	8	8	8	4.5537e-124	29.4	29.4	29.4	29.4	29.4	29.4	810030000	100490000	152800000
lpp0264	lpp0264	3	3	3	>lpp0264|ID:2397587| 2-deoxy-D-gluconate-3-dehydrogenase [Legionella pneumophila Paris]	1	3	3	3	3	3	2	3	3	3	3	3	2	3	3	3	3	3	2	3	3	3	27.2	27.2	27.2	24.066	232	232	3	3	2	3	3	3	4.6293e-112	27.2	27.2	23.3	27.2	27.2	27.2	363600000	54467000	86780000
lpp0271	lpp0271	4	4	4	>lpp0271|ID:2399111| Deoxyribodipyrimidine photo-lyase [Legionella pneumophila Paris]	1	4	4	4	2	2	3	4	1	4	2	2	3	4	1	4	2	2	3	4	1	4	11.3	11.3	11.3	54.739	471	471	2	2	3	4	1	4	6.1716e-28	6.4	5.7	7.9	11.3	4.2	11.3	165160000	18476000	20493000
lpp0275	lpp0275	2	2	2	>lpp0275|ID:2397594| conserved protein of unknown function [Legionella pneumophila Paris]	1	2	2	2	2	2	2	2	2	2	2	2	2	2	2	2	2	2	2	2	2	2	41.4	41.4	41.4	8.0148	70	70	2	2	2	2	2	2	8.3208e-09	41.4	41.4	41.4	41.4	41.4	41.4	202860000	30391000	38412000
lpp0276	lpp0276	6	6	6	>lpp0276|ID:2399114|purK| N5-carboxyaminoimidazole ribonucleotide synthase [Legionella pneumophila Paris]	1	6	6	6	4	6	6	4	4	4	4	6	6	4	4	4	4	6	6	4	4	4	29.5	29.5	29.5	39.857	359	359	6	9	10	4	5	7	7.2915e-29	22	29.5	29.5	17	22	22	835130000	81834000	177520000
lpp0277	lpp0277	6	6	6	>lpp0277|ID:2399115|purE| N5-carboxyaminoimidazole ribonucleotide mutase [Legionella pneumophila Paris]	1	6	6	6	4	6	6	5	5	5	4	6	6	5	5	5	4	6	6	5	5	5	62	62	62	17.566	166	166	4	6	6	5	5	5	3.9543e-39	37.3	62	62	38	38	38	905410000	99205000	157630000
lpp0278	lpp0278	7	7	7	>lpp0278|ID:2399116| conserved protein of unknown function [Legionella pneumophila Paris]	1	7	7	7	6	7	6	7	7	7	6	7	6	7	7	7	6	7	6	7	7	7	30.1	30.1	30.1	31.811	279	279	6	7	6	7	7	7	8.7292e-63	22.6	30.1	22.6	30.1	30.1	30.1	453290000	47620000	58372000
lpp0280	lpp0280	2	2	2	>lpp0280|ID:2399118| conserved protein of unknown function [Legionella pneumophila Paris]	1	2	2	2	1	1	2	2	2	2	1	1	2	2	2	2	1	1	2	2	2	2	3.8	3.8	3.8	86.893	762	762	1	1	2	2	2	2	3.9146e-10	1.2	1.2	3.8	3.8	3.8	3.8	299060000	27784000	23255000
lpp0282	lpp0282	7	7	7	>lpp0282|ID:2397595| Transcriptional regulator, LysR family [Legionella pneumophila Paris]	1	7	7	7	7	7	5	7	7	7	7	7	5	7	7	7	7	7	5	7	7	7	33.9	33.9	33.9	32.019	283	283	7	7	6	7	7	7	2.1122e-31	33.9	33.9	24	33.9	33.9	33.9	515080000	88517000	94081000
lpp0284	lpp0284	3	3	3	>lpp0284|ID:2397597| Membrane fusion protein [Legionella pneumophila Paris]	1	3	3	3	2	2	2	3	3	3	2	2	2	3	3	3	2	2	2	3	3	3	9.1	9.1	9.1	37.298	328	328	2	3	2	3	3	4	7.0907e-09	6.4	6.4	6.4	9.1	9.1	9.1	83056000	11445000	14015000
lpp0294	lpp0294	2	2	2	>lpp0294|ID:2397604|cyoA| cytochrome o ubiquinol oxidase subunit II [Legionella pneumophila Paris]	1	2	2	2	1	1	0	1	2	1	1	1	0	1	2	1	1	1	0	1	2	1	7.4	7.4	7.4	31.561	272	272	1	1		1	2	1	1.2866e-05	4.4	2.9	0	4.4	7.4	4.4	75826000	11116000	0
lpp0304	lpp0304	20	18	18	>lpp0304|ID:2399127|sidE - laiD | SidE protein, substrate of the Dot/Icm system [Legionella pneumophila Paris]	1	20	18	18	7	9	11	17	15	16	6	8	10	15	14	15	6	8	10	15	14	15	17.2	15.9	15.9	169.46	1496	1496	6	8	10	15	14	16	3.9402e-58	7.1	9.7	9.8	14.7	12.6	13.2	546580000	28863000	63288000
lpp0308	lpp0308	16	16	16	>lpp0308|ID:2397611|betB| betaine aldehyde dehydrogenase, NAD-dependent [Legionella pneumophila Paris]	1	16	16	16	14	12	11	11	14	12	14	12	11	11	14	12	14	12	11	11	14	12	52.3	52.3	52.3	52.969	488	488	15	13	12	12	15	13	5.9692e-91	45.9	40	33	34	41.6	38.3	1356500000	232400000	297120000
lpp0309	lpp0309	8	8	8	>lpp0309|ID:2397612|gabT| 4-aminobutyrate aminotransferase, PLP-dependent [Legionella pneumophila Paris]	1	8	8	8	6	6	6	7	7	6	6	6	6	7	7	6	6	6	6	7	7	6	25.1	25.1	25.1	49.071	450	450	8	8	8	9	8	7	7.0069e-74	20.2	20.2	20.2	22	23.3	20.2	727440000	123950000	170940000
lpp0311	lpp0311	2	2	2	>lpp0311|ID:2397614| glutaminase [Legionella pneumophila Paris]	1	2	2	2	2	2	1	1	2	2	2	2	1	1	2	2	2	2	1	1	2	2	10	10	10	33.895	310	310	2	2	1	1	2	2	6.6889e-09	10	10	6.8	3.2	10	10	127720000	14684000	16644000
lpp0312	lpp0312	2	2	2	>lpp0312|ID:2397615| D-3 phosphoglycerate dehydrogenase [Legionella pneumophila Paris]	1	2	2	2	2	2	1	0	1	2	2	2	1	0	1	2	2	2	1	0	1	2	9.8	9.8	9.8	32.498	295	295	2	2	1		1	2	7.6707e-05	9.8	9.8	5.1	0	5.1	9.8	69407000	23105000	19889000
lpp0313	lpp0313	10	10	10	>lpp0313|ID:2399130| short chain dehydrogenase [Legionella pneumophila Paris]	1	10	10	10	10	9	9	9	10	10	10	9	9	9	10	10	10	9	9	9	10	10	51.8	51.8	51.8	21.169	199	199	10	9	9	10	10	11	3.8857e-91	51.8	47.7	47.7	47.7	51.8	51.8	1207000000	159120000	201500000
lpp0314	lpp0314	18	18	18	>lpp0314|ID:2399131| pyridine nucleotide-disulfide oxidoreductase [Legionella pneumophila Paris]	1	18	18	18	17	14	15	16	17	13	17	14	15	16	17	13	17	14	15	16	17	13	44	44	44	50.574	464	464	22	18	19	20	21	17	5.7437e-116	42.2	34.5	36.2	39.2	42.2	32.8	5177500000	799100000	833470000
lpp0315	lpp0315	24	21	21	>lpp0315|ID:2399132| NAD-glutamate dehydrogenase [Legionella pneumophila Paris]	1	24	21	21	17	17	18	18	15	16	16	15	16	16	13	15	16	15	16	16	13	15	28	26.5	26.5	127.63	1119	1119	17	17	17	18	13	15	4.1374e-154	20	18.3	19.3	21.6	15	18.2	1105500000	165220000	249840000
lpp0318	lpp0318	7	7	7	>lpp0318|ID:2397618|yfgD| putative oxidoreductase [Legionella pneumophila Paris]	1	7	7	7	7	7	7	7	6	7	7	7	7	7	6	7	7	7	7	7	6	7	64.6	64.6	64.6	13.007	113	113	10	11	10	10	9	9	6.7475e-38	64.6	64.6	64.6	64.6	48.7	64.6	780270000	131490000	187610000
lpp0332	lpp0332	4	4	4	>lpp0332|ID:2397630| conserved protein of unknown function [Legionella pneumophila Paris]	1	4	4	4	2	3	3	4	4	4	2	3	3	4	4	4	2	3	3	4	4	4	37.1	37.1	37.1	14.657	132	132	2	3	4	5	5	6	2.6057e-20	12.9	29.5	29.5	37.1	37.1	37.1	286490000	6611900	27954000
lpp0335	lpp0335	2	2	2	>lpp0335|ID:2397632| N-acetylmuramoyl-L-alanine amidase [Legionella pneumophila Paris]	1	2	2	2	1	2	1	1	2	1	1	2	1	1	2	1	1	2	1	1	2	1	10.6	10.6	10.6	24.848	218	218	1	2	1	1	2	1	1.0735e-05	6	10.6	6	6	10.6	6	82432000	9950600	24893000
lpp0339	lpp0339	2	2	2	>lpp0339|ID:2399138|cueO| Multicopper oxidase [Legionella pneumophila Paris]	1	2	2	2	2	2	2	1	1	2	2	2	2	1	1	2	2	2	2	1	1	2	5.4	5.4	5.4	58.219	515	515	2	2	2	1	1	2	2.365e-07	5.4	5.4	5.4	2.1	2.1	5.4	77925000	12197000	18981000
lpp0343	lpp0343	15	15	15	>lpp0343|ID:2397636|yjgR| putative ATPase [Legionella pneumophila Paris]	1	15	15	15	10	11	11	12	10	13	10	11	11	12	10	13	10	11	11	12	10	13	41.3	41.3	41.3	55.208	499	499	10	11	11	12	10	13	4.8821e-117	24.8	33.9	28.5	29.9	26.1	36.3	844310000	102790000	168180000
lpp0344	lpp0344	8	8	8	>lpp0344|ID:2397637|pncB| Nicotinate phosphoribosyltransferase [Legionella pneumophila Paris]	1	8	8	8	7	5	6	6	8	8	7	5	6	6	8	8	7	5	6	6	8	8	16.7	16.7	16.7	53.069	467	467	7	5	6	6	8	8	1.6697e-25	15	10.7	13.1	12.4	16.7	16.7	331870000	56787000	39220000
lpp0358	lpp0358	6	6	6	>lpp0358|ID:2399148| Putative methyltransferase [Legionella pneumophila Paris]	1	6	6	6	6	5	6	5	5	5	6	5	6	5	5	5	6	5	6	5	5	5	34.5	34.5	34.5	29.368	258	258	7	5	6	5	6	5	5.1565e-53	34.5	23.3	34.5	29.5	29.5	34.5	796690000	170480000	180490000
lpp0359	lpp0359	17	17	17	>lpp0359|ID:2397643| formate dehydrogenase [Legionella pneumophila Paris]	1	17	17	17	16	15	16	8	8	10	16	15	16	8	8	10	16	15	16	8	8	10	67.2	67.2	67.2	44.501	403	403	22	24	24	8	8	11	0	61.8	53.8	59.3	30.5	28.3	37.7	4408300000	1026900000	1688800000
lpp0362	lpp0362	9	9	9	>lpp0362|ID:2397645|ydfG| L-allo-threonine dehydrogenase, NAD(P)-binding [Legionella pneumophila Paris]	1	9	9	9	7	7	7	7	9	7	7	7	7	7	9	7	7	7	7	7	9	7	42.4	42.4	42.4	28.664	257	257	10	10	10	10	13	10	5.3469e-133	37	37	37	37	42.4	37	2017100000	264250000	323360000
lpp0365	lpp0365	5	5	5	>lpp0365|ID:2399150|efp| Elongation factor EF-P [Legionella pneumophila Paris]	1	5	5	5	3	4	3	3	4	3	3	4	3	3	4	3	3	4	3	3	4	3	43.9	43.9	43.9	20.927	189	189	4	6	4	4	7	5	6.9477e-40	21.7	40.2	21.7	21.7	25.4	21.7	5903300000	702880000	1031900000
lpp0366	lpp0366	6	6	6	>lpp0366|ID:2397648|yjeK| putative lysine aminomutase [Legionella pneumophila Paris]	1	6	6	6	3	4	3	5	4	6	3	4	3	5	4	6	3	4	3	5	4	6	22.1	22.1	22.1	36.769	326	326	3	4	3	5	4	6	9.656e-14	11.7	10.4	8.3	16.6	13.5	22.1	159530000	14694000	22064000
lpp0367	lpp0367	15	15	15	>lpp0367|ID:2399151|ppk| Polyphosphate kinase [Legionella pneumophila Paris]	1	15	15	15	11	12	11	14	14	13	11	12	11	14	14	13	11	12	11	14	14	13	28.6	28.6	28.6	79.204	690	690	13	14	14	16	17	15	1.4687e-95	20.3	19.9	21.2	27	25.1	23.5	2379700000	498470000	598390000
lpp0368	lpp0368	2	2	2	>lpp0368|ID:2399152|patJ| lipoprotein; [patatin domain] [Legionella pneumophila Paris]	1	2	2	2	2	2	2	2	2	2	2	2	2	2	2	2	2	2	2	2	2	2	4.5	4.5	4.5	44.564	401	401	2	2	2	2	2	2	5.7099e-06	4.5	4.5	4.5	4.5	4.5	4.5	101140000	14603000	16813000
lpp0370	lpp0370	2	2	2	>lpp0370|ID:2399154| conserved protein of unknown function [Legionella pneumophila Paris]	1	2	2	2	1	2	2	2	2	2	1	2	2	2	2	2	1	2	2	2	2	2	20.9	20.9	20.9	23.958	206	206	1	2	2	2	2	2	4.7746e-83	7.8	20.9	20.9	20.9	20.9	20.9	170390000	10319000	36079000
lpp0371	lpp0371	33	33	33	>lpp0371|ID:2397649|fadE| acyl coenzyme A dehydrogenase [Legionella pneumophila Paris]	1	33	33	33	30	28	26	30	29	25	30	28	26	30	29	25	30	28	26	30	29	25	47.8	47.8	47.8	91.168	812	812	37	36	36	37	37	32	0	43.7	37.9	35.2	43.2	41.5	34.5	5356300000	773190000	1061800000
lpp0372	lpp0372	21	21	21	>lpp0372|ID:2397650| substrate of the Dot/Icm secretion system [Legionella pneumophila Paris]	1	21	21	21	21	20	18	21	20	20	21	20	18	21	20	20	21	20	18	21	20	20	82.6	82.6	82.6	25.532	230	230	27	27	27	30	26	29	6.5068e-154	82.6	82.6	76.1	82.6	78.3	78.3	8296400000	1026200000	1121700000
lpp0373	lpp0373	2	2	2	>lpp0373|ID:2399155| putative dTDP-glucose pyrophosphorylase RfbA [Legionella pneumophila Paris]	1	2	2	2	2	1	1	2	1	2	2	1	1	2	1	2	2	1	1	2	1	2	11.4	11.4	11.4	24.312	220	220	2	1	1	2	1	2	4.0672e-06	11.4	5.5	5.5	11.4	5.5	11.4	88697000	16240000	12162000
lpp0374	lpp0374	12	12	12	>lpp0374|ID:2399156| Aminoglycoside phosphotransferase involved in cell wall biosynthesis [Legionella pneumophila Paris]	1	12	12	12	8	9	8	10	10	10	8	9	8	10	10	10	8	9	8	10	10	10	47.1	47.1	47.1	38.196	325	325	9	10	8	11	12	11	5.1494e-53	25.8	30.5	25.8	39.1	35.7	39.1	769810000	78266000	136490000
lpp0376	lpp0376	21	21	21	>lpp0376|ID:2397652|surA| peptidyl-prolyl cis-trans isomerase (PPIase) [Legionella pneumophila Paris]	1	21	21	21	20	20	20	19	21	21	20	20	20	19	21	21	20	20	20	19	21	21	55.7	55.7	55.7	48.502	429	429	24	24	26	26	27	28	2.8444e-113	53.6	53.6	52.7	48	55.7	55.7	3998500000	483450000	631540000
lpp0377	lpp0377	5	5	5	>lpp0377|ID:2397653|pdxA| 4-hydroxy-L-threonine phosphate dehydrogenase, NAD-dependent [Legionella pneumophila Paris]	1	5	5	5	4	4	5	5	5	5	4	4	5	5	5	5	4	4	5	5	5	5	16.4	16.4	16.4	34.674	324	324	4	4	5	5	5	5	3.2068e-14	13.6	13.6	16.4	16.4	16.4	16.4	325840000	21684000	28692000
lpp0378	lpp0378	2	2	2	>lpp0378|ID:2397654|folA| dihydrofolate reductase [Legionella pneumophila Paris]	1	2	2	2	2	2	1	1	2	2	2	2	1	1	2	2	2	2	1	1	2	2	21.5	21.5	21.5	18.249	163	163	3	2	2	2	3	3	4.9041e-05	21.5	21.5	5.5	5.5	21.5	21.5	437830000	61055000	89367000
lpp0379	lpp0379	6	6	6	>lpp0379|ID:2399157| conserved exported protein of unknown function [Legionella pneumophila Paris]	1	6	6	6	4	6	4	5	5	5	4	6	4	5	5	5	4	6	4	5	5	5	39.2	39.2	39.2	20.655	181	181	4	7	5	5	5	5	2.1877e-18	27.1	39.2	30.4	35.4	35.4	35.4	263120000	30080000	51770000
lpp0382	lpp0382	13	13	13	>lpp0382|ID:2397666|nusG| transcription termination factor [Legionella pneumophila Paris]	1	13	13	13	12	13	13	11	12	12	12	13	13	11	12	12	12	13	13	11	12	12	66.5	66.5	66.5	20.907	182	182	18	24	22	18	23	19	1.5225e-260	66.5	66.5	66.5	57.1	66.5	66.5	9236900000	1239000000	1910000000
lpp0383	lpp0383	11	11	11	>lpp0383|ID:2397667|rplK| 50S ribosomal subunit protein L11 [Legionella pneumophila Paris]	1	11	11	11	11	11	11	11	11	11	11	11	11	11	11	11	11	11	11	11	11	11	60.4	60.4	60.4	15.089	144	144	19	19	20	19	17	18	2.1374e-197	60.4	60.4	60.4	60.4	60.4	60.4	24808000000	3416500000	4311500000
lpp0384	lpp0384	15	15	15	>lpp0384|ID:2397668|rplA| 50S ribosomal subunit protein L1 [Legionella pneumophila Paris]	1	15	15	15	15	15	15	15	15	15	15	15	15	15	15	15	15	15	15	15	15	15	77.1	77.1	77.1	24.512	231	231	65	71	65	74	67	63	0	77.1	77.1	77.1	77.1	77.1	77.1	102490000000	12616000000	17799000000
lpp0385	lpp0385	11	11	11	>lpp0385|ID:2397669|rplJ| 50S ribosomal subunit protein L10 [Legionella pneumophila Paris]	1	11	11	11	11	11	11	10	9	10	11	11	11	10	9	10	11	11	11	10	9	10	64.4	64.4	64.4	19.288	177	177	15	17	17	13	13	14	0	64.4	64.4	64.4	48	44.1	48	17084000000	2367300000	3014500000
lpp0386	lpp0386	9	9	9	>lpp0386|ID:2397670|rplL| 50S ribosomal subunit protein L7/L12 [Legionella pneumophila Paris]	1	9	9	9	9	9	7	9	9	9	9	9	7	9	9	9	9	9	7	9	9	9	67.5	67.5	67.5	12.911	126	126	50	40	30	35	36	35	6.7265e-124	67.5	67.5	34.9	67.5	67.5	67.5	47336000000	6999700000	7535400000
lpp0387	lpp0387	88	88	88	>lpp0387|ID:2397671|rpoB| RNA polymerase, beta subunit [Legionella pneumophila Paris]	1	88	88	88	86	85	86	86	85	85	86	85	86	86	85	85	86	85	86	86	85	85	62.4	62.4	62.4	152.74	1368	1368	172	174	162	174	161	163	0	61.9	61.9	61.9	62.4	60.5	62	78097000000	11740000000	15811000000
lpp0388	lpp0388	88	88	88	>lpp0388|ID:2397672|rpoC| RNA polymerase, beta prime subunit [Legionella pneumophila Paris]	1	88	88	88	83	85	81	86	84	83	83	85	81	86	84	83	83	85	81	86	84	83	72	72	72	155.64	1401	1401	138	148	139	154	148	150	0	68.7	69.7	68.1	68.6	68.7	66.2	89651000000	14090000000	16836000000
lpp0389	lpp0389	8	8	8	>lpp0389|ID:2397673|rpsL| 30S ribosomal subunit protein S12 [Legionella pneumophila Paris]	1	8	8	8	8	8	8	8	8	8	8	8	8	8	8	8	8	8	8	8	8	8	54	54	54	14.071	126	126	15	14	16	13	13	14	3.9106e-278	54	54	54	54	54	54	17219000000	2861000000	2984300000
lpp0390	lpp0390	14	14	14	>lpp0390|ID:2397674|rpsG | 30S ribosomal subunit protein S7 [Legionella pneumophila Paris]	1	14	14	14	14	14	14	14	14	14	14	14	14	14	14	14	14	14	14	14	14	14	72.6	72.6	72.6	19.791	175	175	31	30	32	39	32	34	0	72.6	72.6	72.6	72.6	72.6	72.6	22086000000	2825100000	3805800000
lpp0391	lpp0391	52	52	52	>lpp0391|ID:2397675|fusA| protein chain elongation factor EF-G, GTP-binding [Legionella pneumophila Paris]	1	52	52	52	49	51	51	52	49	51	49	51	51	52	49	51	49	51	51	52	49	51	81.1	81.1	81.1	77.007	694	694	112	127	122	127	122	122	0	80.3	80.7	80.7	81.1	79.3	80.7	98208000000	13733000000	19402000000
lpp0392;lpp0380	lpp0392;lpp0380	30;30	30;30	30;30	>lpp0392|ID:2397676|tufA| protein chain elongation factor EF-Tu (duplicate of tufA) [Legionella pneumophila Paris];>lpp0380|ID:2397663|tufA| protein chain elongation factor EF-Tu (duplicate of tufA) [Legionella pneumophila Paris]	2	30	30	30	29	30	30	30	30	30	29	30	30	30	30	30	29	30	30	30	30	30	83.3	83.3	83.3	43.179	396	396;396	183	210	181	188	226	182	0	80.3	83.3	83.3	83.3	83.3	83.3	239590000000	32922000000	45435000000
lpp0393	lpp0393	10	10	10	>lpp0393|ID:2397677|rpsJ| 30S ribosomal subunit protein S10 [Legionella pneumophila Paris]	1	10	10	10	10	10	10	10	9	10	10	10	10	10	9	10	10	10	10	10	9	10	52.4	52.4	52.4	11.938	105	105	20	19	21	23	20	20	2.518e-59	52.4	52.4	52.4	52.4	51.4	52.4	14697000000	2135200000	2174800000
lpp0394	lpp0394	13	13	13	>lpp0394|ID:2397678|rplC| 50S ribosomal subunit protein L3 [Legionella pneumophila Paris]	1	13	13	13	13	13	13	13	13	13	13	13	13	13	13	13	13	13	13	13	13	13	63.4	63.4	63.4	22.896	216	216	36	30	32	37	38	37	2.0988e-215	63.4	63.4	63.4	63.4	63.4	63.4	23327000000	3083000000	4235000000
lpp0395	lpp0395	10	10	10	>lpp0395|ID:2397679|rplD| 50S ribosomal subunit protein L4 [Legionella pneumophila Paris]	1	10	10	10	10	10	9	9	9	9	10	10	9	9	9	9	10	10	9	9	9	9	63.2	63.2	63.2	22.737	201	201	27	24	25	27	25	24	0	63.2	63.2	50.7	50.7	50.7	50.7	21220000000	3269000000	3496800000
lpp0396	lpp0396	3	3	2	>lpp0396|ID:2397680|rplW| 50S ribosomal subunit protein L23 [Legionella pneumophila Paris]	1	3	3	2	2	2	2	2	2	2	2	2	2	2	2	2	2	2	2	2	2	2	25.5	25.5	18.4	11.259	98	98	6	5	5	5	5	4	9.8825e-33	18.4	18.4	18.4	18.4	18.4	18.4	4813200000	738290000	763410000
lpp0397	lpp0397	17	17	17	>lpp0397|ID:2397681|rplB| 50S ribosomal subunit protein L2 [Legionella pneumophila Paris]	1	17	17	17	17	17	17	17	17	17	17	17	17	17	17	17	17	17	17	17	17	17	63.3	63.3	63.3	30.091	275	275	40	41	37	35	36	42	7.2129e-219	63.3	63.3	63.3	63.3	63.3	63.3	32161000000	3972000000	5593400000
lpp0398	lpp0398	8	8	8	>lpp0398|ID:2397682|rpsS| 30S ribosomal subunit protein S19 [Legionella pneumophila Paris]	1	8	8	8	8	8	8	8	8	8	8	8	8	8	8	8	8	8	8	8	8	8	67.4	67.4	67.4	10.287	92	92	29	29	31	32	25	32	2.3675e-176	67.4	67.4	67.4	67.4	67.4	67.4	12942000000	2035300000	2295800000
lpp0399	lpp0399	7	7	7	>lpp0399|ID:2397683|rplV| 50S ribosomal subunit protein L22 [Legionella pneumophila Paris]	1	7	7	7	7	7	7	7	7	6	7	7	7	7	7	6	7	7	7	7	7	6	45	45	45	12.021	111	111	13	14	20	21	16	15	6.475e-79	45	45	45	45	45	45	6016100000	855950000	1126600000
lpp0400	lpp0400	23	23	23	>lpp0400|ID:2397684|rpsC| 30S ribosomal subunit protein S3 [Legionella pneumophila Paris]	1	23	23	23	23	23	23	23	23	23	23	23	23	23	23	23	23	23	23	23	23	23	72.9	72.9	72.9	24.117	218	218	36	37	37	38	40	35	0	72.9	72.9	72.9	72.9	72.9	72.9	34620000000	5596400000	7533600000
lpp0401	lpp0401	6	6	6	>lpp0401|ID:2397685|rplP| 50S ribosomal subunit protein L16 [Legionella pneumophila Paris]	1	6	6	6	6	6	6	6	6	6	6	6	6	6	6	6	6	6	6	6	6	6	44.5	44.5	44.5	15.762	137	137	20	22	18	22	18	19	9.215e-78	44.5	44.5	44.5	44.5	44.5	44.5	12052000000	1609300000	2453000000
lpp0402	lpp0402	4	4	4	>lpp0402|ID:2397686|rpmC| 50S ribosomal subunit protein L29 [Legionella pneumophila Paris]	1	4	4	4	4	4	4	4	4	4	4	4	4	4	4	4	4	4	4	4	4	4	46.9	46.9	46.9	7.3727	64	64	12	14	12	15	15	20	1.5863e-214	46.9	46.9	46.9	46.9	46.9	46.9	7006000000	977190000	1352200000
lpp0403	lpp0403	3	3	3	>lpp0403|ID:2397687|rpsQ| 30S ribosomal subunit protein S17 [Legionella pneumophila Paris]	1	3	3	3	3	3	3	3	3	3	3	3	3	3	3	3	3	3	3	3	3	3	33.3	33.3	33.3	9.6373	84	84	8	11	8	9	8	8	2.2517e-51	33.3	33.3	33.3	33.3	33.3	33.3	4275500000	582960000	752250000
lpp0404	lpp0404	7	7	7	>lpp0404|ID:2397688|rplN| 50S ribosomal subunit protein L14 [Legionella pneumophila Paris]	1	7	7	7	7	7	7	7	7	7	7	7	7	7	7	7	7	7	7	7	7	7	49.6	49.6	49.6	13.388	121	121	13	14	12	13	13	14	1.2256e-162	49.6	49.6	49.6	49.6	49.6	49.6	8995400000	1219400000	1522800000
lpp0405	lpp0405	10	10	10	>lpp0405|ID:2397689|rplX| 50S ribosomal subunit protein L24 [Legionella pneumophila Paris]	1	10	10	10	9	10	10	10	9	10	9	10	10	10	9	10	9	10	10	10	9	10	70.6	70.6	70.6	12.04	109	109	19	22	20	20	18	18	2.3808e-154	70.6	70.6	70.6	70.6	70.6	70.6	21205000000	2720800000	3876600000
lpp0406	lpp0406	17	17	17	>lpp0406|ID:2397690|rplE| 50S ribosomal subunit protein L5 [Legionella pneumophila Paris]	1	17	17	17	15	16	16	14	17	16	15	16	16	14	17	16	15	16	16	14	17	16	79.8	79.8	79.8	20.938	183	183	32	35	33	27	32	34	3.4456e-149	74.9	79.2	79.2	74.9	79.8	79.2	20050000000	2952800000	3637000000
lpp0407	lpp0407	4	4	4	>lpp0407|ID:2397691|rpsN| 30S ribosomal subunit protein S14 [Legionella pneumophila Paris]	1	4	4	4	4	4	4	4	4	4	4	4	4	4	4	4	4	4	4	4	4	4	45	45	45	11.723	100	100	9	11	9	11	10	9	2.0275e-112	45	45	45	45	45	45	6639000000	849500000	1218200000
lpp0408	lpp0408	9	9	9	>lpp0408|ID:2397692|rpsH| 30S ribosomal subunit protein S8 [Legionella pneumophila Paris]	1	9	9	9	9	9	9	9	9	9	9	9	9	9	9	9	9	9	9	9	9	9	61.8	61.8	61.8	14.637	131	131	19	19	19	19	18	20	2.7265e-261	61.8	61.8	61.8	61.8	61.8	61.8	9075900000	1440300000	1885600000
lpp0409	lpp0409	12	12	12	>lpp0409|ID:2397693|rplF| 50S ribosomal subunit protein L6 [Legionella pneumophila Paris]	1	12	12	12	12	12	10	12	12	12	12	12	10	12	12	12	12	12	10	12	12	12	77.7	77.7	77.7	19.432	179	179	24	29	22	29	28	31	0	77.7	77.7	76	77.7	77.7	77.7	31176000000	5042400000	5833300000
lpp0410	lpp0410	8	8	8	>lpp0410|ID:2397694|rplR| 50S ribosomal subunit protein L18 [Legionella pneumophila Paris]	1	8	8	8	7	8	8	8	8	8	7	8	8	8	8	8	7	8	8	8	8	8	48.7	48.7	48.7	13.007	119	119	13	14	17	15	14	17	3.173e-140	42.9	48.7	48.7	48.7	48.7	48.7	23836000000	2905800000	4148200000
lpp0411	lpp0411	12	12	12	>lpp0411|ID:2397695|rpsE| 30S ribosomal subunit protein S5 [Legionella pneumophila Paris]	1	12	12	12	12	12	11	11	11	12	12	12	11	11	11	12	12	12	11	11	11	12	79.8	79.8	79.8	17.696	168	168	22	24	21	24	22	23	5.5816e-279	79.8	79.8	79.2	71.4	71.4	79.8	25086000000	2967400000	5489500000
lpp0412	lpp0412	2	2	2	>lpp0412|ID:2397696|rpmD| 50S ribosomal subunit protein L30 [Legionella pneumophila Paris]	1	2	2	2	2	2	2	2	2	2	2	2	2	2	2	2	2	2	2	2	2	2	49.2	49.2	49.2	6.5667	61	61	7	5	8	6	8	6	3.7164e-37	49.2	49.2	49.2	49.2	49.2	49.2	6216100000	1057400000	973850000
lpp0413	lpp0413	12	12	12	>lpp0413|ID:2397697|rplO| 50S ribosomal subunit protein L15 [Legionella pneumophila Paris]	1	12	12	12	12	12	12	12	12	12	12	12	12	12	12	12	12	12	12	12	12	12	59	59	59	15.344	144	144	28	27	28	33	27	30	9.1534e-166	59	59	59	59	59	59	25703000000	4204200000	4796400000
lpp0414	lpp0414	7	7	7	>lpp0414|ID:2397698|secY| preprotein translocase membrane subunit [Legionella pneumophila Paris]	1	7	7	7	5	6	5	4	5	6	5	6	5	4	5	6	5	6	5	4	5	6	23.9	23.9	23.9	48.93	444	444	7	9	7	6	8	9	6.0303e-27	14	18	14.9	8.1	11.3	20.7	1341600000	188360000	306980000
lpp0416	lpp0416	8	8	8	>lpp0416|ID:2397700|rpsM| 30S ribosomal subunit protein S13 [Legionella pneumophila Paris]	1	8	8	8	8	8	8	8	8	8	8	8	8	8	8	8	8	8	8	8	8	8	59.3	59.3	59.3	13.134	118	118	12	15	15	15	13	14	8.5552e-200	59.3	59.3	59.3	59.3	59.3	59.3	14586000000	2206700000	2349800000
lpp0417	lpp0417	6	6	6	>lpp0417|ID:2397701|rpsK| 30S ribosomal subunit protein S11 [Legionella pneumophila Paris]	1	6	6	6	6	6	6	6	6	6	6	6	6	6	6	6	6	6	6	6	6	6	55.3	55.3	55.3	14.365	132	132	15	13	16	14	15	14	2.2455e-261	55.3	55.3	55.3	55.3	55.3	55.3	14645000000	1942600000	2668000000
lpp0418	lpp0418	17	17	17	>lpp0418|ID:2397702|rpsD| 30S ribosomal subunit protein S4 [Legionella pneumophila Paris]	1	17	17	17	16	16	16	16	17	16	16	16	16	16	17	16	16	16	16	16	17	16	56.8	56.8	56.8	23.275	206	206	32	32	28	30	34	29	3.8397e-207	56.8	56.8	56.8	56.8	56.8	56.8	32460000000	4173400000	6322000000
lpp0419	lpp0419	24	24	24	>lpp0419|ID:2397703|rpoA| RNA polymerase, alpha subunit [Legionella pneumophila Paris]	1	24	24	24	24	24	24	23	23	24	24	24	24	23	23	24	24	24	24	23	23	24	67.3	67.3	67.3	36.746	330	330	44	43	49	49	43	46	0	67.3	67.3	67.3	63.9	64.5	67.3	47420000000	7264100000	8723900000
lpp0420	lpp0420	6	6	6	>lpp0420|ID:2397704|rplQ| 50S ribosomal subunit protein L17 [Legionella pneumophila Paris]	1	6	6	6	6	6	6	6	6	6	6	6	6	6	6	6	6	6	6	6	6	6	39.4	39.4	39.4	14.449	127	127	14	14	13	13	11	13	3.3493e-114	39.4	39.4	39.4	39.4	39.4	39.4	10564000000	1375900000	2053700000
lpp0421	lpp0421	9	9	9	>lpp0421|ID:2399158|ssb| Single-stranded DNA-binding protein [Legionella pneumophila Paris]	1	9	9	9	9	9	9	9	9	9	9	9	9	9	9	9	9	9	9	9	9	9	66	66	66	17.629	159	159	15	16	17	15	15	18	3.0321e-93	66	66	66	66	66	66	7617300000	1275100000	1550100000
lpp0422	lpp0422	2	2	2	>lpp0422|ID:2399159|yajR| putative transporter, major facilitator family [Legionella pneumophila Paris]	1	2	2	2	1	1	1	2	2	2	1	1	1	2	2	2	1	1	1	2	2	2	3.7	3.7	3.7	50.331	455	455	1	1	1	2	2	2	2.4354e-05	1.8	1.8	1.8	3.7	3.7	3.7	74911000	7446400	6652200
lpp0423	lpp0423	13	13	13	>lpp0423|ID:2397705| Glucose 1-dehydrogenase [Legionella pneumophila Paris]	1	13	13	13	12	11	12	12	9	11	12	11	12	12	9	11	12	11	12	12	9	11	77.8	77.8	77.8	26.928	252	252	14	16	14	17	13	15	1.2066e-130	65.5	56.3	65.5	63.1	47.2	59.9	3919700000	562160000	663480000
lpp0424	lpp0424	8	8	8	>lpp0424|ID:2397706| putative acyl carrier protein [Legionella pneumophila Paris]	1	8	8	8	8	8	8	8	8	8	8	8	8	8	8	8	8	8	8	8	8	8	54.7	54.7	54.7	15.318	137	137	12	11	12	10	11	12	1.3737e-228	54.7	54.7	54.7	54.7	54.7	54.7	8985800000	1308600000	1727200000
lpp0425	lpp0425	8	8	8	>lpp0425|ID:2397707|fabA| 3-hydroxymyristoyl/3-hydroxydecanoyl-(acyl carrier protein) dehydratase [Legionella pneumophila Paris]	1	8	8	8	7	8	8	8	8	7	7	8	8	8	8	7	7	8	8	8	8	7	32.2	32.2	32.2	33.688	298	298	9	11	10	10	11	9	1.2507e-53	28.5	32.2	32.2	32.2	32.2	28.5	1368300000	160250000	312890000
lpp0426	lpp0426	17	17	17	>lpp0426|ID:2397708|fabF| 3-oxoacyl-[acyl-carrier-protein] synthase II [Legionella pneumophila Paris]	1	17	17	17	15	14	15	15	16	16	15	14	15	15	16	16	15	14	15	15	16	16	53.7	53.7	53.7	45.873	430	430	17	17	18	19	20	19	3.4918e-227	45.6	42.1	47.7	45.6	50	50	3510300000	475170000	614590000
lpp0427	lpp0427	10	10	10	>lpp0427|ID:2397709| putative Beta-ketoacyl-acyl-carrier-protein synthase I [Legionella pneumophila Paris]	1	10	10	10	9	8	8	9	9	10	9	8	8	9	9	10	9	8	8	9	9	10	37.9	37.9	37.9	46.05	425	425	11	12	11	12	13	12	1.2799e-159	34.8	29.6	29.6	34.8	34.8	37.9	2357200000	291360000	441120000
lpp0428	lpp0428	8	8	8	>lpp0428|ID:2397710|waaM| Putative lipid A biosynthesis acyltransferase [Legionella pneumophila Paris]	1	8	8	8	6	7	7	5	5	6	6	7	7	5	5	6	6	7	7	5	5	6	33.8	33.8	33.8	32.789	281	281	7	8	8	5	5	7	2.483e-20	24.6	28.8	28.8	19.9	19.9	24.9	325220000	51417000	73132000
lpp0431	lpp0431	5	5	5	>lpp0431|ID:2399162|dapF| diaminopimelate epimerase [Legionella pneumophila Paris]	1	5	5	5	3	4	4	4	3	3	3	4	4	4	3	3	3	4	4	4	3	3	24.2	24.2	24.2	29.952	277	277	3	4	4	4	3	3	5.3371e-30	13.4	21.7	15.9	21.7	18.8	13.4	411900000	52227000	88127000
lpp0434	lpp0434	3	3	3	>lpp0434|ID:2397711| Phospholipase/Carboxylesterase [Legionella pneumophila Paris]	1	3	3	3	2	2	2	2	2	3	2	2	2	2	2	3	2	2	2	2	2	3	18.7	18.7	18.7	24.524	219	219	3	4	4	3	3	4	5.3367e-26	11.9	11.9	11.9	11.9	15.1	18.7	555430000	69413000	103670000
lpp0435	lpp0435	7	7	7	>lpp0435|ID:2397712| Polyketide cyclase/dehydrase family protein [Legionella pneumophila Paris]	1	7	7	7	5	6	7	6	6	6	5	6	7	6	6	6	5	6	7	6	6	6	61.1	61.1	61.1	16.61	144	144	7	7	10	7	8	7	3.2742e-102	47.2	55.6	61.1	55.6	52.8	52.8	1305500000	179680000	229380000
lpp0436	lpp0436	2	2	2	>lpp0436|ID:2397713| conserved protein of unknown function [Legionella pneumophila Paris]	1	2	2	2	2	2	2	2	2	2	2	2	2	2	2	2	2	2	2	2	2	2	24.4	24.4	24.4	10.425	90	90	2	2	2	2	2	2	4.7073e-06	24.4	24.4	24.4	24.4	24.4	24.4	183940000	22358000	32780000
lpp0437	lpp0437	2	2	2	>lpp0437|ID:2399165| putative SmpA/OmlA domain protein precursor [Legionella pneumophila Paris]	1	2	2	2	2	2	2	2	1	2	2	2	2	2	1	2	2	2	2	2	1	2	19.2	19.2	19.2	12.087	104	104	2	2	2	2	1	2	4.9305e-09	19.2	19.2	19.2	19.2	11.5	19.2	197270000	24706000	33798000
lpp0438	lpp0438	6	6	6	>lpp0438|ID:2397714|fur| DNA-binding transcriptional dual regulator of siderophore biosynthesis and transport [Legionella pneumophila Paris]	1	6	6	6	6	6	6	6	6	6	6	6	6	6	6	6	6	6	6	6	6	6	66.2	66.2	66.2	15.33	136	136	8	8	7	11	8	9	1.3698e-90	66.2	66.2	66.2	66.2	66.2	66.2	1866900000	253180000	355970000
lpp0441	lpp0441	3	3	3	>lpp0441|ID:2399166| conserved exported protein of unknown function [Legionella pneumophila Paris]	1	3	3	3	2	2	2	2	2	3	2	2	2	2	2	3	2	2	2	2	2	3	55.5	55.5	55.5	14.215	128	128	2	2	2	2	2	3	1.0774e-101	49.2	25	25	25	49.2	55.5	241800000	27954000	36269000
lpp0442	lpp0442	4	4	4	>lpp0442|ID:2397717| conserved protein of unknown function [Legionella pneumophila Paris]	1	4	4	4	3	3	3	4	3	3	3	3	3	4	3	3	3	3	3	4	3	3	21.1	21.1	21.1	22.592	199	199	4	4	4	5	4	4	1.0389e-19	17.1	17.1	17.1	21.1	17.1	17.1	290340000	44676000	60764000
lpp0443	lpp0443	8	8	8	>lpp0443|ID:2399167|sdhA| SdhA, substrate of the Dot/Icm system [Legionella pneumophila Paris]	1	8	8	8	3	4	5	2	4	6	3	4	5	2	4	6	3	4	5	2	4	6	6.5	6.5	6.5	165.69	1423	1423	3	4	5	2	4	6	5.878e-18	2.5	3.3	3.9	1.7	3.6	4.8	212890000	19821000	55777000
lpp0444	lpp0444	6	6	6	>lpp0444|ID:2399168| N-formylglutamate amidohydrolase [Legionella pneumophila Paris]	1	6	6	6	6	5	6	5	4	6	6	5	6	5	4	6	6	5	6	5	4	6	25.9	25.9	25.9	28.786	247	247	7	5	6	5	5	6	4.0683e-22	25.9	23.1	25.9	20.6	17.8	25.9	464140000	78513000	90097000
lpp0445	lpp0445	10	10	10	>lpp0445|ID:2399169| Glutamate--cysteine ligase, GCS2 [Legionella pneumophila Paris]	1	10	10	10	9	10	9	7	9	9	9	10	9	7	9	9	9	10	9	7	9	9	35.5	35.5	35.5	46.822	408	408	12	12	11	9	11	10	5.7128e-108	32.6	35.5	32.6	23.5	32.6	32.6	1191800000	180580000	261800000
lpp0446	lpp0446	16	16	16	>lpp0446|ID:2399170| Glutathione synthase/ribosomal protein S6 modification enzyme (Glutaminyl transferase) [Legionella pneumophila Paris]	1	16	16	16	16	16	15	14	16	15	16	16	15	14	16	15	16	16	15	14	16	15	44.6	44.6	44.6	55.943	484	484	21	20	18	15	19	18	4.1324e-154	44.6	44.6	43.2	38.6	44.6	41.3	2086200000	359580000	431370000
lpp0448	lpp0448	4	4	4	>lpp0448|ID:2399172| conserved protein of unknown function [Legionella pneumophila Paris]	1	4	4	4	4	3	3	3	3	4	4	3	3	3	3	4	4	3	3	3	3	4	33.1	33.1	33.1	18.149	157	157	4	4	3	3	3	4	2.3892e-14	33.1	28	19.1	19.1	19.1	33.1	251930000	39299000	54787000
lpp0449	lpp0449	14	14	14	>lpp0449|ID:2399173|osmY| osmotically inducible protein Y [Legionella pneumophila Paris]	1	14	14	14	9	12	12	12	12	12	9	12	12	12	12	12	9	12	12	12	12	12	82.5	82.5	82.5	19.687	183	183	10	13	13	13	13	13	4.429e-140	53	59.6	82	59.6	59.6	60.1	2444500000	325860000	423720000
lpp0451	lpp0451	28	28	28	>lpp0451|ID:2397718|uvrA| ATPase and DNA damage recognition protein of nucleotide excision repair excinuclease UvrABC [Legionella pneumophila Paris]	1	28	28	28	23	22	21	26	23	23	23	22	21	26	23	23	23	22	21	26	23	23	40.5	40.5	40.5	105.5	951	951	24	23	23	27	25	25	7.0109e-188	30.9	31	27.2	37.6	29.4	30.6	1486400000	184650000	271740000
lpp0454	lpp0454	1	1	1	>lpp0454|ID:2399175|yadH| putative transporter subunit: membrane component of ABC superfamily [Legionella pneumophila Paris]	1	1	1	1	1	1	1	1	1	1	1	1	1	1	1	1	1	1	1	1	1	1	5.8	5.8	5.8	28.799	257	257	4	2	3	3	3	3	3.042e-06	5.8	5.8	5.8	5.8	5.8	5.8	99625000	26065000	21611000
lpp0455	lpp0455	5	5	5	>lpp0455|ID:2399176|yadG| putative transporter subunit: ATP-binding component of ABC superfamily [Legionella pneumophila Paris]	1	5	5	5	4	5	5	5	5	5	4	5	5	5	5	5	4	5	5	5	5	5	26.3	26.3	26.3	34.16	304	304	4	5	5	5	5	5	6.7195e-30	15.1	26.3	26.3	26.3	26.3	26.3	419780000	43686000	94980000
lpp0457	lpp0457	15	15	15	>lpp0457|ID:2399178|vipA| substrate of the Dot/Icm secretion system [Legionella pneumophila Paris]	1	15	15	15	15	13	14	14	14	14	15	13	14	14	14	14	15	13	14	14	14	14	56.6	56.6	56.6	38.437	343	343	17	14	15	18	16	17	8.1457e-125	56.6	50.7	53.9	53.9	52.8	52.2	2310100000	205780000	489170000
lpp0458	lpp0458	1	1	1	>lpp0458|ID:2399179| SM20-related protein [Legionella pneumophila Paris]	1	1	1	1	1	1	0	1	1	1	1	1	0	1	1	1	1	1	0	1	1	1	5.7	5.7	5.7	24.912	212	212	1	1		1	1	1	0.00049436	5.7	5.7	0	5.7	5.7	5.7	25334000	2723200	2499000
lpp0462	lpp0462	4	4	4	>lpp0462|ID:2399182| methylated DNA protein cysteine S- methyltransferase [Legionella pneumophila Paris]	1	4	4	4	3	4	3	4	4	4	3	4	3	4	4	4	3	4	3	4	4	4	32.9	32.9	32.9	17.073	155	155	4	5	3	5	4	5	2.9092e-29	25.2	32.9	25.2	32.9	32.9	32.9	467960000	45734000	118870000
lpp0463	lpp0463	8	8	8	>lpp0463|ID:2399183|rplS| 50S ribosomal subunit protein L19 [Legionella pneumophila Paris]	1	8	8	8	8	8	8	8	8	8	8	8	8	8	8	8	8	8	8	8	8	8	63.6	63.6	63.6	13.668	121	121	19	22	20	20	18	18	1.6832e-180	63.6	63.6	63.6	63.6	63.6	63.6	22880000000	3170100000	4154800000
lpp0465	lpp0465	5	5	5	>lpp0465|ID:2399185|rimM| 16S rRNA processing protein [Legionella pneumophila Paris]	1	5	5	5	5	4	5	3	4	4	5	4	5	3	4	4	5	4	5	3	4	4	36.7	36.7	36.7	19.212	169	169	7	5	7	5	6	6	3.0072e-31	36.7	32	36.7	21.9	32	32	584480000	99207000	117290000
lpp0466	lpp0466	7	7	7	>lpp0466|ID:2399186|rpsP| 30S ribosomal subunit protein S16 [Legionella pneumophila Paris]	1	7	7	7	7	7	7	7	6	7	7	7	7	7	6	7	7	7	7	7	6	7	52.3	52.3	52.3	9.9394	86	86	8	10	13	10	12	10	5.4015e-30	52.3	52.3	52.3	52.3	51.2	52.3	8116200000	1196500000	1281700000
lpp0467	lpp0467	25	25	25	>lpp0467|ID:2399187|ffh| Signal Recognition Particle (SRP) component with 4.5S RNA (ffs) [Legionella pneumophila Paris]	1	25	25	25	21	23	22	23	21	23	21	23	22	23	21	23	21	23	22	23	21	23	58.3	58.3	58.3	50.874	458	458	41	43	40	42	36	40	0	51.1	55.2	52.4	54.1	51.1	54.1	8590600000	1218300000	1726300000
lpp0470	lpp0470	4	4	4	>lpp0470|ID:2397723|gadC| Glutamate/gamma-aminobutyrate antiporter [Legionella pneumophila Paris]	1	4	4	4	4	3	4	3	4	3	4	3	4	3	4	3	4	3	4	3	4	3	9	9	9	50.458	467	467	5	5	6	5	6	6	6.7801e-66	9	7.1	9	7.1	9	7.1	484960000	52833000	72736000
lpp0472	lpp0472	5	5	5	>lpp0472|ID:2397725| putative Carboxymuconolactone decarboxylase [Legionella pneumophila Paris]	1	5	5	5	5	5	5	5	5	5	5	5	5	5	5	5	5	5	5	5	5	5	54	54	54	12.295	113	113	18	21	21	16	17	20	1.5894e-73	54	54	54	54	54	54	9002200000	1247600000	1794000000
lpp0473	lpp0473	7	7	7	>lpp0473|ID:2399189| conserved exported protein of unknown function [Legionella pneumophila Paris]	1	7	7	7	6	6	7	6	7	7	6	6	7	6	7	7	6	6	7	6	7	7	66	66	66	16.35	147	147	7	8	7	9	10	10	1.7698e-199	57.8	51	66	59.2	66	66	1119200000	105990000	166630000
lpp0476	lpp0476	3	3	3	>lpp0476|ID:2397726| conserved exported protein of unknown function [Legionella pneumophila Paris]	1	3	3	3	2	2	3	2	3	2	2	2	3	2	3	2	2	2	3	2	3	2	12.8	12.8	12.8	28.532	242	242	2	2	3	3	3	2	6.7952e-10	9.9	9.9	12.8	9.9	12.8	8.3	216760000	56259000	19823000
lpp0477	lpp0477	6	6	6	>lpp0477|ID:2397727| conserved exported protein of unknown function [Legionella pneumophila Paris]	1	6	6	6	6	6	5	6	4	5	6	6	5	6	4	5	6	6	5	6	4	5	47	47	47	20.51	181	181	6	6	5	6	4	5	1.0595e-21	47	47	33.1	47	26	33.1	505570000	100350000	88607000
lpp0478	lpp0478	1	1	1	>lpp0478|ID:2397728| cytochrome c oxidase assembly protein [Legionella pneumophila Paris]	1	1	1	1	1	0	0	1	0	0	1	0	0	1	0	0	1	0	0	1	0	0	5.1	5.1	5.1	37.034	335	335	1			1			1.722e-05	5.1	0	0	5.1	0	0	17685000	8458300	0
lpp0480	lpp0480	5	5	5	>lpp0480|ID:2397730| Electron transport protein SCO1/SenC [Legionella pneumophila Paris]	1	5	5	5	4	4	3	5	4	5	4	4	3	5	4	5	4	4	3	5	4	5	41.3	41.3	41.3	23.786	213	213	5	7	4	6	6	6	2.1366e-84	22.5	36.6	17.8	41.3	22.5	41.3	1278900000	131960000	301160000
lpp0481	lpp0481	13	13	13	>lpp0481|ID:2397731|rimK| ribosomal protein S6 modification protein [Legionella pneumophila Paris]	1	13	13	13	9	10	11	12	10	11	9	10	11	12	10	11	9	10	11	12	10	11	52	52	52	32.881	302	302	9	10	11	12	10	11	5.1161e-81	36.8	42.4	47	47.4	40.4	44.7	875550000	109440000	129770000
lpp0483	lpp0483	11	11	11	>lpp0483|ID:2397732|zwf| glucose-6-phosphate dehydrogenase [Legionella pneumophila Paris]	1	11	11	11	8	11	11	10	9	11	8	11	11	10	9	11	8	11	11	10	9	11	29.2	29.2	29.2	57.21	496	496	9	12	13	11	10	12	4.0734e-80	22.2	29.2	29.2	22.8	23.6	29.2	1060900000	111020000	173250000
lpp0484	lpp0484	7	7	7	>lpp0484|ID:2397733|pgl| putative 6-phosphogluconolactonase [Legionella pneumophila Paris]	1	7	7	7	7	6	6	7	7	7	7	6	6	7	7	7	7	6	6	7	7	7	28.8	28.8	28.8	27.25	243	243	9	7	7	8	8	8	3.9709e-21	28.8	22.6	22.6	28.8	28.8	28.8	689050000	84918000	94567000
lpp0485	lpp0485	21	21	21	>lpp0485|ID:2397734|edd| 6-phosphogluconate dehydratase [Legionella pneumophila Paris]	1	21	21	21	17	19	18	20	19	18	17	19	18	20	19	18	17	19	18	20	19	18	50.8	50.8	50.8	65.195	612	612	20	24	22	26	25	24	0	46.9	50.7	49.5	49.7	50.7	49.5	4434300000	490440000	744890000
lpp0486	lpp0486	6	6	6	>lpp0486|ID:2397735|glk| glucokinase [Legionella pneumophila Paris]	1	6	6	6	5	6	4	5	5	6	5	6	4	5	5	6	5	6	4	5	5	6	19.7	19.7	19.7	36.822	335	335	5	7	4	6	6	8	2e-20	17	19.7	11.6	17	17.6	19.7	646220000	116610000	137380000
lpp0487	lpp0487	9	9	9	>lpp0487|ID:2397736|eda| multifunctional 2-keto-3-deoxygluconate 6-phosphate aldolase and 2-keto-4-hydroxyglutarate aldolase and oxaloacetate decarboxylase [Legionella pneumophila Paris]	1	9	9	9	6	6	6	9	6	7	6	6	6	9	6	7	6	6	6	9	6	7	79.5	79.5	79.5	23.283	220	220	9	9	7	12	9	10	5.5946e-165	60	60	60	79.5	60	64.5	1715700000	207240000	304150000
lpp0488	lpp0488	3	3	3	>lpp0488|ID:2397737|ywtG| D-xylose (galactose, arabinose)-proton symporter [Legionella pneumophila Paris]	1	3	3	3	3	2	2	1	1	2	3	2	2	1	1	2	3	2	2	1	1	2	7.8	7.8	7.8	51.42	473	473	4	3	2	1	1	3	8.5176e-08	7.8	4	4	1.7	1.7	6.1	222930000	47562000	121290000
lpp0492	lpp0492	7	7	7	>lpp0492|ID:2399196|hemZ| ferrochelatase [Legionella pneumophila Paris]	1	7	7	7	6	6	3	6	6	7	6	6	3	6	6	7	6	6	3	6	6	7	27.2	27.2	27.2	37.807	331	331	6	6	3	6	6	7	1.2705e-24	22.7	24.5	12.1	22.7	22.7	27.2	344010000	38103000	57678000
lpp0493	lpp0493	3	3	3	>lpp0493|ID:2399197|cspD| cold shock protein homolog [Legionella pneumophila Paris]	1	3	3	3	3	3	3	2	2	2	3	3	3	2	2	2	3	3	3	2	2	2	83.1	83.1	83.1	8.3041	77	77	5	5	6	3	4	4	2.2932e-110	83.1	83.1	83.1	57.1	57.1	57.1	3768300000	1047100000	1229600000
lpp0495	lpp0495	3	3	3	>lpp0495|ID:2399198| Glyoxalase/bleomycin resistance protein/dioxygenase [Legionella pneumophila Paris]	1	3	3	3	2	3	3	2	2	2	2	3	3	2	2	2	2	3	3	2	2	2	34.5	34.5	34.5	12.981	119	119	2	3	3	2	2	2	1.2281e-26	19.3	34.5	34.5	19.3	19.3	19.3	552020000	67682000	111100000
lpp0503	lpp0503	17	17	17	>lpp0503|ID:2399200|ankJ| substrate of the Dot/Icm secretion system [Legionella pneumophila Paris]	1	17	17	17	16	15	17	16	15	16	16	15	17	16	15	16	16	15	17	16	15	16	74.4	74.4	74.4	30.407	266	266	16	16	17	17	17	18	4.8907e-105	71.8	68.8	74.4	71.8	62.4	71.8	3489800000	444460000	538500000
lpp0505	lpp0505	13	13	13	>lpp0505|ID:2399201| conserved protein of unknown function [Legionella pneumophila Paris]	1	13	13	13	12	12	12	13	10	11	12	12	12	13	10	11	12	12	12	13	10	11	61.6	61.6	61.6	29.271	258	258	13	13	14	16	11	14	5.0493e-110	54.3	58.5	58.5	61.6	46.1	51.2	1595500000	214510000	259120000
lpp0507	lpp0507	2	2	2	>lpp0507|ID:2397747|icmT| component of the Dot/Icm secretion system [Legionella pneumophila Paris]	1	2	2	2	1	1	2	2	2	1	1	1	2	2	2	1	1	1	2	2	2	1	20.9	20.9	20.9	9.9205	86	86	2	2	3	3	3	2	4.4907e-07	12.8	12.8	20.9	20.9	20.9	12.8	137260000	14589000	23709000
lpp0508	lpp0508	3	3	3	>lpp0508|ID:2397748|icmS| component of Dot/Icm secretion system. Substrate recognition; presentation to translocon [Legionella pneumophila Paris]	1	3	3	3	2	2	3	3	3	3	2	2	3	3	3	3	2	2	3	3	3	3	43	43	43	12.672	114	114	3	2	4	4	4	3	7.7413e-57	27.2	27.2	43	43	43	43	487560000	70089000	74951000
lpp0509	lpp0509	6	6	6	>lpp0509|ID:2397749|icmR| component of Dot/Icm secretion system. Chaperone for IcmQ. Chaperone for IcmQ. [Legionella pneumophila Paris]	1	6	6	6	3	5	5	5	5	4	3	5	5	5	5	4	3	5	5	5	5	4	71.7	71.7	71.7	12.952	120	120	3	6	6	6	5	5	4.1973e-80	25	64.2	59.2	59.2	59.2	51.7	1284100000	112870000	242050000
lpp0510	lpp0510	5	5	5	>lpp0510|ID:2397750|IcmQ| component of Dot/Icm secretion system. Pore-forming molecule [Legionella pneumophila Paris]	1	5	5	5	4	2	2	4	3	3	4	2	2	4	3	3	4	2	2	4	3	3	22.5	22.5	22.5	21.568	191	191	4	2	2	4	3	3	4.6676e-14	17.8	9.4	9.4	18.3	13.6	13.6	251300000	38031000	27909000
lpp0511	lpp0511	4	4	4	>lpp0511|ID:2397751|icmP/dotM| component of Dot/Icm secretion system. ATPase component [Legionella pneumophila Paris]	1	4	4	4	3	3	4	4	4	4	3	3	4	4	4	4	3	3	4	4	4	4	13.6	13.6	13.6	43.273	376	376	4	3	4	4	4	4	6.7726e-18	11.7	9.3	13.6	13.6	13.6	13.6	195660000	25459000	29496000
lpp0512	lpp0512	18	18	18	>lpp0512|ID:2397752|icmO/dotL| component of Dot/Icm secretion system. ATPase [Legionella pneumophila Paris]	1	18	18	18	16	18	15	18	16	17	16	18	15	18	16	17	16	18	15	18	16	17	27.1	27.1	27.1	87.516	783	783	19	19	16	18	18	19	3.3997e-85	24.4	27.1	23.5	27.1	24.4	25.7	1373200000	197480000	275570000
lpp0513	lpp0513	4	4	4	>lpp0513|ID:2397753|IcmN/DotK| Component of the Dot/Icm secretion system. Lipoprotein of the OmpA protein family [Legionella pneumophila Paris]	1	4	4	4	4	4	4	4	3	4	4	4	4	4	3	4	4	4	4	4	3	4	37.6	37.6	37.6	21.024	189	189	4	4	4	4	3	4	2.1927e-65	37.6	37.6	37.6	37.6	24.9	37.6	348080000	51856000	73089000
lpp0515	lpp0515	8	8	8	>lpp0515|ID:2397755|icmL/dotI| Component of the Dot/Icm secretion system. Inner membrane protein [Legionella pneumophila Paris]	1	8	8	8	6	7	6	5	7	7	6	7	6	5	7	7	6	7	6	5	7	7	49.1	49.1	49.1	23.124	212	212	6	8	6	7	7	9	4.1065e-37	28.8	43.9	41	23.6	46.2	46.2	1193600000	182080000	197000000
lpp0516	lpp0516	10	10	10	>lpp0516|ID:2397756|icmK/dotH| Component of the Dot/Icm secretion system [Legionella pneumophila Paris]	1	10	10	10	10	9	9	9	8	9	10	9	9	9	8	9	10	9	9	9	8	9	38.1	38.1	38.1	38.803	360	360	11	11	10	11	9	10	4.0972e-55	38.1	35	36.1	35	32.2	35	1214600000	189780000	223740000
lpp0517	lpp0517	26	26	26	>lpp0517|ID:2397757|icmE/dotG| Component of the Dot/Icm secretion system. Major component of a channel [Legionella pneumophila Paris]	1	26	26	26	22	22	22	26	23	22	22	22	22	26	23	22	22	22	22	26	23	22	33.2	33.2	33.2	107.68	1048	1048	25	25	27	31	27	25	2.3151e-257	28.9	28.9	28.9	33.2	30.3	28.9	3455300000	481270000	617350000
lpp0518	lpp0518	9	9	9	>lpp0518|ID:2397758|icmG/dotF| Component of the Dot/Icm secretion system [Legionella pneumophila Paris]	1	9	9	9	9	9	9	9	9	9	9	9	9	9	9	9	9	9	9	9	9	9	43.1	43.1	43.1	29.657	269	269	13	13	12	12	11	12	2.5563e-255	43.1	43.1	43.1	43.1	43.1	43.1	4241800000	552000000	693200000
lpp0519	lpp0519	1	1	1	>lpp0519|ID:2397759|icmC/dotE| Component of the Dot/Icm secretion system [Legionella pneumophila Paris]	1	1	1	1	0	1	1	1	1	1	0	1	1	1	1	1	0	1	1	1	1	1	17	17	17	20.276	194	194		1	1	1	1	1	4.1517e-08	0	17	17	17	17	17	103640000	0	28672000
lpp0521	lpp0521	6	6	6	>lpp0521|ID:2397761|icmJ/dotN| Component of the Dot/Icm secretion system. Probable ATPase component. [Legionella pneumophila Paris]	1	6	6	6	6	6	6	6	6	5	6	6	6	6	6	5	6	6	6	6	6	5	34.6	34.6	34.6	23.75	208	208	6	6	6	7	6	5	9.823e-64	34.6	34.6	34.6	34.6	34.6	30.8	472000000	79353000	65137000
lpp0522	lpp0522	42	42	42	>lpp0522|ID:2397762|IcmB/DotO| Component of the Dot/Icm secretion system [Legionella pneumophila Paris]	1	42	42	42	39	39	40	36	32	38	39	39	40	36	32	38	39	39	40	36	32	38	51.7	51.7	51.7	112.18	1009	1009	44	47	49	43	41	47	0	47.5	50.5	50.9	45.6	41.7	49.6	6913600000	1001600000	1334700000
lpp0524	lpp0524	28	28	28	>lpp0524|ID:2399203|IcmF| Component of the Dot/Icm secretion system [Legionella pneumophila Paris]	1	28	28	28	24	25	24	23	24	25	24	25	24	23	24	25	24	25	24	23	24	25	41.7	41.7	41.7	110.79	973	973	26	27	26	25	26	27	0	34.2	39.2	35.9	36.2	34.8	36.6	3352800000	440470000	762340000
lpp0525	lpp0525	7	7	7	>lpp0525|ID:2399204|IcmH/DotU| component of the Dot/Icm secretion system [Legionella pneumophila Paris]	1	7	7	7	6	6	5	5	6	7	6	6	5	5	6	7	6	6	5	5	6	7	31.4	31.4	31.4	29.688	261	261	6	6	6	5	7	7	5.1744e-31	28	28	22.6	22.6	28	31.4	446370000	74049000	85419000
lpp0526	lpp0526	18	18	18	>lpp0526|ID:2399205|purH| fused IMP cyclohydrolase ; phosphoribosylaminoimidazolecarboxamide formyltransferase [Legionella pneumophila Paris]	1	18	18	18	18	17	17	18	18	17	18	17	17	18	18	17	18	17	17	18	18	17	47.4	47.4	47.4	57.885	529	529	19	19	19	22	22	18	2.273e-193	47.4	47.4	43.5	47.4	47.4	44.2	2091400000	328590000	382880000
lpp0527	lpp0527	1	1	1	>lpp0527|ID:2399206|prmA| methylase for 50S ribosomal subunit protein L11 [Legionella pneumophila Paris]	1	1	1	1	1	1	0	0	1	1	1	1	0	0	1	1	1	1	0	0	1	1	6.2	6.2	6.2	32.158	289	289	1	1			1	1	5.4621e-19	6.2	6.2	0	0	6.2	6.2	90650000	17205000	22740000
lpp0528	lpp0528	21	21	21	>lpp0528|ID:2399207|accC| acetyl-CoA carboxylase, biotin carboxylase subunit [Legionella pneumophila Paris]	1	21	21	21	20	19	18	19	21	21	20	19	18	19	21	21	20	19	18	19	21	21	55	55	55	48.965	447	447	33	31	29	32	36	33	2.9728e-190	50.3	50.6	45.9	47.7	55	55	9005900000	1286800000	1582700000
lpp0529	lpp0529	7	7	7	>lpp0529|ID:2399208|accB| acetyl CoA carboxylase, BCCP subunit [Legionella pneumophila Paris]	1	7	7	7	7	7	7	7	7	7	7	7	7	7	7	7	7	7	7	7	7	7	61.9	61.9	61.9	17.502	160	160	11	14	11	11	11	11	3.1118e-96	61.9	61.9	61.9	61.9	61.9	61.9	4190800000	531620000	830620000
lpp0530	lpp0530	1	1	1	>lpp0530|ID:2399209|aroQ| 3-dehydroquinate dehydratase type II [Legionella pneumophila Paris]	1	1	1	1	1	1	1	1	1	0	1	1	1	1	1	0	1	1	1	1	1	0	14.5	14.5	14.5	15.775	145	145	1	1	1	2	1		8.1398e-13	14.5	14.5	14.5	14.5	14.5	0	78507000	18029000	17976000
lpp0531	lpp0531	8	8	8	>lpp0531|ID:2397763|dcoA| oxaloacetate decarboxylase alpha-chain [Legionella pneumophila Paris]	1	8	8	8	7	6	7	5	6	6	7	6	7	5	6	6	7	6	7	5	6	6	19.8	19.8	19.8	65.698	596	596	9	8	9	7	6	7	1.5822e-14	15.1	16.4	15.1	7.6	13.6	16.4	655010000	136760000	102670000
lpp0532	lpp0532	9	9	9	>lpp0532|ID:2397764|proA| zinc metalloproteinase precursor [Legionella pneumophila Paris]	1	9	9	9	8	9	8	9	7	8	8	9	8	9	7	8	8	9	8	9	7	8	18.6	18.6	18.6	60.673	543	543	9	11	9	10	7	8	3.0369e-27	17.1	18.6	17.1	18.6	14.7	16.8	759950000	121490000	178440000
lpp0533	lpp0533	2	2	2	>lpp0533|ID:2399210| MhpC, Predicted hydrolases or acyltransferases (alpha/beta hydrolase superfamily) [Legionella pneumophila Paris]	1	2	2	2	1	2	2	2	2	1	1	2	2	2	2	1	1	2	2	2	2	1	6.4	6.4	6.4	31.367	282	282	1	2	3	3	2	1	0.00017479	3.5	6.4	6.4	6.4	6.4	3.5	125820000	12721000	25693000
lpp0534	lpp0534	1	1	1	>lpp0534|ID:2397765| Endonuclease/exonuclease/phosphatase family [Legionella pneumophila Paris]	1	1	1	1	1	1	1	1	1	1	1	1	1	1	1	1	1	1	1	1	1	1	8.2	8.2	8.2	29.564	257	257	1	1	1	1	1	1	1.8013e-05	8.2	8.2	8.2	8.2	8.2	8.2	85590000	13669000	16699000
lpp0535	lpp0535	17	17	17	>lpp0535|ID:2399211|alf| fructose bisphosphate aldolase [Legionella pneumophila Paris]	1	17	17	17	17	16	16	17	17	17	17	16	16	17	17	17	17	16	16	17	17	17	55.1	55.1	55.1	37.44	336	336	44	39	44	44	49	44	0	55.1	50.9	50.9	55.1	55.1	55.1	21862000000	2591900000	3297300000
lpp0536	lpp0536	13	13	13	>lpp0536|ID:2399212| Phenol hydroxylase [Legionella pneumophila Paris]	1	13	13	13	11	13	12	12	12	13	11	13	12	12	12	13	11	13	12	12	12	13	74.2	74.2	74.2	28.208	244	244	14	18	18	16	18	18	2.5466e-143	62.3	74.2	74.2	62.3	68	74.2	3831000000	398410000	613320000
lpp0540	lpp0540	3	3	3	>lpp0540|ID:2399214|npr| phosphohistidinoprotein-hexose phosphotransferase component of N-regulated PTS system (Npr) [Legionella pneumophila Paris]	1	3	3	3	2	1	0	3	2	1	2	1	0	3	2	1	2	1	0	3	2	1	31.5	31.5	31.5	9.8042	89	89	2	1		3	2	1	2.3542e-08	23.6	13.5	0	31.5	23.6	13.5	47296000	8338400	4028800
lpp0541	lpp0541	7	7	7	>lpp0541|ID:2399215|yhbH| ribosome-associated, sigma 54 modulation protein [Legionella pneumophila Paris]	1	7	7	7	7	7	7	7	7	7	7	7	7	7	7	7	7	7	7	7	7	7	75.8	75.8	75.8	11.409	99	99	14	19	15	16	16	18	2.3773e-138	75.8	75.8	75.8	75.8	75.8	75.8	8380500000	908580000	1580100000
lpp0542	lpp0542	6	6	6	>lpp0542|ID:2399216|rpoN| RNA polymerase, sigma 54 (sigma N) factor [Legionella pneumophila Paris]	1	6	6	6	4	4	5	4	5	4	4	4	5	4	5	4	4	4	5	4	5	4	19.2	19.2	19.2	52.99	464	464	4	4	5	4	5	4	3.9696e-25	10.1	10.1	16.4	10.1	12.9	10.1	311340000	38104000	60156000
lpp0543	lpp0543	2	2	2	>lpp0543|ID:2399217|rpmG| 50S ribosomal subunit protein L33 [Legionella pneumophila Paris]	1	2	2	2	2	2	2	2	2	2	2	2	2	2	2	2	2	2	2	2	2	2	37	37	37	6.3145	54	54	6	6	6	5	7	6	6.0351e-10	37	37	37	37	37	37	883270000	119250000	149930000
lpp0544	lpp0544	5	5	5	>lpp0544|ID:2399218|rpmB| 50S ribosomal subunit protein L28 [Legionella pneumophila Paris]	1	5	5	5	5	4	4	5	4	5	5	4	4	5	4	5	5	4	4	5	4	5	47.4	47.4	47.4	9.0837	78	78	6	4	4	6	4	7	1.9906e-21	47.4	41	41	47.4	35.9	47.4	754350000	80662000	41124000
lpp0545	lpp0545	5	5	5	>lpp0545|ID:2397768|yggH| tRNA (m7G46) methyltransferase, SAM-dependent [Legionella pneumophila Paris]	1	5	5	5	5	5	5	5	5	5	5	5	5	5	5	5	5	5	5	5	5	5	28.3	28.3	28.3	27.244	237	237	6	6	6	8	6	7	3.9925e-53	28.3	28.3	28.3	28.3	28.3	28.3	1251700000	109210000	308480000
lpp0546	lpp0546	12	12	12	>lpp0546|ID:2397769| endo-1,4 beta-glucanase [Legionella pneumophila Paris]	1	12	12	12	11	12	11	11	8	10	11	12	11	11	8	10	11	12	11	11	8	10	39.6	39.6	39.6	40.964	374	374	14	16	15	14	9	13	2.6598e-117	36.6	39.6	34.5	34.5	23	31.6	2711800000	561330000	818330000
lpp0547	lpp0547	19	19	19	>lpp0547|ID:2397770|ankC| substrate of the Dot/Icm secretion system [Legionella pneumophila Paris]	1	19	19	19	18	17	18	14	12	16	18	17	18	14	12	16	18	17	18	14	12	16	49.3	49.3	49.3	56.201	495	495	24	23	25	20	17	21	2.9675e-184	49.1	46.1	47.3	39.6	31.3	44	1624700000	292900000	450440000
lpp0548	lpp0548	22	22	22	>lpp0548|ID:2397771|hflK| modulator for HflB protease specific for phage lambda cII repressor [Legionella pneumophila Paris]	1	22	22	22	21	20	21	21	21	22	21	20	21	21	21	22	21	20	21	21	21	22	65.8	65.8	65.8	41.853	380	380	26	25	26	26	25	28	0	65.3	65.3	65.3	63.7	65.8	65.8	8020000000	1099100000	1370400000
lpp0549	lpp0549	20	20	20	>lpp0549|ID:2397772|hflC| modulator for HflB protease specific for phage lambda cII repressor [Legionella pneumophila Paris]	1	20	20	20	19	19	19	20	19	20	19	19	19	20	19	20	19	19	19	20	19	20	62.2	62.2	62.2	34.032	304	304	27	27	26	27	27	28	8.8839e-274	62.2	62.2	62.2	62.2	62.2	62.2	9366600000	1408100000	1791400000
lpp0550	lpp0550	22	22	22	>lpp0550|ID:2397773|purA| adenylosuccinate synthetase [Legionella pneumophila Paris]	1	22	22	22	18	19	20	19	19	17	18	19	20	19	19	17	18	19	20	19	19	17	64	64	64	47.408	431	431	23	26	27	25	25	22	0	53.1	60.3	60.3	52.2	47.1	43.4	6519300000	940880000	1360900000
lpp0552	lpp0552	2	2	2	>lpp0552|ID:2399219|argR| arginine repressor [Legionella pneumophila Paris]	1	2	2	2	2	1	1	1	1	1	2	1	1	1	1	1	2	1	1	1	1	1	11.8	11.8	11.8	17.041	152	152	2	1	1	1	1	2	4.0668e-06	11.8	7.2	7.2	7.2	7.2	7.2	162900000	25242000	27029000
lpp0559	lpp0559	31	31	31	>lpp0559|ID:2399220|add| adenosine deaminase [Legionella pneumophila Paris]	1	31	31	31	19	22	24	30	26	28	19	22	24	30	26	28	19	22	24	30	26	28	77.8	77.8	77.8	55.831	491	491	24	27	30	40	35	34	1.0853e-293	51.1	60.3	62.3	74.1	66	70.1	4242200000	292280000	417140000
lpp0560	lpp0560	15	15	15	>lpp0560|ID:2397781| leucine-, isoleucine-, valine-, threonine-, and alanine-binding protein [Legionella pneumophila Paris]	1	15	15	15	13	14	13	11	10	9	13	14	13	11	10	9	13	14	13	11	10	9	63.1	63.1	63.1	41.9	371	371	17	17	15	16	12	13	8.7713e-197	56.1	62.8	49.6	50.1	44.7	41.2	2004100000	428850000	472200000
lpp0561	lpp0561	11	11	11	>lpp0561|ID:2399221| putative Peptidase S41A, C-terminal protease [Legionella pneumophila Paris]	1	11	11	11	9	8	9	5	9	4	9	8	9	5	9	4	9	8	9	5	9	4	33.7	33.7	33.7	48.115	445	445	11	8	10	5	10	4	4.8866e-43	24.5	26.3	29.4	12.4	24.9	7.9	518270000	141020000	75596000
lpp0562	lpp0562	7	7	7	>lpp0562|ID:2399222| conserved exported protein of unknown function [Legionella pneumophila Paris]	1	7	7	7	3	3	5	7	3	3	3	3	5	7	3	3	3	3	5	7	3	3	21.3	21.3	21.3	43.367	380	380	3	3	6	7	3	3	7.1287e-24	9.2	10.8	16.6	21.3	8.9	11.8	185930000	19060000	37630000
lpp0563	lpp0563	15	15	15	>lpp0563|ID:2399223|gpmI| phosphoglycero mutase III, cofactor-independent [Legionella pneumophila Paris]	1	15	15	15	15	15	12	13	13	14	15	15	12	13	13	14	15	15	12	13	13	14	39.3	39.3	39.3	57.616	514	514	15	18	12	14	13	16	1.9134e-165	39.3	39.3	32.5	35.4	34.6	36.8	1547700000	252310000	320030000
lpp0566	lpp0566	5	5	5	>lpp0566|ID:2397782|uppS| undecaprenyl pyrophosphate synthase [Legionella pneumophila Paris]	1	5	5	5	4	4	5	4	4	5	4	4	5	4	4	5	4	4	5	4	4	5	22.3	22.3	22.3	27.317	238	238	4	5	7	5	5	6	8.5629e-11	18.9	18.9	22.3	16.4	18.9	22.3	230040000	22770000	38909000
lpp0568	lpp0568	8	8	8	>lpp0568|ID:2397784|ecfE| zinc metallopeptidase [Legionella pneumophila Paris]	1	8	8	8	8	5	5	6	7	7	8	5	5	6	7	7	8	5	5	6	7	7	28	28	28	49.497	450	450	8	5	5	6	7	7	1.4442e-44	28	17.1	13.3	18.7	22.7	22.2	417870000	60501000	72021000
lpp0569	lpp0569	19	19	19	>lpp0569|ID:2397785| outer membrane protein [Legionella pneumophila Paris]	1	19	19	19	19	18	17	19	19	19	19	18	17	19	19	19	19	18	17	19	19	19	33	33	33	85.292	770	770	20	23	21	22	22	23	2.5489e-274	33	31	27.5	33	33	33	2402700000	247340000	398830000
lpp0570	lpp0570	14	14	14	>lpp0570|ID:2397786| putative Outer membrane chaperone Skp (OmpH) [Legionella pneumophila Paris]	1	14	14	14	14	14	14	14	14	14	14	14	14	14	14	14	14	14	14	14	14	14	62.7	62.7	62.7	18.877	166	166	63	64	63	71	58	67	0	62.7	62.7	62.7	62.7	62.7	62.7	35788000000	5816100000	6519200000
lpp0571	lpp0571	4	4	4	>lpp0571|ID:2397787|lpxD| UDP-3-O-(3-hydroxymyristoyl)-glucosamine N-acyltransferase [Legionella pneumophila Paris]	1	4	4	4	4	4	3	4	1	3	4	4	3	4	1	3	4	4	3	4	1	3	16.1	16.1	16.1	35.552	336	336	4	4	3	4	1	3	5.0612e-17	16.1	16.1	10.7	16.1	3.3	12.8	192910000	38926000	48485000
lpp0573	lpp0573	6	6	6	>lpp0573|ID:2397789|lpxA| UDP-N-acetylglucosamine acetyltransferase [Legionella pneumophila Paris]	1	6	6	6	6	4	5	5	5	6	6	4	5	5	5	6	6	4	5	5	5	6	37.5	37.5	37.5	27.694	256	256	7	4	5	5	5	6	3.4556e-87	37.5	28.1	37.1	37.1	37.5	37.5	657070000	103820000	100140000
lpp0575	lpp0575	21	21	21	>lpp0575|ID:2397791|serS| seryl-tRNA synthetase, also charges selenocysteinyl-tRNA with serine [Legionella pneumophila Paris]	1	21	21	21	18	20	19	20	20	19	18	20	19	20	20	19	18	20	19	20	20	19	65.3	65.3	65.3	48.166	426	426	23	25	26	29	27	25	0	64.6	64.8	56.6	57	64.8	64.8	6630700000	801140000	1312800000
lpp0581	lpp0581	5	5	5	>lpp0581|ID:2399227| substrate of the Dot/Icm secretion system [Legionella pneumophila Paris]	1	5	5	5	1	2	2	1	2	3	1	2	2	1	2	3	1	2	2	1	2	3	30.5	30.5	30.5	31.333	282	282	1	2	2	1	2	3	8.6468e-11	5.3	9.2	7.4	12.8	16.7	13.8	183220000	3539800	42378000
lpp0584	lpp0584	3	2	2	>lpp0584|ID:2399230| Acyl-CoA N-acyltransferase [Legionella pneumophila Paris]	1	3	2	2	1	1	1	2	1	2	0	0	0	1	0	1	0	0	0	1	0	1	21.4	16.7	16.7	28.751	252	252				1		1	2.5887e-09	4.8	4.8	4.8	14.3	4.8	11.9	18483000	0	0
lpp0585	lpp0585	2	2	2	>lpp0585|ID:2399231| Uridine kinase [Legionella pneumophila Paris]	1	2	2	2	2	1	0	2	2	1	2	1	0	2	2	1	2	1	0	2	2	1	16.8	16.8	16.8	22.991	202	202	2	1		2	2	1	3.7525e-18	16.8	4.5	0	16.8	16.8	4.5	45695000	16654000	3321000
lpp0590	lpp0590	7	7	7	>lpp0590|ID:2397796|IvgA| Component of the Dot/Icm secretion system [Legionella pneumophila Paris]	1	7	7	7	6	6	6	5	7	5	6	6	6	5	7	5	6	6	6	5	7	5	41.8	41.8	41.8	23.518	208	208	6	7	9	5	7	6	5.3841e-81	41.3	41.3	41.3	36.5	41.8	37.5	774550000	112530000	215230000
lpp0593	lpp0593	3	3	3	>lpp0593|ID:2397797|sdhC| succinate dehydrogenase, membrane subunit, binds cytochrome b556 [Legionella pneumophila Paris]	1	3	3	3	3	3	3	3	3	3	3	3	3	3	3	3	3	3	3	3	3	3	16.9	16.9	16.9	13.821	124	124	5	5	6	6	6	5	1.3604e-16	16.9	16.9	16.9	16.9	16.9	16.9	1090400000	128260000	234170000
lpp0595	lpp0595	33	33	33	>lpp0595|ID:2397799|sdhA| succinate dehydrogenase, flavoprotein subunit [Legionella pneumophila Paris]	1	33	33	33	30	32	30	30	32	32	30	32	30	30	32	32	30	32	30	30	32	32	70.5	70.5	70.5	64.969	589	589	64	66	62	67	64	68	0	68.4	70.3	63.7	68.8	69.6	70.5	17365000000	2297400000	3269400000
lpp0596	lpp0596	18	18	18	>lpp0596|ID:2397800|sdhB| succinate dehydrogenase, FeS subunit [Legionella pneumophila Paris]	1	18	18	18	18	18	17	18	18	18	18	18	17	18	18	18	18	18	17	18	18	18	86.7	86.7	86.7	27.376	240	240	29	29	28	27	30	30	0	86.7	86.7	80.4	86.7	86.7	86.7	12169000000	1606000000	2086100000
lpp0597	lpp0597	53	53	53	>lpp0597|ID:2397801|sucA| 2-oxoglutarate decarboxylase, thiamin-requiring [Legionella pneumophila Paris]	1	53	53	53	47	45	45	51	50	51	47	45	45	51	50	51	47	45	45	51	50	51	67.3	67.3	67.3	105.45	936	936	70	70	69	75	80	80	0	59.6	56.5	55.1	62.8	66	65.8	17479000000	1852800000	2492400000
lpp0598	lpp0598	25	25	25	>lpp0598|ID:2397802|sucB| dihydrolipoyltranssuccinase [Legionella pneumophila Paris]	1	25	25	25	24	22	24	23	23	23	24	22	24	23	23	23	24	22	24	23	23	23	60.1	60.1	60.1	45.083	409	409	38	40	41	43	45	42	0	60.1	57.5	59.7	49.9	59.7	57.5	19713000000	2510100000	3008100000
lpp0599	lpp0599	25	25	25	>lpp0599|ID:2397803|sucC| succinyl-CoA synthetase, beta subunit [Legionella pneumophila Paris]	1	25	25	25	23	24	22	22	23	25	23	24	22	22	23	25	23	24	22	22	23	25	80.9	80.9	80.9	41.707	387	387	40	42	41	42	44	43	0	77	80.9	77	77	72.6	80.9	26112000000	3040600000	4575500000
lpp0600	lpp0600	17	17	17	>lpp0600|ID:2397804|sucD| succinyl-CoA synthetase, NAD(P)-binding, alpha subunit [Legionella pneumophila Paris]	1	17	17	17	15	17	16	16	17	16	15	17	16	16	17	16	15	17	16	16	17	16	78.7	78.7	78.7	30.218	291	291	29	32	34	34	31	33	0	72.9	78.7	77	77	78.7	77	15994000000	1812400000	2516800000
lpp0601	lpp0601	5	5	5	>lpp0601|ID:2397805|pdxH| pyridoxine 5-phosphate oxidase [Legionella pneumophila Paris]	1	5	5	5	5	5	5	5	5	5	5	5	5	5	5	5	5	5	5	5	5	5	34.9	34.9	34.9	25.263	215	215	5	5	6	5	5	5	4.8236e-58	34.9	34.9	34.9	34.9	34.9	34.9	448050000	60928000	95698000
lpp0603	lpp0603	7	7	7	>lpp0603|ID:2399239| conserved protein of unknown function [Legionella pneumophila Paris]	1	7	7	7	6	4	4	3	6	7	6	4	4	3	6	7	6	4	4	3	6	7	57.4	57.4	57.4	14.731	129	129	6	5	5	4	6	8	9.4955e-27	42.6	38	38.8	31	55	57.4	430940000	45755000	75065000
lpp0605	lpp0605	27	27	27	>lpp0605|ID:2397808| conserved protein of unknown function [Legionella pneumophila Paris]	1	27	27	27	25	26	27	26	25	26	25	26	27	26	25	26	25	26	27	26	25	26	67.8	67.8	67.8	54.267	485	485	53	60	61	57	50	58	0	60.4	60.4	67.8	67.8	60.4	67.8	33972000000	5112700000	6920800000
lpp0606	lpp0606	5	5	5	>lpp0606|ID:2397809|fis| global DNA-binding transcriptional dual regulator [Legionella pneumophila Paris]	1	5	5	5	5	5	5	5	5	5	5	5	5	5	5	5	5	5	5	5	5	5	69.9	69.9	69.9	10.591	93	93	29	29	31	22	28	29	0	69.9	69.9	69.9	69.9	69.9	69.9	27162000000	5168600000	7389900000
lpp0607	lpp0607	20	20	20	>lpp0607|ID:2399240|prs| phosphoribosylpyrophosphate synthase [Legionella pneumophila Paris]	1	20	20	20	20	18	19	18	18	18	20	18	19	18	18	18	20	18	19	18	18	18	81.6	81.6	81.6	34.119	315	315	33	34	34	30	31	32	0	81.6	77.5	81.6	77.5	81.6	81.6	7780900000	1910400000	1664900000
lpp0608	lpp0608	10	10	10	>lpp0608|ID:2399242|lolB| outer membrane lipoprotein LolB [Legionella pneumophila Paris]	1	10	10	10	10	10	10	7	8	8	10	10	10	7	8	8	10	10	10	7	8	8	52.3	52.3	52.3	21.924	199	199	11	10	10	7	8	8	2.2681e-78	52.3	52.3	52.3	37.7	38.2	38.2	957580000	145200000	224830000
lpp0609	lpp0609	5	5	5	>lpp0609|ID:2397810|coaD| pantetheine-phosphate adenylyltransferase [Legionella pneumophila Paris]	1	5	5	5	4	5	5	4	5	5	4	5	5	4	5	5	4	5	5	4	5	5	42.9	42.9	42.9	18.975	168	168	5	6	8	6	7	7	2.7526e-127	42.3	42.9	42.9	42.3	42.9	42.9	775340000	66167000	117980000
lpp0610	lpp0610	6	6	6	>lpp0610|ID:2397811| gamma-glutamyltranspeptidase [Legionella pneumophila Paris]	1	6	6	6	5	5	6	6	6	5	5	5	6	6	6	5	5	5	6	6	6	5	10.8	10.8	10.8	62.4	574	574	5	5	6	7	6	5	4.9709e-37	9.4	9.4	10.8	10.8	10.8	8.5	462150000	71687000	92244000
lpp0612	lpp0612	6	6	6	>lpp0612|ID:2399244|plsC| 1-acyl-sn-glycerol-3-phosphate acetyltransferase [Legionella pneumophila Paris]	1	6	6	6	6	4	6	6	6	6	6	4	6	6	6	6	6	4	6	6	6	6	28.4	28.4	28.4	27.586	243	243	6	4	6	6	6	6	5.7322e-40	28.4	20.6	28.4	28.4	28.4	28.4	404780000	45116000	56243000
lpp0614	lpp0614	2	2	2	>lpp0614|ID:2399246|dinP| DNA polymerase IV [Legionella pneumophila Paris]	1	2	2	2	2	1	2	2	1	1	2	1	2	2	1	1	2	1	2	2	1	1	5.1	5.1	5.1	40.291	355	355	2	1	2	3	2	2	0.00016437	5.1	3.1	5.1	5.1	3.1	3.1	249800000	32163000	42427000
lpp0616	lpp0616	4	4	4	>lpp0616|ID:2399248|mutM| formamidopyrimidine/5-formyluracil/ 5-hydroxymethyluracil DNA glycosylase [Legionella pneumophila Paris]	1	4	4	4	4	4	4	4	3	4	4	4	4	4	3	4	4	4	4	4	3	4	15	15	15	30.811	274	274	4	5	5	5	3	4	6.7299e-11	15	15	15	15	9.9	15	187350000	23937000	53084000
lpp0618	lpp0618	8	8	8	>lpp0618|ID:2397813| putative Stearoyl-CoA 9-desaturase [Legionella pneumophila Paris]	1	8	8	8	4	7	8	7	8	7	4	7	8	7	8	7	4	7	8	7	8	7	21.5	21.5	21.5	46.2	395	395	5	7	8	7	9	8	7.9054e-66	9.4	19.5	21.5	19.5	21.5	19.5	496060000	20341000	106950000
lpp0619	lpp0619	3	3	3	>lpp0619|ID:2399250| conserved exported protein of unknown function [Legionella pneumophila Paris]	1	3	3	3	2	2	2	2	3	2	2	2	2	2	3	2	2	2	2	2	3	2	35.6	35.6	35.6	14.035	132	132	2	2	2	2	3	2	2.007e-34	27.3	27.3	27.3	27.3	35.6	27.3	258030000	26318000	43742000
lpp0620	lpp0620	14	14	14	>lpp0620|ID:2397814|fabG| 3-oxoacyl-[acyl-carrier-protein] reductase [Legionella pneumophila Paris]	1	14	14	14	14	14	14	12	13	13	14	14	14	12	13	13	14	14	14	12	13	13	64.6	64.6	64.6	26.734	246	246	22	27	25	17	17	19	1.6726e-205	64.6	64.6	64.6	52.4	64.6	59.3	7648300000	1769700000	2344200000
lpp0621	lpp0621	13	13	13	>lpp0621|ID:2397815|fabG| 3-oxoacyl-[acyl-carrier-protein] reductase [Legionella pneumophila Paris]	1	13	13	13	13	13	13	12	11	11	13	13	13	12	11	11	13	13	13	12	11	11	55.6	55.6	55.6	27.389	248	248	19	18	17	16	14	15	8.4877e-124	55.6	55.6	55.6	47.2	41.1	52	2282900000	528110000	623000000
lpp0622	lpp0622	2	2	2	>lpp0622|ID:2397816| putative Polyhydroxyalkanoate synthesis repressor PhaR [Legionella pneumophila Paris]	1	2	2	2	2	2	2	2	1	1	2	2	2	2	1	1	2	2	2	2	1	1	19.7	19.7	19.7	15.742	132	132	3	3	3	3	1	1	6.6202e-99	19.7	19.7	19.7	19.7	12.9	12.9	296850000	59733000	83028000
lpp0623	lpp0623	11	11	11	>lpp0623|ID:2397817| conserved protein of unknown function [Legionella pneumophila Paris]	1	11	11	11	11	10	10	10	11	11	11	10	10	10	11	11	11	10	10	10	11	11	86.6	86.6	86.6	11.259	97	97	51	43	49	44	47	34	1.2138e-231	86.6	85.6	85.6	85.6	86.6	86.6	46144000000	8512800000	9718700000
lpp0624	lpp0624	3	3	3	>lpp0624|ID:2399251| conserved exported protein of unknown function [Legionella pneumophila Paris]	1	3	3	3	2	3	3	3	2	3	2	3	3	3	2	3	2	3	3	3	2	3	8.1	8.1	8.1	40.817	356	356	2	3	3	3	2	3	3.6813e-10	4.5	8.1	8.1	8.1	5.6	8.1	135210000	6023000	30910000
lpp0627	lpp0627	11	11	11	>lpp0627|ID:2399252| peptidase, M23/M37 family [Legionella pneumophila Paris]	1	11	11	11	9	10	7	9	9	9	9	10	7	9	9	9	9	10	7	9	9	9	36.5	36.5	36.5	53.784	477	477	9	11	7	9	10	9	2.6329e-130	26.4	32.7	21	30.8	31	26.4	962430000	113350000	208200000
lpp0628	lpp0628	20	20	20	>lpp0628|ID:2397820|tyrS| tyrosyl-tRNA synthetase [Legionella pneumophila Paris]	1	20	20	20	13	14	13	17	15	18	13	14	13	17	15	18	13	14	13	17	15	18	66.6	66.6	66.6	45.301	401	401	17	20	17	23	19	23	2.3995e-200	44.1	45.6	42.9	52.1	49.4	60.3	4260600000	411320000	690720000
lpp0630	lpp0630	12	12	12	>lpp0630|ID:2399254|gor| glutathione oxidoreductase [Legionella pneumophila Paris]	1	12	12	12	7	10	8	10	8	10	7	10	8	10	8	10	7	10	8	10	8	10	49.1	49.1	49.1	49.16	452	452	9	12	9	12	9	10	1.8253e-136	36.7	44.7	39.8	43.1	33.2	44.5	1220600000	170200000	264550000
lpp0631	lpp0631	22	22	22	>lpp0631|ID:2399255|add| adenosine deaminase [Legionella pneumophila Paris]	1	22	22	22	19	16	18	20	20	22	19	16	18	20	20	22	19	16	18	20	20	22	81.9	81.9	81.9	36.274	326	326	26	21	24	25	26	29	0	67.2	59.5	68.4	69.6	79.4	81.9	4821100000	704390000	712910000
lpp0634	lpp0634	14	14	14	>lpp0634|ID:2399257| conserved protein of unknown function [Legionella pneumophila Paris]	1	14	14	14	13	13	14	13	13	13	13	13	14	13	13	13	13	13	14	13	13	13	71.7	71.7	71.7	25.422	223	223	14	16	15	14	14	16	9.4385e-98	68.6	68.6	71.7	68.6	68.6	68.6	2255100000	341540000	478550000
lpp0638	lpp0638	7	7	7	>lpp0638|ID:2397829|pyrB| Aspartate carbamoyltransferase (Aspartate transcarbamylase) (ATCase) [Legionella pneumophila Paris]	1	7	7	7	5	7	6	6	6	6	5	7	6	6	6	6	5	7	6	6	6	6	34	34	34	33.346	297	297	5	8	7	6	7	7	1.5378e-57	20.2	34	31	31	31	31	933240000	81849000	156620000
lpp0640	lpp0640	18	18	18	>lpp0640|ID:2399259|yifB| putative bifunctional enzyme and transcriptional regulator [Legionella pneumophila Paris]	1	18	18	18	15	16	15	6	3	4	15	16	15	6	3	4	15	16	15	6	3	4	57.7	57.7	57.7	54.951	503	503	20	20	20	7	4	4	9.6288e-105	43.5	48.1	47.1	17.1	6.4	8.7	3629100000	680220000	811560000
lpp0641	lpp0641	6	6	6	>lpp0641|ID:2399260| conserved protein of unknown function [Legionella pneumophila Paris]	1	6	6	6	5	5	5	5	6	6	5	5	5	5	6	6	5	5	5	5	6	6	62.8	62.8	62.8	10.365	86	86	6	5	6	5	7	7	4.4219e-173	53.5	53.5	53.5	60.5	62.8	62.8	2215700000	305890000	299380000
lpp0642	lpp0642	3	3	3	>lpp0642|ID:2397830|glnB| regulatory protein P-II for glutamine synthetase [Legionella pneumophila Paris]	1	3	3	3	3	3	3	3	3	3	3	3	3	3	3	3	3	3	3	3	3	3	33	33	33	12.311	112	112	4	6	4	4	4	4	2.8866e-16	33	33	33	33	33	33	446220000	61551000	110310000
lpp0643	lpp0643	2	2	2	>lpp0643|ID:2399261| putative ligase [Legionella pneumophila Paris]	1	2	2	2	1	2	2	2	1	2	1	2	2	2	1	2	1	2	2	2	1	2	16.6	16.6	16.6	22.073	193	193	1	2	2	2	1	2	6.429e-16	6.2	16.6	16.6	16.6	6.2	16.6	254360000	5580600	74225000
lpp0644	lpp0644	2	2	2	>lpp0644|ID:2397831| conserved protein of unknown function [Legionella pneumophila Paris]	1	2	2	2	0	1	1	2	1	1	0	1	1	2	1	1	0	1	1	2	1	1	14.8	14.8	14.8	7.2518	61	61		1	1	2	1	1	2.1999e-05	0	13.1	13.1	14.8	13.1	13.1	44153000	0	6462800
lpp0645	lpp0645	4	4	4	>lpp0645|ID:2397832| putative 4-amino-4-deoxychorismate lyase [Legionella pneumophila Paris]	1	4	4	4	2	2	1	3	3	3	2	2	1	3	3	3	2	2	1	3	3	3	18.1	18.1	18.1	30.824	271	271	2	2	1	3	3	3	5.8412e-15	10	10	6.6	13.7	14.4	13.7	167610000	21069000	22913000
lpp0650	lpp0650	8	8	8	>lpp0650|ID:2399264|phbC| poly-beta-hydroxybutyrate polymerase [Legionella pneumophila Paris]	1	8	8	8	4	5	4	7	6	6	4	5	4	7	6	6	4	5	4	7	6	6	25.3	25.3	25.3	66.642	580	580	5	5	4	7	6	7	2.1151e-35	8.6	13.4	8.6	21	14.8	15.3	462090000	33986000	58606000
lpp0652	lpp0652	14	14	14	>lpp0652|ID:2397836|sufB| component of SufBCD complex [Legionella pneumophila Paris]	1	14	14	14	12	13	12	13	13	11	12	13	12	13	13	11	12	13	12	13	13	11	36.3	36.3	36.3	53.536	482	482	13	17	13	14	14	12	1.7898e-142	29.7	34	29.7	34	34	29.3	1257400000	175710000	275670000
lpp0653	lpp0653	16	16	16	>lpp0653|ID:2397837|sufC| component of SufBCD complex, ATP-binding component of ABC superfamily [Legionella pneumophila Paris]	1	16	16	16	14	14	14	15	14	14	14	14	14	15	14	14	14	14	14	15	14	14	78	78	78	27.705	250	250	16	18	19	17	19	17	3.9979e-203	66.8	71.2	74	69.2	66.8	68.8	3586600000	426790000	763900000
lpp0654	lpp0654	7	7	7	>lpp0654|ID:2397838|sufD| component of SufBCD complex [Legionella pneumophila Paris]	1	7	7	7	6	6	5	6	7	6	6	6	5	6	7	6	6	6	5	6	7	6	31.3	31.3	31.3	48.358	428	428	7	7	7	7	8	7	7.4619e-148	25.7	25.7	19.4	25.7	31.3	25.7	853800000	138650000	151940000
lpp0655	lpp0655	13	13	13	>lpp0655|ID:2397839|sufS| selenocysteine lyase, PLP-dependent [Legionella pneumophila Paris]	1	13	13	13	11	12	12	13	11	10	11	12	12	13	11	10	11	12	12	13	11	10	43.7	43.7	43.7	45.884	414	414	14	16	13	16	14	12	7.566e-121	37.2	40.6	40.6	43.7	37.2	34.8	2232600000	288960000	439720000
lpp0656	lpp0656	6	6	6	>lpp0656|ID:2397840| NifU-like protein [Legionella pneumophila Paris]	1	6	6	6	5	6	5	5	5	5	5	6	5	5	5	5	5	6	5	5	5	5	31.5	31.5	31.5	16.666	149	149	5	6	5	5	5	6	5.3974e-14	29.5	31.5	29.5	29.5	29.5	29.5	444990000	55942000	91829000
lpp0662	lpp0662	3	3	3	>lpp0662|ID:2397843| putative membrane protein with CBS regulatory domain [Legionella pneumophila Paris]	1	3	3	3	3	3	3	2	2	3	3	3	3	2	2	3	3	3	3	2	2	3	6.2	6.2	6.2	50.143	437	437	3	3	3	2	2	3	7.0059e-08	6.2	6.2	6.2	3.9	4.3	6.2	106400000	13220000	14386000
lpp0663	lpp0663	19	19	19	>lpp0663|ID:2399268|yahK| putative oxidoreductase, Zn-dependent and NAD(P)-binding [Legionella pneumophila Paris]	1	19	19	19	17	17	17	14	14	14	17	17	17	14	14	14	17	17	17	14	14	14	73.6	73.6	73.6	37.929	348	348	34	33	33	26	27	24	0	70.7	70.4	73.6	58	64.4	64.4	7154400000	1565000000	2013400000
lpp0664	lpp0664	4	4	4	>lpp0664|ID:2399269| conserved exported protein of unknown function [Legionella pneumophila Paris]	1	4	4	4	4	4	3	3	2	4	4	4	3	3	2	4	4	4	3	3	2	4	44.7	44.7	44.7	13.334	114	114	5	5	4	3	2	4	1.4842e-09	44.7	44.7	37.7	37.7	27.2	44.7	188380000	38253000	56684000
lpp0666	lpp0666	8	8	8	>lpp0666|ID:2399270| putative Peptide deformylase 2 (PDF 2) (Polypeptide deformylase 2) [Legionella pneumophila Paris]	1	8	8	8	7	7	6	8	6	6	7	7	6	8	6	6	7	7	6	8	6	6	42.8	42.8	42.8	26.292	229	229	7	7	6	8	6	6	4.3283e-42	34.9	34.9	27.5	42.8	28.8	28.8	501140000	61604000	148220000
lpp0668	lpp0668	7	7	7	>lpp0668|ID:2397846| Carboxylate-amine ligase [Legionella pneumophila Paris]	1	7	7	7	5	6	3	6	5	5	5	6	3	6	5	5	5	6	3	6	5	5	20.1	20.1	20.1	42.87	373	373	5	6	3	6	5	5	6.039e-42	15	18	9.9	17.2	14.2	15	242580000	30761000	46560000
lpp0669	lpp0669	2	2	2	>lpp0669|ID:2399271| CoA-binding protein [Legionella pneumophila Paris]	1	2	2	2	2	2	2	2	2	1	2	2	2	2	2	1	2	2	2	2	2	1	27.8	27.8	27.8	14.707	133	133	2	2	2	2	2	1	3.1218e-16	27.8	27.8	27.8	27.8	27.8	9.8	227240000	38151000	43387000
lpp0670	lpp0670	5	5	5	>lpp0670|ID:2397847|queF| NADPH-dependent 7-cyano-7-deazaguanine reductase [Legionella pneumophila Paris]	1	5	5	5	2	1	2	5	5	5	2	1	2	5	5	5	2	1	2	5	5	5	18.9	18.9	18.9	32.63	285	285	2	1	2	5	5	5	3.9862e-19	8.4	4.6	7	18.9	18.9	18.9	140940000	4462700	3959500
lpp0678	lpp0678	4	4	4	>lpp0678|ID:2397850| conserved exported protein of unknown function [Legionella pneumophila Paris]	1	4	4	4	3	4	3	2	4	4	3	4	3	2	4	4	3	4	3	2	4	4	44	44	44	14.211	125	125	4	5	3	2	5	4	3.8548e-15	21.6	44	21.6	15.2	44	44	1216700000	157470000	217610000
lpp0679	lpp0679	4	4	4	>lpp0679|ID:2397851| conserved protein of unknown function [Legionella pneumophila Paris]	1	4	4	4	4	4	3	2	2	4	4	4	3	2	2	4	4	4	3	2	2	4	13.8	13.8	13.8	49.774	435	435	6	5	4	2	2	4	1.549e-37	13.8	13.8	8	4.6	5.7	13.8	182210000	62325000	43213000
lpp0687	lpp0687	6	6	6	>lpp0687|ID:2399284| Polysaccharide deacetylase-related protein [Legionella pneumophila Paris]	1	6	6	6	3	2	2	4	6	5	3	2	2	4	6	5	3	2	2	4	6	5	34.6	34.6	34.6	33.592	286	286	3	2	2	4	6	5	2.56e-29	9.1	6.6	6.6	14.7	34.6	27.6	199130000	17011000	6745400
lpp0688	lpp0688	46	46	46	>lpp0688|ID:2399285| substrate of the Dot/Icm secretion system [Legionella pneumophila Paris]	1	46	46	46	45	44	44	45	44	46	45	44	44	45	44	46	45	44	44	45	44	46	74.8	74.8	74.8	50.331	445	445	105	105	110	118	102	100	0	73.5	73.5	73.5	73.5	73.5	74.8	137420000000	21983000000	25952000000
lpp0692	lpp0692	3	3	3	>lpp0692|ID:2397855|phtD| Major facilitator family transporter [Legionella pneumophila Paris]	1	3	3	3	3	2	2	3	3	3	3	2	2	3	3	3	3	2	2	3	3	3	6.8	6.8	6.8	47.016	427	427	3	2	2	3	3	3	9.4552e-10	6.8	4.9	4.9	6.8	6.8	6.8	321070000	41132000	48340000
lpp0693	lpp0693	11	11	11	>lpp0693|ID:2397856|deoB| phosphopentomutase [Legionella pneumophila Paris]	1	11	11	11	8	10	9	8	9	9	8	10	9	8	9	9	8	10	9	8	9	9	40.8	40.8	40.8	44.443	407	407	8	10	9	9	9	10	7.1076e-73	27.3	38.1	33.9	32.2	32.9	34.4	1084800000	144500000	271940000
lpp0694	lpp0694	7	7	7	>lpp0694|ID:2397857|hslV | peptidase component of the HslUV protease [Legionella pneumophila Paris]	1	7	7	7	7	5	5	6	7	6	7	5	5	6	7	6	7	5	5	6	7	6	61.5	61.5	61.5	19.689	182	182	9	10	7	10	11	11	1.7268e-95	61.5	46.2	46.2	57.7	61.5	57.7	1281300000	121810000	231980000
lpp0695	lpp0695	33	33	33	>lpp0695|ID:2397858|hslU| molecular chaperone and ATPase component of HslUV protease [Legionella pneumophila Paris]	1	33	33	33	33	31	33	30	33	32	33	31	33	30	33	32	33	31	33	30	33	32	66.4	66.4	66.4	49.424	441	441	51	45	49	46	50	47	0	66.4	63.9	66.4	59	66.4	66.4	13832000000	2134700000	2240900000
lpp0698	lpp0698	2	2	2	>lpp0698|ID:2399286|rbn| ribonuclease BN [Legionella pneumophila Paris]	1	2	2	2	2	2	2	2	2	2	2	2	2	2	2	2	2	2	2	2	2	2	8.3	8.3	8.3	47.108	412	412	2	2	2	2	2	2	1.5836e-09	8.3	8.3	8.3	8.3	8.3	8.3	94282000	12168000	18994000
lpp0699	lpp0699	8	8	8	>lpp0699|ID:2397861|rtxA-1 | structural toxin protein RtxA [Legionella pneumophila Paris]	1	8	8	8	8	7	8	7	7	7	8	7	8	7	7	7	8	7	8	7	7	7	29.1	29.1	29.1	785.03	7679	7679	8	7	8	7	7	7	5.2718e-66	29.1	25.6	29.1	25.6	25.6	25.6	1046800000	146990000	150460000
lpp0700	lpp0700	4	4	4	>lpp0700|ID:2397862|wrbA| putative Multimeric flavodoxin WrbA [Legionella pneumophila Paris]	1	4	4	4	4	4	3	4	3	4	4	4	3	4	3	4	4	4	3	4	3	4	33.2	33.2	33.2	21.043	199	199	5	5	4	4	4	4	4.6345e-22	33.2	33.2	18.1	33.2	18.1	33.2	730050000	104580000	139790000
lpp0702	lpp0702	11	11	11	>lpp0702|ID:2397864|exoA| exodeoxyribonuclease III [Legionella pneumophila Paris]	1	11	11	11	10	8	9	9	11	10	10	8	9	9	11	10	10	8	9	9	11	10	48.5	48.5	48.5	30.676	260	260	11	10	10	11	15	11	1.8411e-51	48.1	38.1	43.5	38.1	48.5	48.1	700790000	86564000	107110000
lpp0703	lpp0703	8	8	8	>lpp0703|ID:2397865|xthA| Exodeoxyribonuclease III [Legionella pneumophila Paris]	1	8	8	8	6	8	7	7	8	6	6	8	7	7	8	6	6	8	7	7	8	6	38.7	38.7	38.7	29.634	256	256	7	10	9	8	10	7	2.7734e-44	25.4	38.7	32.8	30.9	38.7	25	667130000	69283000	180970000
lpp0704	lpp0704	5	5	5	>lpp0704|ID:2397866|rpmE| 50S ribosomal subunit protein L31 [Legionella pneumophila Paris]	1	5	5	5	5	5	5	5	5	5	5	5	5	5	5	5	5	5	5	5	5	5	64	64	64	8.5678	75	75	9	9	8	9	9	9	3.1094e-101	64	64	64	64	64	64	12600000000	1743500000	2101900000
lpp0705	lpp0705	11	11	11	>lpp0705|ID:2397867| Malate dehydrogenase (Oxaloacetate-decarboxylating) (NADP(+)) [Legionella pneumophila Paris]	1	11	11	11	8	10	9	10	9	9	8	10	9	10	9	9	8	10	9	10	9	9	36.5	36.5	36.5	44.327	411	411	10	12	11	12	11	11	1.0085e-98	22.6	33.3	25.5	28.7	25.8	31.1	1609100000	182330000	322170000
lpp0706	lpp0706	4	4	4	>lpp0706|ID:2397868|phtE| putative Major facilitator family transporter [Legionella pneumophila Paris]	1	4	4	4	4	4	2	4	4	4	4	4	2	4	4	4	4	4	2	4	4	4	9.8	9.8	9.8	46.931	430	430	4	4	2	4	4	4	4.9607e-22	9.8	9.8	5.1	9.8	9.8	9.8	427940000	35359000	30530000
lpp0710	lpp0710	1	1	1	>lpp0710|ID:2399289| tryptophan/tyrosine permease [Legionella pneumophila Paris]	1	1	1	1	1	1	1	1	1	1	1	1	1	1	1	1	1	1	1	1	1	1	3	3	3	43.604	396	396	1	1	1	1	1	1	0.00024972	3	3	3	3	3	3	77010000	10287000	16051000
lpp0711	lpp0711	3	3	3	>lpp0711|ID:2399290| outer membrane protein [Legionella pneumophila Paris]	1	3	3	3	1	2	2	2	2	2	1	2	2	2	2	2	1	2	2	2	2	2	16.5	16.5	16.5	25.357	230	230	1	2	2	2	2	2	1.1571e-09	6.1	13	13	13	9.6	13	263960000	19800000	58522000
lpp0713	lpp0713	11	11	11	>lpp0713|ID:2397871| Secretion protein HlyD precursor [Legionella pneumophila Paris]	1	11	11	11	11	11	11	11	10	11	11	11	11	11	10	11	11	11	11	11	10	11	53.7	53.7	53.7	31.332	281	281	12	12	12	12	10	12	8.6505e-142	53.7	53.7	53.7	53.7	49.8	53.7	1364400000	199460000	370610000
lpp0714	lpp0714	3	3	3	>lpp0714|ID:2397872|ybhF| putative transporter fused subunits of ABC superfamily: ATP-binding components [Legionella pneumophila Paris]	1	3	3	3	3	2	3	3	1	1	3	2	3	3	1	1	3	2	3	3	1	1	7.9	7.9	7.9	64.505	580	580	3	2	3	3	1	1	4.1303e-08	7.9	5.2	7.9	7.9	2.1	2.1	106610000	25182000	17563000
lpp0720	lpp0720	7	7	7	>lpp0720|ID:2399291| putative Soluble lytic murein transglycosylase [Legionella pneumophila Paris]	1	7	7	7	4	5	4	6	6	5	4	5	4	6	6	5	4	5	4	6	6	5	15.9	15.9	15.9	69.687	593	593	5	5	5	6	6	5	4.5525e-24	10.8	12.1	10.3	14	14	11.3	272010000	27042000	34473000
lpp0724	lpp0724	2	2	2	>lpp0724|ID:2399295| conserved protein of unknown function [Legionella pneumophila Paris]	1	2	2	2	1	1	2	1	1	0	1	1	2	1	1	0	1	1	2	1	1	0	15.2	15.2	15.2	33.63	289	289	1	1	2	1	1		2.1769e-05	3.1	3.1	15.2	3.1	3.1	0	81433000	9070500	9460000
lpp0725	lpp0725	2	2	2	>lpp0725|ID:2399296| conserved exported protein of unknown function [Legionella pneumophila Paris]	1	2	2	2	2	2	2	2	2	2	2	2	2	2	2	2	2	2	2	2	2	2	23.8	23.8	23.8	8.6177	84	84	8	9	5	3	3	2	2.8281e-24	23.8	23.8	23.8	23.8	23.8	23.8	10518000000	2457800000	3048300000
lpp0726	lpp0726	6	6	6	>lpp0726|ID:2397878|patI| Predicted esterase of the alpha-beta hydrolase superfamily precursor; [patatin domain] [Legionella pneumophila Paris]	1	6	6	6	6	4	6	5	4	4	6	4	6	5	4	4	6	4	6	5	4	4	21.4	21.4	21.4	38.33	341	341	6	4	6	6	6	5	4.064e-37	21.4	16.7	21.4	19.4	16.7	16.7	337760000	45294000	66874000
lpp0727	lpp0727	3	3	3	>lpp0727|ID:2397879| putative NADH dehydrogenase [Legionella pneumophila Paris]	1	3	3	3	3	2	2	1	3	1	3	2	2	1	3	1	3	2	2	1	3	1	6.5	6.5	6.5	81.941	738	738	3	2	2	1	3	1	4.1309e-12	6.5	2.8	5.3	1.6	6.5	1.6	112100000	48472000	7874100
lpp0728	lpp0728	14	14	14	>lpp0728|ID:2397880| putative acetoacetate decarboxylase (ADC) (AAD) [Legionella pneumophila Paris]	1	14	14	14	14	14	13	12	11	12	14	14	13	12	11	12	14	14	13	12	11	12	75.6	75.6	75.6	28.326	254	254	17	18	17	16	12	15	1.5442e-208	75.6	75.6	75.2	74.4	63.4	71.7	3153500000	741870000	877490000
lpp0732	lpp0732	3	3	3	>lpp0732|ID:2399298| conserved protein of unknown function [Legionella pneumophila Paris]	1	3	3	3	2	3	3	0	0	0	2	3	3	0	0	0	2	3	3	0	0	0	26.5	26.5	26.5	31.505	275	275	2	3	3				5.8411e-10	20.4	26.5	26.5	0	0	0	95474000	21578000	38620000
lpp0734	lpp0734	6	6	6	>lpp0734|ID:2399299| arginine ABC transporter, periplasmic binding protein [Legionella pneumophila Paris]	1	6	6	6	5	6	5	6	6	6	5	6	5	6	6	6	5	6	5	6	6	6	28	28	28	28.558	250	250	5	6	5	6	6	7	5.3206e-60	21.6	28	23.6	28	28	28	751420000	81459000	147600000
lpp0736	lpp0736	5	5	5	>lpp0736|ID:2397885| dipeptidyl aminopeptidase/acylaminoacyl peptidase [Legionella pneumophila Paris]	1	5	5	5	5	5	5	4	4	4	5	5	5	4	4	4	5	5	5	4	4	4	11.6	11.6	11.6	45.276	396	396	5	5	5	4	4	4	1.1484e-17	11.6	11.6	11.6	9.3	9.3	9.3	903600000	139160000	172320000
lpp0740	lpp0740	12	12	12	>lpp0740|ID:2399300| putative AdoMet-dependent methyltransferase, UPF0004 family [Legionella pneumophila Paris]	1	12	12	12	10	8	10	11	11	11	10	8	10	11	11	11	10	8	10	11	11	11	33	33	33	49.002	439	439	10	8	10	12	12	12	9.3428e-42	25.1	19.8	24.8	28.9	30.5	31	1103100000	127570000	99559000
lpp0741	lpp0741	6	6	6	>lpp0741|ID:2399301|dsbD/lidC| Thiol:disulfide interchange protein dsbD precursor (Protein-disulfide reductase) (Disulfide reductase) [Legionella pneumophila Paris]	1	6	6	6	4	4	4	5	4	4	4	4	4	5	4	4	4	4	4	5	4	4	13.1	13.1	13.1	64.098	586	586	4	4	4	5	4	4	1.8043e-47	10.1	10.1	10.1	11.3	8.2	10.1	284630000	33769000	51188000
lpp0742	lpp0742	11	11	11	>lpp0742|ID:2397889|groES | Cpn10 chaperonin GroES, small subunit of GroESL [Legionella pneumophila Paris]	1	11	11	11	11	11	11	11	11	11	11	11	11	11	11	11	11	11	11	11	11	11	82.3	82.3	82.3	10.475	96	96	139	144	136	142	162	153	2.6691e-177	82.3	82.3	82.3	82.3	82.3	82.3	98718000000	14539000000	17021000000
lpp0743	lpp0743	43	43	43	>lpp0743|ID:2397890|htpB| Cpn60 chaperonin GroEL, large subunit of GroESL [Legionella pneumophila Paris]	1	43	43	43	42	40	40	40	42	42	42	40	40	40	42	42	42	40	40	40	42	42	81.9	81.9	81.9	58.134	548	548	426	390	382	444	392	407	0	81.9	79.7	80.1	81.6	81.9	81.9	480790000000	73542000000	83839000000
lpp0744	lpp0744	10	10	10	>lpp0744|ID:2397891| putative DNA-binding ferritin-like protein [Legionella pneumophila Paris]	1	10	10	10	10	10	10	10	9	9	10	10	10	10	9	9	10	10	10	10	9	9	68.5	68.5	68.5	16.577	146	146	19	22	22	25	20	21	4.7928e-271	68.5	68.5	68.5	68.5	68.5	68.5	7598300000	1144000000	1487500000
lpp0745	lpp0745	2	2	2	>lpp0745|ID:2397892| spermidine synthase [Legionella pneumophila Paris]	1	2	2	2	2	2	2	1	2	1	2	2	2	1	2	1	2	2	2	1	2	1	3.3	3.3	3.3	80.418	705	705	2	2	2	1	2	2	2.1685e-08	3.3	3.3	3.3	1.8	3.3	1.8	105820000	17009000	22921000
lpp0746	lpp0746	18	18	18	>lpp0746|ID:2399302|parE| DNA topoisomerase IV, subunit B [Legionella pneumophila Paris]	1	18	18	18	16	15	15	15	14	18	16	15	15	15	14	18	16	15	15	15	14	18	36.7	36.7	36.7	69.425	626	626	18	18	20	19	16	24	6.9359e-186	31.2	29.7	29.7	29.7	26.2	36.7	1724600000	231370000	294140000
lpp0747	lpp0747	2	2	2	>lpp0747|ID:2397893|yliA| putative peptide transport fused subunits of ABC superfamily: ATP-binding components [Legionella pneumophila Paris]	1	2	2	2	1	1	2	2	1	1	1	1	2	2	1	1	1	1	2	2	1	1	5.5	5.5	5.5	67.578	602	602	1	1	2	2	1	1	3.4742e-06	2.5	2.5	5.5	5.5	2.5	2.5	68116000	7607500	12301000
lpp0748	lpp0748	6	6	6	>lpp0748|ID:2397894| LigA, interaptin [Legionella pneumophila Paris]	1	6	6	6	4	3	3	3	5	5	4	3	3	3	5	5	4	3	3	3	5	5	4.6	4.6	4.6	166.01	1427	1427	4	3	3	3	5	5	6.4095e-11	2.3	1.8	1.8	1.7	2.9	4.1	569020000	78734000	71431000
lpp0749	lpp0749	29	29	29	>lpp0749|ID:2399303|proS| prolyl-tRNA synthetase [Legionella pneumophila Paris]	1	29	29	29	26	27	27	27	26	26	26	27	27	27	26	26	26	27	27	27	26	26	66.3	66.3	66.3	64.19	569	569	36	43	39	39	37	37	0	65.7	64.9	66.3	65.7	62.7	64.3	8537000000	1110800000	1702600000
lpp0751	lpp0751	5	5	5	>lpp0751|ID:2399304| conserved protein of unknown function [Legionella pneumophila Paris]	1	5	5	5	3	4	3	5	4	4	3	4	3	5	4	4	3	4	3	5	4	4	12	12	12	62.508	552	552	4	5	4	6	5	5	1.4005e-22	7.4	9.8	8	12	9.8	9.8	244400000	29410000	41367000
lpp0752	lpp0752	14	14	14	>lpp0752|ID:2399305| putative sulfate transporter [Legionella pneumophila Paris]	1	14	14	14	12	13	14	13	12	12	12	13	14	13	12	12	12	13	14	13	12	12	26.4	26.4	26.4	84.103	768	768	12	15	16	15	13	14	1.5153e-191	21	25.5	26.4	23.3	20.4	22.4	1052900000	150850000	247520000
lpp0753	lpp0753	7	7	7	>lpp0753|ID:2399306|ydaO| putative C32 tRNA thiolase [Legionella pneumophila Paris]	1	7	7	7	5	5	5	6	5	5	5	5	5	6	5	5	5	5	5	6	5	5	24.7	24.7	24.7	32.404	283	283	6	6	6	8	6	7	9.4108e-45	19.1	19.1	19.1	19.8	19.1	19.1	647790000	75159000	97315000
lpp0754	lpp0754	6	6	6	>lpp0754|ID:2399307|tolC| putative type I secretion outer membrane efflux TolC protein [Legionella pneumophila Paris]	1	6	6	6	5	6	5	5	4	6	5	6	5	5	4	6	5	6	5	5	4	6	17.6	17.6	17.6	50.691	455	455	6	6	5	5	5	7	2.6945e-13	14.9	17.6	13.2	14.9	10.5	17.6	276120000	52330000	56654000
lpp0755	lpp0755	11	11	11	>lpp0755|ID:2399308| Protein-L-isoaspartate(D-aspartate) O-methyltransferase [Legionella pneumophila Paris]	1	11	11	11	11	11	11	11	11	11	11	11	11	11	11	11	11	11	11	11	11	11	83.8	83.8	83.8	24.516	216	216	35	27	38	33	29	33	0	83.8	83.8	83.8	83.8	83.8	83.8	6014900000	838900000	1067100000
lpp0756	lpp0756	16	16	16	>lpp0756|ID:2397896|kbl| glycine C-acetyltransferase [Legionella pneumophila Paris]	1	16	16	16	15	12	13	14	14	15	15	12	13	14	14	15	15	12	13	14	14	15	57.6	57.6	57.6	43.238	394	394	21	20	18	22	20	22	5.8371e-247	55.1	44.2	49.5	50	51.8	55.1	5269400000	731370000	904280000
lpp0757	lpp0757	8	8	8	>lpp0757|ID:2397897|tdh| threonine 3-dehydrogenase, NAD(P)-binding [Legionella pneumophila Paris]	1	8	8	8	7	7	6	7	7	8	7	7	6	7	7	8	7	7	6	7	7	8	37.1	37.1	37.1	37.236	340	340	10	9	8	11	10	10	1.6401e-79	25.9	35.6	24.4	35.6	25.9	37.1	1798200000	234760000	347550000
lpp0758	lpp0758	28	28	28	>lpp0758|ID:2397898|yjjK| putative fused transporter subunits of ABC superfamily: ATP-binding components [Legionella pneumophila Paris]	1	28	28	28	26	27	24	27	26	28	26	27	24	27	26	28	26	27	24	27	26	28	52.4	52.4	52.4	63.214	557	557	35	37	35	37	43	41	0	51.9	51.2	46.3	50.8	52.4	52.4	10473000000	1320200000	1785700000
lpp0759	lpp0759	9	9	9	>lpp0759|ID:2397899| conserved protein of unknown function [Legionella pneumophila Paris]	1	9	9	9	9	8	9	9	9	9	9	8	9	9	9	9	9	8	9	9	9	9	45.8	45.8	45.8	22.917	203	203	12	12	12	14	12	12	1.7934e-41	45.8	41.9	45.8	45.8	45.8	45.8	2211600000	288000000	366340000
lpp0763	lpp0763	10	10	10	>lpp0763|ID:2399310| IcmL-like protein [Legionella pneumophila Paris]	1	10	10	10	8	9	9	9	9	10	8	9	9	9	9	10	8	9	9	9	9	10	38.6	38.6	38.6	35.061	324	324	14	15	12	15	19	17	9.5852e-291	31.8	31.8	31.8	31.8	31.8	38.6	9949300000	1488300000	1950800000
lpp0764	lpp0764	4	4	4	>lpp0764|ID:2399311|hutG| Formimidoylglutamase (Formiminoglutamase) (Formiminoglutamate hydrolase) [Legionella pneumophila Paris]	1	4	4	4	2	2	2	3	2	4	2	2	2	3	2	4	2	2	2	3	2	4	13.2	13.2	13.2	35.804	319	319	2	2	2	3	2	4	1.0202e-30	7.8	7.8	7.8	10	7.8	13.2	200220000	20914000	26991000
lpp0765	lpp0765	5	5	5	>lpp0765|ID:2397902|yueD| sepiapterin reductase [Legionella pneumophila Paris]	1	5	5	5	4	5	5	4	5	5	4	5	5	4	5	5	4	5	5	4	5	5	33.6	33.6	33.6	28.21	253	253	5	6	6	5	6	6	8.3268e-52	22.5	33.6	33.6	22.5	33.6	33.6	814550000	116650000	144590000
lpp0766	lpp0766	7	7	7	>lpp0766|ID:2397903|hutI| imidazolonepropionase [Legionella pneumophila Paris]	1	7	7	7	7	7	7	6	5	6	7	7	7	6	5	6	7	7	7	6	5	6	22.8	22.8	22.8	43.703	403	403	7	7	7	6	5	6	7.9985e-32	22.8	22.8	22.8	20.3	17.9	20.3	325910000	46540000	85266000
lpp0767	lpp0767	10	10	10	>lpp0767|ID:2397904|yjeA| endo-1,4-beta-xylanase-like protein [Legionella pneumophila Paris]	1	10	10	10	9	10	10	10	10	10	9	10	10	10	10	10	9	10	10	10	10	10	48.5	48.5	48.5	25.747	231	231	10	12	11	13	11	11	0	48.5	48.5	48.5	48.5	48.5	48.5	1771600000	197160000	304580000
lpp0784	lpp0784	1	1	1	>lpp0784|ID:2399323| Sodium:dicarboxylate symporter precursor [Legionella pneumophila Paris]	1	1	1	1	0	1	1	1	1	1	0	1	1	1	1	1	0	1	1	1	1	1	4.3	4.3	4.3	45.252	415	415		1	1	1	1	1	0.00016583	0	4.3	4.3	4.3	4.3	4.3	77391000	0	19160000
lpp0785	lpp0785	39	39	39	>lpp0785|ID:2399324|valS| valyl-tRNA synthetase [Legionella pneumophila Paris]	1	39	39	39	35	37	35	35	37	36	35	37	35	35	37	36	35	37	35	35	37	36	52.2	52.2	52.2	106.42	921	921	43	46	45	46	44	45	0	47.7	49.6	47.6	48.1	48.6	48.2	6537100000	812360000	1247700000
lpp0786	lpp0786	20	20	20	>lpp0786|ID:2399325| Putative multidrug efflux transporter [Legionella pneumophila Paris]	1	20	20	20	19	17	16	19	17	18	19	17	16	19	17	18	19	17	16	19	17	18	28.5	28.5	28.5	110.85	1015	1015	21	18	18	22	19	20	7.7259e-284	27.4	23.6	22.4	27.2	23.3	24.6	2072200000	281470000	352010000
lpp0787	lpp0787	18	18	18	>lpp0787|ID:2399326| Efflux transporter, RND family, MFP subunit [Legionella pneumophila Paris]	1	18	18	18	16	16	17	15	15	16	16	16	17	15	15	16	16	16	17	15	15	16	50.5	50.5	50.5	46.204	420	420	17	20	20	19	17	20	2.2261e-248	48.3	48.1	50.2	39.5	47.9	50	4338700000	588510000	731810000
lpp0788	lpp0788	2	2	2	>lpp0788|ID:2397910| conserved exported protein of unknown function [Legionella pneumophila Paris]	1	2	2	2	2	2	2	2	2	2	2	2	2	2	2	2	2	2	2	2	2	2	28.4	28.4	28.4	15.506	134	134	2	2	3	4	2	3	4.3605e-156	28.4	28.4	28.4	28.4	28.4	28.4	712780000	85413000	143360000
lpp0790	lpp0790	2	2	2	>lpp0790|ID:2397912| Predicted periplasmic or secreted lipoprotein [Legionella pneumophila Paris]	1	2	2	2	1	1	1	1	1	2	1	1	1	1	1	2	1	1	1	1	1	2	27.2	27.2	27.2	10.966	103	103	1	1	1	1	1	2	1.4785e-18	14.6	14.6	14.6	14.6	14.6	27.2	120180000	15849000	24769000
lpp0791	lpp0791	26	26	26	>lpp0791|ID:2397913|glyA| serine hydroxymethyltransferase [Legionella pneumophila Paris]	1	26	26	26	24	23	22	26	24	22	24	23	22	26	24	22	24	23	22	26	24	22	73.9	73.9	73.9	45.546	417	417	33	39	33	36	32	32	0	68.3	59.5	57.3	73.9	68.3	57.3	12578000000	1893900000	2775700000
lpp0792	lpp0792	7	7	7	>lpp0792|ID:2397914|nrdR| transcriptional repressor of nrd genes [Legionella pneumophila Paris]	1	7	7	7	7	7	7	7	6	7	7	7	7	7	6	7	7	7	7	7	6	7	36.1	36.1	36.1	18.364	155	155	8	9	8	9	7	10	2.8065e-21	36.1	36.1	36.1	36.1	31	36.1	554280000	77749000	96739000
lpp0793	lpp0793	8	8	8	>lpp0793|ID:2397915|nusB| transcription antitermination protein [Legionella pneumophila Paris]	1	8	8	8	7	8	8	8	8	8	7	8	8	8	8	8	7	8	8	8	8	8	66	66	66	16.936	147	147	8	9	9	9	10	9	6.3492e-113	66	66	66	66	66	66	1992100000	193140000	266390000
lpp0794	lpp0794	1	1	1	>lpp0794|ID:2397916|thiL| thiamin-monophosphate kinase [Legionella pneumophila Paris]	1	1	1	1	1	0	1	1	1	1	1	0	1	1	1	1	1	0	1	1	1	1	5.7	5.7	5.7	34.588	318	318	1		1	1	1	1	6.0717e-06	5.7	0	5.7	5.7	5.7	5.7	59474000	6306400	0
lpp0796	lpp0796	3	3	3	>lpp0796|ID:2397918| conserved membrane protein of unknown function [Legionella pneumophila Paris]	1	3	3	3	3	2	3	3	3	3	3	2	3	3	3	3	3	2	3	3	3	3	12.3	12.3	12.3	38.681	350	350	3	2	3	3	3	3	1.6016e-14	12.3	5.4	12.3	12.3	12.3	12.3	217440000	27521000	19095000
lpp0797	lpp0797	4	4	4	>lpp0797|ID:2399327| conserved exported protein of unknown function [Legionella pneumophila Paris]	1	4	4	4	3	3	3	3	2	2	3	3	3	3	2	2	3	3	3	3	2	2	31.8	31.8	31.8	26.349	245	245	3	3	3	3	2	2	1.2139e-163	26.1	26.1	26.1	28.2	22.4	22.4	302640000	63790000	79428000
lpp0798	lpp0798	4	4	4	>lpp0798|ID:2399328| putative Surface antigen msp4 family protein precursor [Legionella pneumophila Paris]	1	4	4	4	3	3	3	3	4	2	3	3	3	3	4	2	3	3	3	3	4	2	20.8	20.8	20.8	23.421	212	212	4	3	3	3	4	2	6.5078e-14	14.2	16.5	14.2	14.2	20.8	9.9	87178000	16290000	6781300
lpp0799	lpp0799	18	18	18	>lpp0799|ID:2397919| conserved protein of unknown function [Legionella pneumophila Paris]	1	18	18	18	17	17	17	13	12	12	17	17	17	13	12	12	17	17	17	13	12	12	42.2	42.2	42.2	54.387	474	474	21	20	20	14	13	13	1.342e-99	39.5	40.5	42.2	32.1	29.3	27.6	1429600000	376210000	437340000
lpp0800	lpp0800	2	2	2	>lpp0800|ID:2399329|nadE| glutamine-dependent NAD(+) synthetase (NAD(+) synthase [glutamine-hydrolyzing]) (NadE) [Legionella pneumophila Paris]	1	2	2	2	2	2	1	2	2	2	2	2	1	2	2	2	2	2	1	2	2	2	3.5	3.5	3.5	59.908	536	536	2	3	1	3	2	2	9.203e-06	3.5	3.5	1.5	3.5	3.5	3.5	131710000	19108000	44939000
lpp0801	lpp0801	3	3	3	>lpp0801|ID:2397920| putative Superfamily II DNA/RNA helicase, SNF2 family [Legionella pneumophila Paris]	1	3	3	3	0	0	0	0	2	2	0	0	0	0	2	2	0	0	0	0	2	2	1.9	1.9	1.9	125.81	1088	1088					2	2	6.5585e-05	0	0	0	0	1.3	1.3	107000000	0	0
lpp0802	lpp0802	9	9	9	>lpp0802|ID:2397921| conserved exported protein of unknown function [Legionella pneumophila Paris]	1	9	9	9	9	8	9	9	8	8	9	8	9	9	8	8	9	8	9	9	8	8	53.5	53.5	53.5	15.538	144	144	14	10	14	11	10	10	2.0873e-52	53.5	52.8	53.5	53.5	52.8	52.8	8353100000	1341700000	1747900000
lpp0803	lpp0803	11	11	11	>lpp0803|ID:2397922|dnaB| replicative DNA helicase [Legionella pneumophila Paris]	1	11	11	11	10	8	9	9	9	10	10	8	9	9	9	10	10	8	9	9	9	10	32.6	32.6	32.6	50.624	460	460	11	8	9	9	9	10	5.0736e-72	31.1	25.4	23	21.5	29.6	31.1	836110000	148160000	152560000
lpp0804	lpp0804	4	4	4	>lpp0804|ID:2397923|alr| alanine racemase 1, PLP-binding, biosynthetic [Legionella pneumophila Paris]	1	4	4	4	2	3	2	2	3	3	2	3	2	2	3	3	2	3	2	2	3	3	15.4	15.4	15.4	39.26	357	357	2	3	2	2	3	3	1.8613e-20	8.4	10.9	8.4	8.4	12.9	12.9	343580000	42059000	61415000
lpp0805	lpp0805	7	7	7	>lpp0805|ID:2397924| 17 kDa surface antigen precursor [Legionella pneumophila Paris]	1	7	7	7	6	7	7	7	7	7	6	7	7	7	7	7	6	7	7	7	7	7	60.4	60.4	60.4	15.575	149	149	8	8	9	10	9	8	9.5297e-42	43.6	60.4	60.4	60.4	60.4	60.4	1625500000	296480000	262080000
lpp0807	lpp0807	7	7	7	>lpp0807|ID:2397926| conserved membrane protein of unknown function [Legionella pneumophila Paris]	1	7	7	7	5	4	5	6	5	5	5	4	5	6	5	5	5	4	5	6	5	5	18	18	18	45.652	395	395	6	4	5	6	6	5	7.0051e-25	14.9	11.1	14.9	18	14.9	14.9	556960000	67995000	85127000
lpp0809	lpp0809	9	9	9	>lpp0809|ID:2397928| Diguanylate kinase [Legionella pneumophila Paris]	1	9	9	9	6	7	8	1	4	2	6	7	8	1	4	2	6	7	8	1	4	2	20.3	20.3	20.3	59.646	516	516	6	7	8	1	4	2	1.7339e-19	12.8	15.5	18.8	2.1	10.9	4.8	197610000	30965000	48476000
lpp0810	lpp0810	10	10	10	>lpp0810|ID:2397929|lipA| lipoate synthase [Legionella pneumophila Paris]	1	10	10	10	9	8	8	8	9	9	9	8	8	8	9	9	9	8	8	8	9	9	33.7	33.7	33.7	36.741	329	329	12	10	11	10	9	11	1.5343e-69	30.1	30.4	30.4	28	30.1	30.1	1371100000	193950000	243350000
lpp0812	lpp0812	3	3	3	>lpp0812|ID:2399331|iraB| di/tripeptide transporter homolog IraB [Legionella pneumophila Paris]	1	3	3	3	2	3	3	1	1	2	2	3	3	1	1	2	2	3	3	1	1	2	9.2	9.2	9.2	55.44	502	502	3	4	4	2	1	2	1.4873e-24	4.6	9.2	9.2	1.8	1.8	4.6	255760000	7513200	53993000
lpp0813	lpp0813	4	4	4	>lpp0813|ID:2399332|iraA| small-molecule methyltransferase IraA [Legionella pneumophila Paris]	1	4	4	4	3	2	2	3	3	3	3	2	2	3	3	3	3	2	2	3	3	3	28.7	28.7	28.7	30.957	272	272	3	2	2	3	3	3	1.207e-33	18	12.1	12.1	22.8	18	18	188360000	35118000	23486000
lpp0814	lpp0814	33	33	33	>lpp0814|ID:2397930| conserved protein of unknown function [Legionella pneumophila Paris]	1	33	33	33	33	33	33	33	32	33	33	33	33	33	32	33	33	33	33	33	32	33	65	65	65	53.56	460	460	63	64	63	63	67	64	0	65	65	65	65	65	65	37325000000	4878000000	6599800000
lpp0815	lpp0815	19	19	19	>lpp0815|ID:2397931|hisF| Imidazole glycerol phosphate synthase subunit HisF (IGP synthase cyclase subunit) (IGP synthase subunit HisF) (ImGP synthase subunit HisF) (IGPS subunit hisF) [Legionella pneumophila Paris]	1	19	19	19	19	19	18	18	19	18	19	19	18	18	19	18	19	19	18	18	19	18	83	83	83	27.533	253	253	29	28	28	28	30	29	4.538e-192	83	83	70.4	79.1	83	70.4	6433100000	887570000	1165600000
lpp0816	lpp0816	9	9	9	>lpp0816|ID:2397932|hisH| Imidazole glycerol phosphate synthase subunit HisH (IGP synthase glutamine amidotransferase subunit) (IGP synthase subunit HisH) (ImGP synthase subunit HisH) (IGPS subunit HisH) [Legionella pneumophila Paris]	1	9	9	9	9	8	9	9	9	9	9	8	9	9	9	9	9	8	9	9	9	9	77.5	77.5	77.5	23.309	213	213	18	16	16	18	19	17	0	77.5	67.1	77.5	77.5	77.5	77.5	9665100000	1271100000	2015800000
lpp0817	lpp0817	4	4	4	>lpp0817|ID:2397933|neuA| CMP-N-acetlyneuraminic acid synthetase [Legionella pneumophila Paris]	1	4	4	4	4	4	4	4	3	4	4	4	4	4	3	4	4	4	4	4	3	4	22.4	22.4	22.4	25.763	232	232	4	4	5	4	3	4	2.5017e-84	22.4	22.4	22.4	22.4	15.5	22.4	461710000	66632000	84219000
lpp0818	lpp0818	17	17	17	>lpp0818|ID:2397934|neuB| N-acetylneuraminic acid condensing enzyme [Legionella pneumophila Paris]	1	17	17	17	16	17	16	16	14	15	16	17	16	16	14	15	16	17	16	16	14	15	73.8	73.8	73.8	37.306	340	340	20	20	20	21	15	18	0	73.5	73.8	67.9	62.6	62.6	62.6	10543000000	2415400000	2293100000
lpp0819	lpp0819	9	9	9	>lpp0819|ID:2397935|neuC| N-acylglucosamine 2-epimerase [Legionella pneumophila Paris]	1	9	9	9	6	8	4	7	8	8	6	8	4	7	8	8	6	8	4	7	8	8	29.2	29.2	29.2	42.11	377	377	9	11	6	9	10	10	4.9817e-42	21.5	26.8	10.6	24.9	25.7	25.7	762810000	104790000	192530000
lpp0820	lpp0820	2	2	2	>lpp0820|ID:2397936| putative Transferase hexapeptide repeat [Legionella pneumophila Paris]	1	2	2	2	1	1	1	1	1	2	1	1	1	1	1	2	1	1	1	1	1	2	22.8	22.8	22.8	20.638	202	202	1	1	1	1	1	2	5.5804e-10	10.9	10.9	10.9	10.9	10.9	22.8	139330000	22092000	22402000
lpp0821	lpp0821	17	17	17	>lpp0821|ID:2397937| DegT/DnrJ/EryC1/StrS aminotransferase [Legionella pneumophila Paris]	1	17	17	17	16	14	14	15	14	15	16	14	14	15	14	15	16	14	14	15	14	15	48	48	48	56.407	500	500	25	23	25	26	24	27	0	42	38	38	40.6	42.2	40.6	7512000000	1084800000	1264800000
lpp0822	lpp0822	8	8	8	>lpp0822|ID:2397938|rmlC| dTDP-4-deoxyrhamnose-3,5-epimerase [Legionella pneumophila Paris]	1	8	8	8	7	6	7	7	7	7	7	6	7	7	7	7	7	6	7	7	7	7	64.2	64.2	64.2	21.389	187	187	8	7	8	8	8	8	8.6932e-60	59.9	41.2	59.9	45.5	59.9	59.9	1176700000	170720000	191530000
lpp0823	lpp0823	12	12	12	>lpp0823|ID:2397939|rmlD| dTDP-4-dehydrorhamnose reductase subunit, NAD(P)-binding, of dTDP-L-rhamnose synthase [Legionella pneumophila Paris]	1	12	12	12	9	10	10	10	10	11	9	10	10	10	10	11	9	10	10	10	10	11	40.8	40.8	40.8	33.4	294	294	11	11	12	11	13	13	2.7629e-28	32.3	38.4	38.4	35.4	38.4	38.4	1446400000	107460000	168960000
lpp0824	lpp0824	15	15	15	>lpp0824|ID:2397940|rmlB| dTDP-glucose 4,6-dehydratase [Legionella pneumophila Paris]	1	15	15	15	15	14	13	14	14	14	15	14	13	14	14	14	15	14	13	14	14	14	57.1	57.1	57.1	41.132	359	359	19	19	20	22	18	19	4.8519e-245	57.1	54.3	50.1	54.3	51.3	51.3	2211500000	305170000	377260000
lpp0825	lpp0825	20	20	20	>lpp0825|ID:2397941|gpi | Glucose-6-phosphate isomerase [Legionella pneumophila Paris]	1	20	20	20	17	17	15	18	17	17	17	17	15	18	17	17	17	17	15	18	17	17	58.9	58.9	58.9	56.152	499	499	23	25	23	24	23	22	3.0717e-191	52.5	52.3	40.3	53.9	49.7	48.3	4518100000	772150000	926520000
lpp0826	lpp0826	10	10	10	>lpp0826|ID:2397942|rmlA| glucose-1-phosphate thymidylyltransferase [Legionella pneumophila Paris]	1	10	10	10	8	8	10	8	8	9	8	8	10	8	8	9	8	8	10	8	8	9	50.5	50.5	50.5	32.949	291	291	10	9	11	11	10	10	1.1031e-106	33	41.2	50.5	38.8	33	47.8	1751900000	210520000	240180000
lpp0827	lpp0827	6	6	6	>lpp0827|ID:2397943|galE| NAD dependent epimerase/dehydratase, UDP- glucose-4-epimerase [Legionella pneumophila Paris]	1	6	6	6	5	4	4	4	4	4	5	4	4	4	4	4	5	4	4	4	4	4	20.4	20.4	20.4	36.105	318	318	5	4	4	4	4	4	1.4619e-14	18.2	13.8	13.8	13.8	12.3	13.8	179960000	21371000	33278000
lpp0830	lpp0830	42	42	42	>lpp0830|ID:2399333| conserved protein of unknown function [Legionella pneumophila Paris]	1	42	42	42	41	39	41	41	41	39	41	39	41	41	41	39	41	39	41	41	41	39	67.1	67.1	67.1	69.831	598	598	62	55	63	66	63	65	0	67.1	67.1	67.1	66.2	67.1	66.2	16594000000	2267200000	2477100000
lpp0832	lpp0832	3	3	3	>lpp0832|ID:2399335| conserved protein of unknown function [Legionella pneumophila Paris]	1	3	3	3	3	2	3	2	3	2	3	2	3	2	3	2	3	2	3	2	3	2	13.5	13.5	13.5	38.582	333	333	3	2	3	2	3	2	3.1504e-13	13.5	10.2	13.5	10.2	13.5	10.2	145690000	26684000	16913000
lpp0833	lpp0833	17	17	17	>lpp0833|ID:2399336| putative NeuB family protein [Legionella pneumophila Paris]	1	17	17	17	15	16	15	14	16	17	15	16	15	14	16	17	15	16	15	14	16	17	71.3	71.3	71.3	40.567	363	363	23	24	22	23	26	28	1.0729e-233	54.5	65.6	59.5	48.5	60.3	71.3	4628800000	522250000	813650000
lpp0834	lpp0834	9	9	9	>lpp0834|ID:2399337| putative Methyltransferase [Legionella pneumophila Paris]	1	9	9	9	9	8	8	8	9	9	9	8	8	8	9	9	9	8	8	8	9	9	37.7	37.7	37.7	28.252	239	239	15	16	13	15	14	13	7.6643e-90	37.7	34.3	34.3	34.3	37.7	37.7	5418200000	900670000	854320000
lpp0835	lpp0835	9	9	9	>lpp0835|ID:2397948| conserved protein of unknown function [Legionella pneumophila Paris]	1	9	9	9	6	8	8	8	8	7	6	8	8	8	8	7	6	8	8	8	8	7	29.1	29.1	29.1	59.172	505	505	7	9	9	8	9	8	3.2923e-49	15.4	23.4	23.4	23.2	23.2	17.4	555060000	44705000	131420000
lpp0836	lpp0836	16	16	16	>lpp0836|ID:2397949| conserved protein of unknown function [Legionella pneumophila Paris]	1	16	16	16	12	12	10	13	12	14	12	12	10	13	12	14	12	12	10	13	12	14	32.1	32.1	32.1	64.445	560	560	12	12	10	13	12	15	9.0611e-52	20.5	24.5	20.9	25.7	23.2	30.9	3181400000	341570000	696130000
lpp0838	lpp0838	14	14	14	>lpp0838|ID:2397951|wzt| ABC transporter of LPS O-antigen, Wzt [Legionella pneumophila Paris]	1	14	14	14	11	13	10	11	14	11	11	13	10	11	14	11	11	13	10	11	14	11	38.8	38.8	38.8	53.978	474	474	12	14	11	12	14	13	5.4786e-116	29.3	36.5	29.1	31.4	38.8	29.3	4363400000	367600000	783880000
lpp0839	lpp0839	2	2	2	>lpp0839|ID:2397952| conserved protein of unknown function [Legionella pneumophila Paris]	1	2	2	2	2	2	2	2	2	2	2	2	2	2	2	2	2	2	2	2	2	2	5	5	5	44.444	382	382	2	2	2	2	2	2	0.00016202	5	5	5	5	5	5	87933000	9308700	11372000
lpp0840;lpp0842	lpp0840;lpp0842	3;3	3;3	3;3	>lpp0840|ID:2399338| Glycosyl transferase, group 2 family protein [Legionella pneumophila Paris];>lpp0842|ID:2399339| Glycosyl transferase, group 2 family protein [Legionella pneumophila Paris]	2	3	3	3	2	2	2	3	2	2	2	2	2	3	2	2	2	2	2	3	2	2	10.8	10.8	10.8	33.752	296	296;297	2	2	2	4	3	3	2.3374e-10	8.1	8.1	8.1	10.8	8.1	8.1	121800000	12036000	18278000
lpp0841	lpp0841	3	3	3	>lpp0841|ID:2397953|lag-1| O-acetyltransferase [Legionella pneumophila Paris]	1	3	3	3	2	3	3	1	1	2	2	3	3	1	1	2	2	3	3	1	1	2	8.1	8.1	8.1	40.871	357	357	2	3	4	1	1	2	1.9815e-40	3.6	8.1	8.1	3.4	3.4	3.6	272680000	35178000	86577000
lpp0843	lpp0843	2	2	2	>lpp0843|ID:2399340| putative glycosyl transferase [Legionella pneumophila Paris]	1	2	2	2	1	1	1	2	1	1	1	1	1	2	1	1	1	1	1	2	1	1	9.1	9.1	9.1	38.924	339	339	1	1	1	2	1	1	8.0722e-05	2.7	2.7	2.7	9.1	2.7	2.7	51177000	4146200	4204700
lpp0844	lpp0844	5	5	5	>lpp0844|ID:2397954| ETHE1 protein, mitochondrial precursor (Ethylmalonic encephalopathy protein 1) (Hepatoma subtracted clone one protein) [Legionella pneumophila Paris]	1	5	5	5	5	4	4	5	5	5	5	4	4	5	5	5	5	4	4	5	5	5	27.2	27.2	27.2	26.663	235	235	5	5	7	5	6	6	2.9969e-38	27.2	21.7	21.7	27.2	27.2	27.2	545960000	44368000	90067000
lpp0845	lpp0845	3	3	3	>lpp0845|ID:2397955|csrA| pleiotropic regulatory protein for carbon source metabolism [Legionella pneumophila Paris]	1	3	3	3	2	2	2	3	3	3	2	2	2	3	3	3	2	2	2	3	3	3	59.4	59.4	59.4	7.1871	64	64	2	2	2	4	4	4	1.1567e-22	40.6	40.6	40.6	59.4	59.4	59.4	979710000	88235000	100690000
lpp0848	lpp0848	3	3	3	>lpp0848|ID:2399343| putative 4-phosphopantetheinyl transferase hetI [Legionella pneumophila Paris]	1	3	3	3	3	3	2	3	2	3	3	3	2	3	2	3	3	3	2	3	2	3	13.5	13.5	13.5	28.467	245	245	3	3	2	3	2	3	3.6914e-07	13.5	13.5	9	13.5	9	13.5	110050000	14644000	20701000
lpp0849	lpp0849	16	16	16	>lpp0849|ID:2397956|accA| acetyl-CoA carboxylase, carboxytransferase, alpha subunit [Legionella pneumophila Paris]	1	16	16	16	15	15	15	15	15	14	15	15	15	15	15	14	15	15	15	15	15	14	58.7	58.7	58.7	35.505	317	317	26	27	29	25	27	26	5.2191e-216	56.5	56.5	56.5	56.5	53.6	51.4	6358100000	892610000	1157200000
lpp0852	lpp0852	4	4	4	>lpp0852|ID:2397959| conserved protein of unknown function [Legionella pneumophila Paris]	1	4	4	4	2	2	1	2	4	4	2	2	1	2	4	4	2	2	1	2	4	4	15.2	15.2	15.2	44.831	388	388	2	2	1	2	4	4	2.2023e-27	7	7	3.6	7	15.2	15.2	153010000	11389000	21082000
lpp0854	lpp0854	15	15	15	>lpp0854|ID:2399344|sdhL| L-serine dehydratase 3 [Legionella pneumophila Paris]	1	15	15	15	12	13	13	13	13	12	12	13	13	13	13	12	12	13	13	13	13	12	39.3	39.3	39.3	49.461	458	458	15	16	17	16	16	14	6.6654e-206	27.1	35.4	35.4	33.2	28.6	27.1	2847400000	354480000	465790000
lpp0855	lpp0855	13	13	13	>lpp0855|ID:2397961|mip| FKBP-type peptidyl-prolyl cis-trans isomerase (rotamase) [Legionella pneumophila Paris]	1	13	13	13	13	13	13	12	13	13	13	13	13	12	13	13	13	13	13	12	13	13	71.2	71.2	71.2	24.88	233	233	40	43	46	41	45	41	1.1277e-217	71.2	71.2	71.2	71.2	71.2	71.2	55837000000	8393700000	11165000000
lpp0861	lpp0861	20	20	20	>lpp0861|ID:2399346|nadA| putative Quinolinate synthetase [Legionella pneumophila Paris]	1	20	20	20	11	15	9	18	16	15	11	15	9	18	16	15	11	15	9	18	16	15	61.3	61.3	61.3	50.292	447	447	12	18	9	21	19	18	5.6519e-108	36.2	51	32	52.6	55.3	48.3	1676300000	132150000	289660000
lpp0862	lpp0862	13	13	13	>lpp0862|ID:2399347|nadB| quinolinate synthase, L-aspartate oxidase (B protein) subunit [Legionella pneumophila Paris]	1	13	13	13	9	9	8	10	10	9	9	9	8	10	10	9	9	9	8	10	10	9	29.9	29.9	29.9	61.063	549	549	10	9	8	11	11	9	2.3964e-62	22.4	18.2	18	20.9	22	23	718900000	113830000	119920000
lpp0863	lpp0863	19	19	19	>lpp0863|ID:2399348|purB| adenylosuccinate lyase [Legionella pneumophila Paris]	1	19	19	19	19	17	17	19	18	19	19	17	17	19	18	19	19	17	17	19	18	19	54.2	54.2	54.2	51.402	456	456	26	27	27	33	25	32	1.3109e-232	54.2	49.3	46.7	54.2	50.4	54.2	5314700000	727490000	1079400000
lpp0865	lpp0865	10	10	10	>lpp0865|ID:2399349| putative Butyryl-CoA dehydrogenase [Legionella pneumophila Paris]	1	10	10	10	9	10	9	1	2	3	9	10	9	1	2	3	9	10	9	1	2	3	24	24	24	64.532	567	567	10	10	9	1	2	3	1.706e-39	21.9	24	19.6	1.8	4.1	5.6	304510000	106490000	101470000
lpp0867	lpp0867	38	38	38	>lpp0867|ID:2397969|ppsA| phosphoenolpyruvate synthase [Legionella pneumophila Paris]	1	38	38	38	36	35	36	35	36	34	36	35	36	35	36	34	36	35	36	35	36	34	59.7	59.7	59.7	87.825	795	795	51	52	50	52	50	46	0	57.2	55.8	57.4	54.3	57.9	56.6	11194000000	1475200000	2149800000
lpp0869	lpp0869	10	10	10	>lpp0869|ID:2397971|nadC| quinolinate phosphoribosyltransferase [Legionella pneumophila Paris]	1	10	10	10	8	9	8	8	8	10	8	9	8	8	8	10	8	9	8	8	8	10	61.1	61.1	61.1	30.916	280	280	11	11	10	10	12	13	4.7248e-155	47.5	53.2	48.6	47.5	48.6	61.1	1572200000	231440000	359460000
lpp0870	lpp0870	12	12	12	>lpp0870|ID:2397972|murG| UDP-N-acetylglucosamine-N-acetylmuramyl-(pentapeptide)pyrophosphoryl-undecaprenol N-acetylglucosamine transferase [Legionella pneumophila Paris]	1	12	12	12	10	11	10	9	10	11	10	11	10	9	10	11	10	11	10	9	10	11	51.5	51.5	51.5	39.652	363	363	10	11	10	9	10	11	1.1238e-88	38.6	46.8	42.4	33.9	42.7	46.8	1397300000	204170000	259820000
lpp0871	lpp0871	18	18	18	>lpp0871|ID:2397973| Beta-Ala-His dipeptidase [Legionella pneumophila Paris]	1	18	18	18	17	16	17	14	17	17	17	16	17	14	17	17	17	16	17	14	17	17	64.5	64.5	64.5	52.496	471	471	23	24	27	20	25	25	0	62	57.3	63.1	48.8	63.1	58.8	4460100000	648790000	1012800000
lpp0872	lpp0872	7	7	7	>lpp0872|ID:2397974| conserved exported protein of unknown function [Legionella pneumophila Paris]	1	7	7	7	7	6	7	6	5	6	7	6	7	6	5	6	7	6	7	6	5	6	42.9	42.9	42.9	11.774	105	105	18	12	14	12	8	12	3.7691e-130	42.9	41	42.9	41	40	41	19272000000	3939500000	7035000000
lpp0873	lpp0873	22	22	22	>lpp0873|ID:2397975|mreB| cell wall structural complex MreBCD, actin-like component MreB [Legionella pneumophila Paris]	1	22	22	22	21	21	21	20	19	19	21	21	21	20	19	19	21	21	21	20	19	19	68.4	68.4	68.4	36.953	345	345	48	46	48	48	45	41	0	68.4	68.4	68.4	62.3	66.1	62.3	26173000000	4202500000	5368400000
lpp0874	lpp0874	4	4	4	>lpp0874|ID:2397976|mreC| Rod shape-determining protein MreC [Legionella pneumophila Paris]	1	4	4	4	3	4	4	4	3	3	3	4	4	4	3	3	3	4	4	4	3	3	19.9	19.9	19.9	33.426	302	302	4	5	5	5	3	4	6.4869e-49	15.6	19.9	19.9	19.9	15.6	15.6	437370000	62974000	112770000
lpp0876	lpp0876	3	3	3	>lpp0876|ID:2399351|ymfC| 23S rRNA pseudouridine synthase [Legionella pneumophila Paris]	1	3	3	3	3	3	2	2	1	2	3	3	2	2	1	2	3	3	2	2	1	2	27	27	27	23.283	200	200	3	3	2	2	1	2	3.3408e-12	27	27	20	20	15	20	173200000	34654000	43528000
lpp0877	lpp0877	10	10	10	>lpp0877|ID:2397978| conserved protein of unknown function [Legionella pneumophila Paris]	1	10	10	10	10	10	8	7	8	10	10	10	8	7	8	10	10	10	8	7	8	10	45.7	45.7	45.7	26.301	232	232	10	11	8	7	8	10	3.9996e-26	45.7	45.7	35.3	29.7	35.3	45.7	541430000	82097000	110000000
lpp0878	lpp0878	28	28	28	>lpp0878|ID:2397979|icd| isocitrate dehydrogenase, specific for NADP+; e14 prophage [Legionella pneumophila Paris]	1	28	28	28	28	27	27	28	28	28	28	27	27	28	28	28	28	27	27	28	28	28	63.4	63.4	63.4	45.982	418	418	60	59	58	58	55	60	0	63.4	63.4	63.4	63.4	63.4	63.4	33609000000	4554800000	6681300000
lpp0880	lpp0880	36	36	36	>lpp0880|ID:2397981|clpA| ATPase and specificity subunit of ClpA-ClpP ATP-dependent serine protease, chaperone activity [Legionella pneumophila Paris]	1	36	36	36	33	36	34	33	30	31	33	36	34	33	30	31	33	36	34	33	30	31	67	67	67	84.073	755	755	48	50	47	48	40	46	0	64.1	67	65.4	56.4	59.3	54.7	10717000000	1694200000	2264200000
lpp0883	lpp0883	5	5	5	>lpp0883|ID:2397984| Glycosyl transferase, family 2 [Legionella pneumophila Paris]	1	5	5	5	5	4	4	4	5	5	5	4	4	4	5	5	5	4	4	4	5	5	22.4	22.4	22.4	29.768	259	259	6	5	5	6	6	7	2.0626e-85	22.4	19.3	19.3	19.3	22.4	22.4	525320000	62389000	105600000
lpp0884	lpp0884	5	5	5	>lpp0884|ID:2397985| O-Antigen Polymerase family [Legionella pneumophila Paris]	1	5	5	5	3	4	2	3	3	4	3	4	2	3	3	4	3	4	2	3	3	4	15.1	15.1	15.1	46.893	416	416	3	4	2	3	3	5	1.7492e-14	8.2	11.5	6	8.2	8.2	11.8	127740000	11834000	21177000
lpp0887	lpp0887	8	8	8	>lpp0887|ID:2399354| Peptidase [Legionella pneumophila Paris]	1	8	8	8	7	6	6	7	6	5	7	6	6	7	6	5	7	6	6	7	6	5	28	28	28	33.291	300	300	7	6	7	7	7	5	6.7867e-31	24.7	22.3	22.3	25.7	21	19	569330000	86782000	111850000
lpp0888	lpp0888	1	1	1	>lpp0888|ID:2399355|xseA| exonuclease VII, large subunit [Legionella pneumophila Paris]	1	1	1	1	1	1	1	1	1	1	1	1	1	1	1	1	1	1	1	1	1	1	5.6	5.6	5.6	49.571	443	443	1	1	1	3	1	2	2.5146e-53	5.6	5.6	5.6	5.6	5.6	5.6	156270000	13281000	19787000
lpp0889	lpp0889	17	17	17	>lpp0889|ID:2397986| Type I secretion outer membrane protein, TolC family precursor [Legionella pneumophila Paris]	1	17	17	17	13	11	13	12	12	10	13	11	13	12	12	10	13	11	13	12	12	10	33.6	33.6	33.6	64.083	574	574	14	12	14	12	15	11	3.5399e-90	27	22.3	26.5	25.1	22.6	20.4	947180000	199300000	180530000
lpp0891	lpp0891	4	4	4	>lpp0891|ID:2397988| putative Diguanylate cyclase/phosphodiesterase (GGDEF and EAL domains) precursor [Legionella pneumophila Paris]	1	4	4	4	3	4	4	3	3	2	3	4	4	3	3	2	3	4	4	3	3	2	5.8	5.8	5.8	72.483	639	639	3	4	4	3	3	2	2.9311e-08	3.9	5.8	5.8	3.9	4.4	3.1	103280000	13641000	23822000
lpp0892	lpp0892	5	5	5	>lpp0892|ID:2397989| conserved exported protein of unknown function [Legionella pneumophila Paris]	1	5	5	5	5	4	5	3	5	4	5	4	5	3	5	4	5	4	5	3	5	4	27.8	27.8	27.8	26.657	241	241	5	4	5	3	5	4	5.4783e-12	27.8	16.2	27.8	20.3	27.8	23.2	482700000	78307000	64309000
lpp0893	lpp0893	7	7	7	>lpp0893|ID:2397990| putative flavin-containing monooxygenase [Legionella pneumophila Paris]	1	7	7	7	3	3	4	4	7	5	3	3	4	4	7	5	3	3	4	4	7	5	20.9	20.9	20.9	51.888	446	446	3	3	4	4	7	5	3.7761e-20	7.4	7.4	9.9	9.9	20.9	12.1	313410000	28173000	24438000
lpp0894	lpp0894	5	5	5	>lpp0894|ID:2399356| putative Short-chain dehydrogenase/reductase SDR [Legionella pneumophila Paris]	1	5	5	5	4	2	2	5	3	3	4	2	2	5	3	3	4	2	2	5	3	3	25.5	25.5	25.5	31.677	282	282	4	2	2	5	3	4	4.3057e-23	18.1	11.7	11.7	25.5	14.2	14.2	214890000	41605000	34649000
lpp0895	lpp0895	11	11	11	>lpp0895|ID:2399357|trpC| indole-3-glycerol phosphate synthase (IGPS) [Legionella pneumophila Paris]	1	11	11	11	10	11	10	10	10	11	10	11	10	10	10	11	10	11	10	10	10	11	41.5	41.5	41.5	28.95	258	258	11	12	11	12	12	13	7.5342e-73	37.6	41.5	37.6	37.6	37.6	41.5	1236500000	115360000	262780000
lpp0896	lpp0896	7	7	7	>lpp0896|ID:2399358|trpD| Anthranilate phosphoribosyltransferase [Legionella pneumophila Paris]	1	7	7	7	7	6	7	6	6	7	7	6	7	6	6	7	7	6	7	6	6	7	30.5	30.5	30.5	37.364	344	344	7	6	8	6	6	7	9.6352e-75	30.5	27	30.5	26.7	26.7	30.5	506690000	52591000	84663000
lpp0898	lpp0898	7	7	7	>lpp0898|ID:2399360|lptB| putative lipopolysaccharide transport protein B: ATP-binding component of ABC superfamily [Legionella pneumophila Paris]	1	7	7	7	7	5	6	6	7	7	7	5	6	6	7	7	7	5	6	6	7	7	37.3	37.3	37.3	26.71	241	241	8	5	6	7	7	8	2.752e-23	37.3	27	31.5	31.5	37.3	37.3	568520000	95990000	82156000
lpp0899	lpp0899	7	7	7	>lpp0899|ID:2399361| putative conserved hypothetical protein OstA family [Legionella pneumophila Paris]	1	7	7	7	7	7	7	6	6	7	7	7	7	6	6	7	7	7	7	6	6	7	59.2	59.2	59.2	18.873	169	169	8	8	8	7	7	8	6.5679e-73	59.2	59.2	59.2	58	45.6	59.2	862320000	121020000	161690000
lpp0901	lpp0901	8	8	8	>lpp0901|ID:2399363|kdsC| 3-deoxy-D-manno-octulosonate 8-phosphate phosphatase [Legionella pneumophila Paris]	1	8	8	8	8	8	8	8	8	7	8	8	8	8	8	7	8	8	8	8	8	7	48	48	48	19.265	175	175	13	10	9	11	10	9	1.0878e-86	48	48	48	48	48	41.7	1904900000	372460000	386710000
lpp0902	lpp0902	14	14	14	>lpp0902|ID:2399364|kdsD| D-arabinose 5-phosphate isomerase [Legionella pneumophila Paris]	1	14	14	14	13	13	12	10	13	12	13	13	12	10	13	12	13	13	12	10	13	12	74.7	74.7	74.7	34.345	320	320	18	19	19	13	17	16	3.0426e-246	65.3	65.3	61.9	51.9	74.7	65.3	3189200000	449650000	740330000
lpp0903	lpp0903	7	7	7	>lpp0903|ID:2397991|yrbF| toluene transporter subunit: ATP-binding component of ABC superfamily [Legionella pneumophila Paris]	1	7	7	7	6	6	6	7	6	6	6	6	6	7	6	6	6	6	6	7	6	6	38.1	38.1	38.1	29.552	265	265	7	7	7	8	8	7	3.886e-29	35.5	25.7	35.5	38.1	25.7	35.5	810060000	133670000	114550000
lpp0904	lpp0904	1	1	1	>lpp0904|ID:2397992|yrbE| toluene transporter subunit: membrane component of ABC superfamily [Legionella pneumophila Paris]	1	1	1	1	0	1	1	0	1	1	0	1	1	0	1	1	0	1	1	0	1	1	5.4	5.4	5.4	28.016	260	260		1	1		1	1	0.00028991	0	5.4	5.4	0	5.4	5.4	39479000	0	17056000
lpp0905	lpp0905	6	6	6	>lpp0905|ID:2397993|yrbD| toluene transporter subunit: membrane component of ABC superfamily [Legionella pneumophila Paris]	1	6	6	6	5	6	6	6	5	6	5	6	6	6	5	6	5	6	6	6	5	6	38.6	38.6	38.6	17.392	158	158	5	7	8	6	6	8	2.8722e-49	38.6	38.6	38.6	38.6	38.6	38.6	1584200000	177840000	440150000
lpp0906	lpp0906	9	9	9	>lpp0906|ID:2397994| Toluene tolerance protein [Legionella pneumophila Paris]	1	9	9	9	9	9	9	9	9	9	9	9	9	9	9	9	9	9	9	9	9	9	55.4	55.4	55.4	22.689	202	202	13	16	15	15	14	15	0	55.4	55.4	55.4	55.4	55.4	55.4	6443900000	755190000	1099700000
lpp0907	lpp0907	1	1	1	>lpp0907|ID:2397995| putative anti-sigma-B factor antagonist (Anti-anti-sigma-B factor) [Legionella pneumophila Paris]	1	1	1	1	1	1	1	0	1	0	1	1	1	0	1	0	1	1	1	0	1	0	22.6	22.6	22.6	10.381	93	93	1	2	1		1		2.9765e-19	22.6	22.6	22.6	0	22.6	0	123140000	22886000	64180000
lpp0908	lpp0908	5	5	5	>lpp0908|ID:2397996|yrbA| putative DNA-binding transcriptional regulator [Legionella pneumophila Paris]	1	5	5	5	3	3	3	4	5	4	3	3	3	4	5	4	3	3	3	4	5	4	70.4	70.4	70.4	9.5737	81	81	3	3	3	5	5	5	1.6342e-32	34.6	34.6	46.9	59.3	70.4	61.7	351300000	29450000	12545000
lpp0909	lpp0909	21	21	21	>lpp0909|ID:2397997|murA| UDP-N-acetylglucosamine 1-carboxyvinyltransferase [Legionella pneumophila Paris]	1	21	21	21	18	17	17	21	20	18	18	17	17	21	20	18	18	17	17	21	20	18	71.8	71.8	71.8	45.184	422	422	35	29	31	39	37	34	0	60.2	59.2	59.2	71.8	69.7	57.8	8211100000	1059600000	1287400000
lpp0910	lpp0910	1	1	1	>lpp0910|ID:2397998| conserved protein of unknown function [Legionella pneumophila Paris]	1	1	1	1	1	0	0	1	0	1	1	0	0	1	0	1	1	0	0	1	0	1	12.7	12.7	12.7	28.422	252	252	1			1		1	2.2602e-10	12.7	0	0	12.7	0	12.7	52549000	16359000	0
lpp0914	lpp0914	6	6	6	>lpp0914|ID:2397999| conserved exported protein of unknown function [Legionella pneumophila Paris]	1	6	6	6	6	5	6	5	5	5	6	5	6	5	5	5	6	5	6	5	5	5	28.9	28.9	28.9	22.7	197	197	6	6	6	7	5	7	1.0941e-70	28.9	24.4	28.9	24.4	24.4	24.4	525840000	59050000	95060000
lpp0915	lpp0915	15	15	15	>lpp0915|ID:2398000|fleQ| transcriptional regulator FleQ [Legionella pneumophila Paris]	1	15	15	15	13	13	12	10	10	9	13	13	12	10	10	9	13	13	12	10	10	9	42	42	42	52.912	471	471	14	16	15	10	10	9	7.3971e-76	35.5	38.2	31.8	21.9	28.2	23.4	1556700000	379000000	497530000
lpp0916	lpp0916	4	4	4	>lpp0916|ID:2399368| conserved protein of unknown function [Legionella pneumophila Paris]	1	4	4	4	3	3	4	4	4	3	3	3	4	4	4	3	3	3	4	4	4	3	37.6	37.6	37.6	10.553	93	93	5	4	6	5	5	4	6.0456e-33	35.5	35.5	37.6	37.6	37.6	35.5	1971300000	339180000	295040000
lpp0917	lpp0917	12	12	12	>lpp0917|ID:2399369|sohB| putative inner membrane peptidase [Legionella pneumophila Paris]	1	12	12	12	11	10	10	11	11	11	11	10	10	11	11	11	11	10	10	11	11	11	41.3	41.3	41.3	35.129	312	312	14	13	12	13	15	14	8.0583e-146	41.3	35.3	35.3	41.3	41.3	35.3	1697500000	171680000	234990000
lpp0924	lpp0924	3	3	3	>lpp0924|ID:2398007|ccmG| periplasmic thioredoxin of cytochrome c-type biogenesis [Legionella pneumophila Paris]	1	3	3	3	3	3	2	3	3	3	3	3	2	3	3	3	3	3	2	3	3	3	22	22	22	20.289	177	177	3	3	3	3	3	4	7.3674e-15	22	22	15.8	22	22	22	203400000	28018000	29484000
lpp0926	lpp0926	4	4	4	>lpp0926|ID:2398009| Conserved Hypothetical Protein; Tetratricopeptide repeat [Legionella pneumophila Paris]	1	4	4	4	4	1	2	4	4	4	4	1	2	4	4	4	4	1	2	4	4	4	21.1	21.1	21.1	26.404	228	228	4	1	2	4	4	4	8.5163e-13	21.1	3.9	9.2	21.1	21.1	21.1	136020000	22496000	3663700
lpp0927	lpp0927	2	2	2	>lpp0927|ID:2398010| protein with a Dodecin-like topology [Legionella pneumophila Paris]	1	2	2	2	1	2	2	2	2	2	1	2	2	2	2	2	1	2	2	2	2	2	25.4	25.4	25.4	7.6226	67	67	1	2	2	2	3	2	7.8825e-05	14.9	25.4	25.4	25.4	25.4	25.4	92262000	10331000	17186000
lpp0928	lpp0928	6	6	6	>lpp0928|ID:2398011| putative lipoprotein [Legionella pneumophila Paris]	1	6	6	6	6	6	6	6	6	6	6	6	6	6	6	6	6	6	6	6	6	6	61.2	61.2	61.2	13.926	134	134	9	9	9	11	9	9	2.1947e-172	61.2	61.2	61.2	61.2	61.2	61.2	1970800000	169660000	223210000
lpp0931	lpp0931	20	20	20	>lpp0931|ID:2398012| Isobutyryl-CoA dehydrogenase, mitochondrial precursor (Acyl-CoA dehydrogenase family member 8) (ACAD-8) [Legionella pneumophila Paris]	1	20	20	20	19	19	19	16	18	18	19	19	19	16	18	18	19	19	19	16	18	18	68.8	68.8	68.8	42.999	384	384	26	27	27	23	24	25	1.3761e-211	60.2	62.2	60.2	50.3	53.6	53.6	4280500000	652900000	1063300000
lpp0932	lpp0932	9	9	9	>lpp0932|ID:2398013|ech| Enoyl-CoA hydratase [Legionella pneumophila Paris]	1	9	9	9	9	9	9	9	9	9	9	9	9	9	9	9	9	9	9	9	9	9	47.7	47.7	47.7	27.502	258	258	15	16	14	17	18	13	0	47.7	47.7	47.7	47.7	47.7	47.7	9116400000	1062600000	1683700000
lpp0933	lpp0933	11	11	11	>lpp0933|ID:2398014| 3-hydroxyisobutyryl-CoA hydrolase, mitochondrial precursor (3-hydroxyisobutyryl-coenzyme A hydrolase) (HIBYL-CoA-H) (HIB-CoA hydrolase) [Legionella pneumophila Paris]	1	11	11	11	8	10	7	10	9	10	8	10	7	10	9	10	8	10	7	10	9	10	37.8	37.8	37.8	38.853	352	352	11	13	11	14	13	13	1.4553e-207	28.7	35.8	26.7	37.2	35.2	37.2	2704600000	377880000	516330000
lpp0935	lpp0935	13	13	13	>lpp0935|ID:2398015|prfC| peptide chain release factor RF-3 [Legionella pneumophila Paris]	1	13	13	13	10	11	12	13	12	13	10	11	12	13	12	13	10	11	12	13	12	13	34.8	34.8	34.8	59.475	526	526	11	12	14	15	14	14	3.0816e-71	25.9	29.3	32.3	34.8	31.7	34.8	1551900000	159010000	262090000
lpp0937	lpp0937	9	9	9	>lpp0937|ID:2399374|pntB| pyridine nucleotide transhydrogenase, beta subunit [Legionella pneumophila Paris]	1	9	9	9	7	7	7	8	6	7	7	7	7	8	6	7	7	7	7	8	6	7	27.3	27.3	27.3	49.153	465	465	8	9	9	9	6	7	1.0584e-64	23.4	25.4	23.4	23	21.5	23.4	722550000	119700000	180800000
lpp0939	lpp0939	19	19	19	>lpp0939|ID:2399376|pntA| NAD(P) transhydrogenase subunit alpha part 1 (Pyridine nucleotide transhydrogenase subunit alpha 1) (Nicotinamide nucleotide transhydrogenase subunit alpha 1) (Proton-translocating transhydrogenase component 1) (dI) [Legionella pn	1	19	19	19	19	18	18	17	18	17	19	18	18	17	18	17	19	18	18	17	18	17	74	74	74	40.615	377	377	25	24	27	20	25	21	0	74	71.1	71.1	66.3	70	68.7	5998400000	1311100000	1668700000
lpp0940	lpp0940	9	9	9	>lpp0940|ID:2399377| conserved hypothetical protein with SCP/PR1 domains; putative signal peptide [Legionella pneumophila Paris]	1	9	9	9	8	8	6	9	8	8	8	8	6	9	8	8	8	8	6	9	8	8	57.1	57.1	57.1	20.897	184	184	9	10	7	13	10	12	2.9946e-154	53.3	53.3	43.5	57.1	53.3	53.3	1914200000	169650000	236700000
lpp0941	lpp0941	2	2	2	>lpp0941|ID:2399378| conserved protein of unknown function [Legionella pneumophila Paris]	1	2	2	2	2	2	2	2	2	2	2	2	2	2	2	2	2	2	2	2	2	2	25.3	25.3	25.3	10.77	91	91	2	2	2	2	2	2	1.5118e-05	25.3	25.3	25.3	25.3	25.3	25.3	133860000	19322000	22992000
lpp0945	lpp0945	2	2	2	>lpp0945|ID:2398018| conserved exported protein of unknown function [Legionella pneumophila Paris]	1	2	2	2	2	2	2	2	2	2	2	2	2	2	2	2	2	2	2	2	2	2	14.2	14.2	14.2	16.596	148	148	2	2	2	2	2	2	4.2833e-07	14.2	14.2	14.2	14.2	14.2	14.2	166660000	10407000	32795000
lpp0946	lpp0946	8	8	8	>lpp0946|ID:2398019| Glycosyl hydrolase, family 3 [Legionella pneumophila Paris]	1	8	8	8	7	8	7	8	6	7	7	8	7	8	6	7	7	8	7	8	6	7	20.1	20.1	20.1	39.643	358	358	12	9	8	13	8	8	3.2264e-29	20.1	20.1	20.1	20.1	17	20.1	1976500000	455440000	289830000
lpp0948	lpp0948	9	9	9	>lpp0948|ID:2399381|dapE| N-succinyl-diaminopimelate deacylase [Legionella pneumophila Paris]	1	9	9	9	8	7	8	9	9	9	8	7	8	9	9	9	8	7	8	9	9	9	33.4	33.4	33.4	41.482	377	377	8	8	10	10	10	10	1.7454e-133	27.9	26	27.9	33.4	33.4	33.4	859170000	92435000	166190000
lpp0949	lpp0949	12	12	12	>lpp0949|ID:2399382|dapD| 2,3,4,5-tetrahydropyridine-2-carboxylate N-succinyltransferase [Legionella pneumophila Paris]	1	12	12	12	11	10	11	11	11	10	11	10	11	11	11	10	11	10	11	11	11	10	61.6	61.6	61.6	30.078	276	276	13	14	14	13	14	14	0	58.7	55.8	58.7	58.7	56.2	55.8	4316500000	574760000	774560000
lpp0950	lpp0950	4	4	4	>lpp0950|ID:2399383| Acyltransferase family protein (Phospholipid/glycerol acyltransferase) [Legionella pneumophila Paris]	1	4	4	4	3	4	3	4	4	4	3	4	3	4	4	4	3	4	3	4	4	4	19.5	19.5	19.5	34.543	297	297	3	4	3	4	4	4	1.1508e-32	14.5	19.5	14.5	19.5	19.5	19.5	328460000	31285000	50188000
lpp0951	lpp0951	22	22	22	>lpp0951|ID:2399384|metB| cystathionine gamma-synthase, PLP-dependent [Legionella pneumophila Paris]	1	22	22	22	19	21	21	18	20	19	19	21	21	18	20	19	19	21	21	18	20	19	76.2	76.2	76.2	41.975	383	383	29	34	32	26	33	32	4.843e-302	67.4	76.2	76.2	65.3	73.9	75.7	8180700000	1077900000	1497500000
lpp0953	lpp0953	12	12	12	>lpp0953|ID:2398022| Monooxygenase, FAD-binding [Legionella pneumophila Paris]	1	12	12	12	8	6	10	8	7	8	8	6	10	8	7	8	8	6	10	8	7	8	26.5	26.5	26.5	51.331	449	449	11	8	12	10	10	10	1.7315e-35	18.5	14.3	22.7	18.3	16.5	18.5	433260000	73035000	48697000
lpp0959	lpp0959	6	6	6	>lpp0959|ID:2399386| substrate of the Dot/Icm secretion sytem [Legionella pneumophila Paris]	1	6	6	6	0	2	0	5	6	5	0	2	0	5	6	5	0	2	0	5	6	5	24.4	24.4	24.4	25.075	234	234		2		5	7	5	5.1495e-15	0	8.1	0	20.5	24.4	20.5	219990000	0	2654100
lpp0961	lpp0961	20	20	20	>lpp0961|ID:2399388| putative asmA protein [Legionella pneumophila Paris]	1	20	20	20	16	18	16	19	18	20	16	18	16	19	18	20	16	18	16	19	18	20	50.1	50.1	50.1	58.758	527	527	16	21	17	19	18	21	4.022e-188	37.6	44.4	42.1	46.5	43.5	50.1	2604400000	178640000	448680000
lpp0962	lpp0962	5	5	5	>lpp0962|ID:2398027| conserved protein of unknown function [Legionella pneumophila Paris]	1	5	5	5	4	3	5	4	2	3	4	3	5	4	2	3	4	3	5	4	2	3	31.7	31.7	31.7	25.325	218	218	6	7	11	8	2	3	4.5276e-22	30.3	26.6	31.7	28	20.6	22	827040000	194230000	249850000
lpp0963	lpp0963	6	6	6	>lpp0963|ID:2398028| conserved exported protein of unknown function [Legionella pneumophila Paris]	1	6	6	6	5	6	5	4	3	1	5	6	5	4	3	1	5	6	5	4	3	1	22.1	22.1	22.1	34.02	298	298	6	6	5	4	3	1	1.2897e-19	19.1	22.1	15.8	15.4	13.1	6.4	244780000	59713000	79675000
lpp0964	lpp0964	3	3	3	>lpp0964|ID:2398029| conserved protein of unknown function [Legionella pneumophila Paris]	1	3	3	3	3	3	3	2	1	1	3	3	3	2	1	1	3	3	3	2	1	1	31.2	31.2	31.2	12.902	112	112	3	3	3	2	1	1	2.9936e-11	31.2	31.2	31.2	20.5	7.1	7.1	189440000	23941000	81011000
lpp0965	lpp0965	18	18	18	>lpp0965|ID:2398030| putative 2-alkenal reductase [Legionella pneumophila Paris]	1	18	18	18	17	18	17	17	17	17	17	18	17	17	17	17	17	18	17	17	17	17	61.2	61.2	61.2	39.212	363	363	24	27	26	27	24	23	4.0889e-150	60.9	61.2	53.4	60.9	60.9	53.4	6474100000	1036900000	1223300000
lpp0966	lpp0966	6	6	6	>lpp0966|ID:2398031| Isochorismatase domain-containing protein 2A, mitochondrial precursor [Legionella pneumophila Paris]	1	6	6	6	4	4	6	5	4	4	4	4	6	5	4	4	4	4	6	5	4	4	50.8	50.8	50.8	20.561	181	181	6	6	9	7	6	6	4.4963e-63	33.7	33.7	50.8	40.9	33.7	33.7	862840000	102980000	166150000
lpp0967	lpp0967	13	13	13	>lpp0967|ID:2398032| 3-hydroxyacyl-CoA dehydrogenase type-2 (3-hydroxyacyl- CoA dehydrogenase type II) (Type II HADH) (3-hydroxy-2-methylbutyryl- CoA dehydrogenase) [Legionella pneumophila Paris]	1	13	13	13	12	10	11	10	13	12	12	10	11	10	13	12	12	10	11	10	13	12	79.8	79.8	79.8	26.585	247	247	20	18	19	22	21	22	1.7898e-228	79.8	66.8	74.5	68.4	79.8	76.5	5180700000	745190000	1229900000
lpp0968	lpp0968	6	6	6	>lpp0968|ID:2399389| Putative flagella synthesis protein FlgN [Legionella pneumophila Paris]	1	6	6	6	6	5	6	5	5	5	6	5	6	5	5	5	6	5	6	5	5	5	65.5	65.5	65.5	18.462	165	165	6	5	6	5	5	6	2.7605e-238	65.5	50.3	65.5	55.2	50.3	50.3	1111300000	178040000	274870000
lpp0969	lpp0969	1	1	1	>lpp0969|ID:2399390|flgM| putative Anti-sigma-28 factor, FlgM [Legionella pneumophila Paris]	1	1	1	1	1	1	1	1	1	1	1	1	1	1	1	1	1	1	1	1	1	1	13.2	13.2	13.2	11.892	106	106	1	1	1	1	1	1	0.00025992	13.2	13.2	13.2	13.2	13.2	13.2	47740000	9551300	10902000
lpp0970	lpp0970	6	6	6	>lpp0970|ID:2399391|flgA| Flagella basal body P-ring formation protein flgA precursor [Legionella pneumophila Paris]	1	6	6	6	6	6	6	6	5	6	6	6	6	6	5	6	6	6	6	6	5	6	29.2	29.2	29.2	26.077	233	233	6	7	6	6	5	6	9.5925e-98	29.2	29.2	29.2	29.2	28.3	29.2	624350000	107760000	153770000
lpp0973	lpp0973	12	12	12	>lpp0973|ID:2398035|coaX| Type III pantothenate kinase (Pantothenic acid kinase) (PanK-III) [Legionella pneumophila Paris]	1	12	12	12	12	12	12	11	11	10	12	12	12	11	11	10	12	12	12	11	11	10	58.6	58.6	58.6	27.744	256	256	12	12	12	11	11	11	2.6872e-102	58.6	58.6	58.6	58.2	55.5	55.5	1519000000	212930000	278680000
lpp0974	lpp0974	2	2	2	>lpp0974|ID:2398036|mraZ| Protein mraZ. Putative protein involved in cell division or replication [Legionella pneumophila Paris]	1	2	2	2	1	1	2	2	2	1	1	1	2	2	2	1	1	1	2	2	2	1	11.2	11.2	11.2	17.276	152	152	1	1	2	2	2	1	5.5711e-06	5.3	5.3	11.2	11.2	11.2	5.3	174770000	24740000	49724000
lpp0975	lpp0975	10	10	10	>lpp0975|ID:2398037|mraW| S-adenosyl-dependent methyltransferase activity on membrane-located substrates [Legionella pneumophila Paris]	1	10	10	10	9	9	10	9	9	8	9	9	10	9	9	8	9	9	10	9	9	8	44.8	44.8	44.8	34.46	308	308	14	14	12	12	12	10	9.25e-154	41.9	41.9	44.8	41.9	41.9	33.4	1440600000	267380000	329650000
lpp0977	lpp0977	2	2	2	>lpp0977|ID:2398039|ftsI| transpeptidase involved in septal peptidoglycan synthesis (penicillin-binding protein 3) [Legionella pneumophila Paris]	1	2	2	2	1	1	2	1	1	1	1	1	2	1	1	1	1	1	2	1	1	1	3.8	3.8	3.8	60.881	553	553	1	2	2	2	1	1	3.2938e-06	2.4	2.4	3.8	2.4	2.4	2.4	63312000	6996300	12342000
lpp0978	lpp0978	12	12	12	>lpp0978|ID:2398040|murE| UDP-N-acetylmuramoyl-L-alanyl-D-glutamate:meso-diaminopimelate ligase [Legionella pneumophila Paris]	1	12	12	12	9	9	10	9	10	9	9	9	10	9	10	9	9	9	10	9	10	9	35.2	35.2	35.2	53.343	483	483	11	10	10	10	11	10	1.3246e-127	25.7	25.7	31.7	25.7	27.1	24.4	821320000	118750000	214130000
lpp0982	lpp0982	12	12	12	>lpp0982|ID:2398042| conserved protein of unknown function [Legionella pneumophila Paris]	1	12	12	12	11	10	11	7	5	7	11	10	11	7	5	7	11	10	11	7	5	7	40.3	40.3	40.3	47.097	414	414	12	10	12	7	5	7	1.2246e-80	38.6	30.9	37.7	19.6	14	23.2	603200000	161230000	145730000
lpp0984	lpp0984	20	20	20	>lpp0984|ID:2398044|etfB| Electron transfer flavoprotein beta-subunit (Beta-ETF) [Legionella pneumophila Paris]	1	20	20	20	19	19	19	19	19	20	19	19	19	19	19	20	19	19	19	19	19	20	88	88	88	27.319	249	249	28	29	29	32	31	33	0	87.1	87.1	87.1	87.1	87.1	88	12657000000	1522400000	2047200000
lpp0985	lpp0985	12	12	12	>lpp0985|ID:2398045|etfA| Electron transfer flavoprotein, alpha subunit [Legionella pneumophila Paris]	1	12	12	12	12	12	11	11	12	12	12	12	11	11	12	12	12	12	11	11	12	12	59.6	59.6	59.6	33.38	312	312	19	20	18	18	19	21	0	59.6	59.6	52.2	52.2	59.6	59.6	11455000000	1668600000	1979200000
lpp0986	lpp0986	19	19	19	>lpp0986|ID:2398046|ald| alanine dehydrogenase [Legionella pneumophila Paris]	1	19	19	19	19	19	19	19	19	19	19	19	19	19	19	19	19	19	19	19	19	19	76.4	76.4	76.4	39.181	373	373	40	39	39	43	39	42	0	76.4	76.4	76.4	76.4	76.4	76.4	27254000000	2991100000	4781700000
lpp0987	lpp0987	24	24	24	>lpp0987|ID:2399394|mrcA | fused penicillin-binding protein 1a: murein transglycosylase ; murein transpeptidase [Legionella pneumophila Paris]	1	24	24	24	17	22	20	19	20	19	17	22	20	19	20	19	17	22	20	19	20	19	45.1	45.1	45.1	88.693	794	794	21	27	26	23	24	23	3.145e-265	31.7	42.4	37.9	33.5	34.1	32.6	3331700000	462160000	818140000
lpp0988	lpp0988	28	28	28	>lpp0988|ID:2399395| conserved protein of unknown function [Legionella pneumophila Paris]	1	28	28	28	28	27	27	27	28	27	28	27	27	27	28	27	28	27	27	27	28	27	85.1	85.1	85.1	37.923	335	335	75	63	57	67	61	61	0	85.1	83	83	83	85.1	83	32478000000	5061500000	6540900000
lpp0989	lpp0989	7	7	7	>lpp0989|ID:2398047|pilM| Tfp pilus assembly protein, ATPase PilM [Legionella pneumophila Paris]	1	7	7	7	6	6	6	6	5	6	6	6	6	6	5	6	6	6	6	6	5	6	28	28	28	38.756	354	354	6	6	6	6	5	6	1.9245e-29	22	22	24.9	22	19.2	22	383340000	72324000	69892000
lpp0990	lpp0990	3	3	3	>lpp0990|ID:2398048|pilN| Tfp pilus assembly protein PilN [Legionella pneumophila Paris]	1	3	3	3	2	0	1	1	1	0	2	0	1	1	1	0	2	0	1	1	1	0	15.9	15.9	15.9	21.237	182	182	2		1	1	1		5.8671e-08	10.4	0	5.5	5.5	5.5	0	48343000	12429000	0
lpp0991	lpp0991	4	4	4	>lpp0991|ID:2398049|pilO| Tfp pilus assembly protein PilO [Legionella pneumophila Paris]	1	4	4	4	4	4	3	4	3	4	4	4	3	4	3	4	4	4	3	4	3	4	29.1	29.1	29.1	22.523	199	199	5	4	3	4	3	4	2.1695e-26	29.1	29.1	23.6	29.1	25.1	29.1	305550000	65245000	70706000
lpp0993	lpp0993	23	23	23	>lpp0993|ID:2398051|pilQ| type IV pilus (Tfp) assembly protein PilQ [Legionella pneumophila Paris]	1	23	23	23	22	21	19	21	18	20	22	21	19	21	18	20	22	21	19	21	18	20	40.8	40.8	40.8	77.423	698	698	22	21	20	22	20	20	7.6864e-125	39.5	36.8	33.8	34.7	30.8	35.4	1572700000	259660000	343830000
lpp0994	lpp0994	8	8	8	>lpp0994|ID:2398052|aroK| shikimate kinase I [Legionella pneumophila Paris]	1	8	8	8	8	8	8	8	7	7	8	8	8	8	7	7	8	8	8	8	7	7	51.4	51.4	51.4	19.828	175	175	11	11	11	12	11	11	5.0227e-55	51.4	51.4	51.4	51.4	40	40	2419600000	352100000	335810000
lpp0995	lpp0995	10	10	10	>lpp0995|ID:2398053|aroB| 3-dehydroquinate synthase [Legionella pneumophila Paris]	1	10	10	10	7	6	10	8	6	8	7	6	10	8	6	8	7	6	10	8	6	8	40.4	40.4	40.4	40.976	369	369	7	6	11	8	6	8	2.6299e-66	29.3	21.4	40.4	31.4	20.9	34.7	612180000	90705000	92038000
lpp0996	lpp0996	24	24	24	>lpp0996|ID:2398054| DamX-related protein [Legionella pneumophila Paris]	1	24	24	24	22	22	22	22	24	23	22	22	22	22	24	23	22	22	22	22	24	23	55.3	55.3	55.3	54.247	483	483	32	34	34	32	34	32	1.0337e-216	51.3	51.3	51.3	51.3	55.3	53.6	5377400000	741150000	899960000
lpp0997	lpp0997	8	8	8	>lpp0997|ID:2398055|UspA| Universal stress protein A [Legionella pneumophila Paris]	1	8	8	8	7	8	7	7	6	7	7	8	7	7	6	7	7	8	7	7	6	7	50.3	50.3	50.3	15.812	143	143	15	12	11	9	13	10	9.3722e-196	50.3	50.3	50.3	50.3	49.7	50.3	9462000000	1724700000	2866700000
lpp0998	lpp0998	5	5	5	>lpp0998|ID:2398056|ribF| bifunctional riboflavin kinase and FAD synthetase [Legionella pneumophila Paris]	1	5	5	5	5	5	5	3	5	4	5	5	5	3	5	4	5	5	5	3	5	4	18.3	18.3	18.3	36.915	328	328	5	5	5	3	5	4	1.9652e-21	18.3	18.3	18.3	12.2	18.3	17.7	204790000	29548000	44209000
lpp0999	lpp0999	35	35	35	>lpp0999|ID:2398057|ileS| isoleucyl-tRNA synthetase [Legionella pneumophila Paris]	1	35	35	35	33	32	32	34	34	34	33	32	32	34	34	34	33	32	32	34	34	34	42.5	42.5	42.5	105.74	931	931	39	39	37	43	43	44	1.1301e-295	40.7	38.7	39.5	41.4	41.7	41.7	5930200000	729710000	1044600000
lpp1001	lpp1001	2	2	2	>lpp1001|ID:2399396|eda| 2-dehydro-3-deoxy-phosphogluconate aldolase [Legionella pneumophila Paris]	1	2	2	2	2	2	2	2	2	2	2	2	2	2	2	2	2	2	2	2	2	2	12.8	12.8	12.8	20.403	187	187	2	2	2	2	2	2	7.8254e-11	12.8	12.8	12.8	12.8	12.8	12.8	631020000	88280000	140080000
lpp1002	lpp1002	25	25	25	>lpp1002|ID:2399397|lidA| LidA protein, substrate of the Dot/Icm system [Legionella pneumophila Paris]	1	25	25	25	21	21	21	23	20	20	21	21	21	23	20	20	21	21	21	23	20	20	32.6	32.6	32.6	83.225	729	729	27	26	27	30	25	27	1.3384e-124	28	27.8	28	30.6	27.6	28	2667100000	376760000	402530000
lpp1004	lpp1004	9	9	9	>lpp1004|ID:2398059|era| membrane-associated, 16S rRNA-binding GTPase [Legionella pneumophila Paris]	1	9	9	9	8	7	8	9	8	8	8	7	8	9	8	8	8	7	8	9	8	8	32.8	32.8	32.8	35.838	311	311	8	8	11	10	8	9	1.5965e-35	30.2	26.7	30.2	32.8	30.2	30.2	907150000	112150000	126090000
lpp1008	lpp1008	10	10	10	>lpp1008|ID:2398061|pdxJ| pyridoxine 5-phosphate synthase [Legionella pneumophila Paris]	1	10	10	10	9	10	10	10	10	10	9	10	10	10	10	10	9	10	10	10	10	10	66.1	66.1	66.1	27.883	248	248	13	16	16	17	13	15	6.1955e-183	58.1	66.1	66.1	66.1	66.1	66.1	2956900000	337150000	545390000
lpp1009	lpp1009	17	17	17	>lpp1009|ID:2398062|korA| 2-oxoglutarate ferredoxin oxidoreductase alpha subunit [Legionella pneumophila Paris]	1	17	17	17	15	13	15	13	16	14	15	13	15	13	16	14	15	13	15	13	16	14	54	54	54	65.587	605	605	16	15	18	15	18	15	0	47.8	41.5	49.3	38.3	49.4	44.6	2007500000	277930000	364340000
lpp1010	lpp1010	11	11	11	>lpp1010|ID:2398063| 2-oxoglutarate ferredoxin oxidoreductase beta subunit [Legionella pneumophila Paris]	1	11	11	11	8	9	9	8	7	9	8	9	9	8	7	9	8	9	9	8	7	9	53.7	53.7	53.7	36.037	322	322	9	13	13	9	8	10	4.6279e-176	40.7	45.7	45.7	42.9	37	43.8	931080000	130210000	198230000
lpp1011	lpp1011	1	1	1	>lpp1011|ID:2399401|yccA| Inner membrane protein yccA [Legionella pneumophila Paris]	1	1	1	1	0	1	0	0	0	0	0	1	0	0	0	0	0	1	0	0	0	0	4.5	4.5	4.5	24.204	224	224		1					0.00030832	0	4.5	0	0	0	0	66507000	0	66507000
lpp1012	lpp1012	11	11	11	>lpp1012|ID:2398064|nitA| nitrilase [Legionella pneumophila Paris]	1	11	11	11	8	10	10	7	9	9	8	10	10	7	9	9	8	10	10	7	9	9	56.3	56.3	56.3	30.152	268	268	9	10	11	8	9	12	4.9354e-55	42.5	52.6	52.6	35.1	47	52.6	938110000	144610000	203080000
lpp1013	lpp1013	20	20	20	>lpp1013|ID:2398065|tldD| putative peptidase [Legionella pneumophila Paris]	1	20	20	20	19	18	19	19	18	19	19	18	19	19	18	19	19	18	19	19	18	19	46.2	46.2	46.2	51.354	480	480	22	23	23	21	21	21	2.0003e-115	43.8	41	43.8	38.5	43.8	43.8	3233400000	422560000	593150000
lpp1014	lpp1014	2	2	2	>lpp1014|ID:2398066|rssA| putative esterase of the alpha-beta hydrolase superfamily; [patatin domain] [Legionella pneumophila Paris]	1	2	2	2	1	1	1	2	2	2	1	1	1	2	2	2	1	1	1	2	2	2	12.3	12.3	12.3	31.821	292	292	1	1	1	2	2	2	1.0641e-15	4.1	8.2	8.2	12.3	12.3	12.3	97433000	7257600	20580000
lpp1015	lpp1015	22	22	22	>lpp1015|ID:2398067| AMP-binding protein [Legionella pneumophila Paris]	1	22	22	22	19	22	20	20	20	19	19	22	20	20	20	19	19	22	20	20	20	19	47.4	47.4	47.4	63.195	555	555	23	26	24	24	24	24	4.5845e-214	40.4	47.4	43.2	43.2	43.2	42.9	2116200000	353440000	436870000
lpp1016	lpp1016	24	24	24	>lpp1016|ID:2399402|mfd| transcription-repair coupling factor [Legionella pneumophila Paris]	1	24	24	24	11	10	12	19	16	17	11	10	12	19	16	17	11	10	12	19	16	17	26.7	26.7	26.7	131.57	1153	1153	12	11	14	20	17	18	3.3537e-57	10.2	10	13.9	17.6	16.3	18.3	706750000	75840000	84935000
lpp1017	lpp1017	10	10	10	>lpp1017|ID:2399403|rmuC| RmuC family protein [Legionella pneumophila Paris]	1	10	10	10	7	9	8	8	8	8	7	9	8	8	8	8	7	9	8	8	8	8	32.1	32.1	32.1	47.958	420	420	8	9	9	10	9	9	5.0212e-44	21.4	27.6	23.3	23.3	25.5	23.3	911270000	124690000	155020000
lpp1018	lpp1018	12	12	12	>lpp1018|ID:2399404| conserved exported protein of unknown function [Legionella pneumophila Paris]	1	12	12	12	10	11	8	11	12	11	10	11	8	11	12	11	10	11	8	11	12	11	34.7	34.7	34.7	44.497	392	392	11	12	9	12	14	12	2.2141e-41	24.2	31.9	19.4	29.1	34.7	29.8	1040000000	93380000	207210000
lpp1020	lpp1020	24	24	24	>lpp1020|ID:2398068|lig| DNA ligase, NAD(+)-dependent [Legionella pneumophila Paris]	1	24	24	24	22	22	19	20	20	20	22	22	19	20	20	20	22	22	19	20	20	20	44.3	44.3	44.3	74.743	673	673	25	24	21	22	22	22	3.0863e-161	42.1	41.5	33.9	39.1	39.2	39.2	5087400000	763720000	826000000
lpp1024	lpp1024	15	15	15	>lpp1024|ID:2398072|dnaE| DNA polymerase III alpha subunit [Legionella pneumophila Paris]	1	15	15	15	9	11	9	12	13	13	9	11	9	12	13	13	9	11	9	12	13	13	17.2	17.2	17.2	128.35	1148	1148	9	12	10	14	14	15	3.1466e-72	10.2	12.6	11	12.3	14.8	13.1	654200000	60453000	125410000
lpp1025	lpp1025	9	9	9	>lpp1025|ID:2399406| substrate of the Dot/Icm secretion system [Legionella pneumophila Paris]	1	9	9	9	8	7	8	6	6	5	8	7	8	6	6	5	8	7	8	6	6	5	39.2	39.2	39.2	44.867	413	413	11	9	13	8	8	7	1.4458e-129	28.8	26.9	37.3	24.5	22.8	22.5	1845500000	434940000	566670000
lpp1028	lpp1028	18	18	18	>lpp1028|ID:2398075| Capsular polysaccharide biosynthesis protein capD [Legionella pneumophila Paris]	1	18	18	18	17	18	17	15	15	15	17	18	17	15	15	15	17	18	17	15	15	15	40.1	40.1	40.1	69.92	621	621	17	19	19	15	15	16	4.0316e-199	37.4	40.1	36.1	29.6	33	31.9	3102400000	527640000	750110000
lpp1030	lpp1030	4	4	4	>lpp1030|ID:2399408| conserved protein of unknown function [Legionella pneumophila Paris]	1	4	4	4	4	2	3	2	2	2	4	2	3	2	2	2	4	2	3	2	2	2	8	8	8	64.395	564	564	4	2	3	2	2	2	3.7309e-11	8	3.2	5.3	3.2	3.2	3.2	128270000	15326000	18039000
lpp1039	lpp1039	2	2	2	>lpp1039|ID:2398083| DNA polymerase V [Legionella pneumophila Paris]	1	2	2	2	1	1	2	1	1	1	1	1	2	1	1	1	1	1	2	1	1	1	11.9	11.9	11.9	18.282	168	168	1	1	2	1	1	1	8.7051e-05	5.4	5.4	11.9	5.4	5.4	5.4	42886000	6556600	6927700
lpp1051	lpp1051	2	2	2	>lpp1051|ID:2399417| conserved protein of unknown function [Legionella pneumophila Paris]	1	2	2	2	2	1	2	1	2	0	2	1	2	1	2	0	2	1	2	1	2	0	21.4	21.4	21.4	12.044	103	103	3	1	2	1	2		9.0658e-05	21.4	6.8	21.4	6.8	21.4	0	48130000	19335000	4054200
lpp1077	lpp1077	4	4	4	>lpp1077|ID:2398090| conserved protein of unknown function [Legionella pneumophila Paris]	1	4	4	4	2	2	3	2	1	3	2	2	3	2	1	3	2	2	3	2	1	3	58.3	58.3	58.3	9.2817	84	84	9	5	11	9	1	9	3.8197e-09	17.9	38.1	48.8	19	8.3	28.6	84158000	4969200	21849000
lpp1078	lpp1078	12	12	12	>lpp1078|ID:2398091|ngoBIM| Modification methylase NgoBI (Cytosine-specific methyltransferase NgoBI) (M.NgoBI) (M.NgoI) [Legionella pneumophila Paris]	1	12	12	12	10	10	10	10	10	9	10	10	10	10	10	9	10	10	10	10	10	9	52.2	52.2	52.2	36.272	320	320	10	10	10	10	11	10	2.8615e-89	43.8	43.8	43.8	43.8	43.4	39.7	1241100000	214080000	274650000
lpp1079	lpp1079	5	5	5	>lpp1079|ID:2399442| conserved protein of unknown function [Legionella pneumophila Paris]	1	5	5	5	4	3	4	5	4	5	4	3	4	5	4	5	4	3	4	5	4	5	24.7	24.7	24.7	27.985	247	247	4	3	4	5	4	5	8.7116e-32	20.6	15.8	20.6	24.7	20.6	24.7	381290000	55267000	50454000
lpp1083	lpp1083	3	3	3	>lpp1083|ID:2399446|def| Peptide deformylase (PDF) (Polypeptide deformylase) [Legionella pneumophila Paris]	1	3	3	3	3	3	3	3	3	2	3	3	3	3	3	2	3	3	3	3	3	2	23.8	23.8	23.8	19.039	172	172	3	3	3	3	3	2	8.3681e-18	23.8	23.8	23.8	23.8	23.8	15.7	250340000	37870000	48041000
lpp1085	lpp1085	2	2	2	>lpp1085|ID:2399448| conserved protein of unknown function [Legionella pneumophila Paris]	1	2	2	2	2	2	2	0	0	1	2	2	2	0	0	1	2	2	2	0	0	1	15.3	15.3	15.3	18.42	163	163	2	2	2			1	1.5775e-05	15.3	15.3	15.3	0	0	6.7	93277000	29945000	31726000
lpp1088	lpp1088	3	3	2	>lpp1088|ID:2399449| integrase, phage related [Legionella pneumophila Paris]	1	3	3	2	2	1	2	2	2	3	2	1	2	2	2	3	1	0	1	2	1	2	9.2	9.2	7.2	47.205	414	414	2	1	2	2	2	3	1.3418e-05	4.8	1.9	4.8	7.2	6.3	9.2	3728700000	8332500	6183700
lpp1090	lpp1090	1	1	1	>lpp1090|ID:2398095| S-adenosyl-L-methionine-dependent methyltransferases [Legionella pneumophila Paris]	1	1	1	1	1	0	1	1	1	1	1	0	1	1	1	1	1	0	1	1	1	1	10.4	10.4	10.4	23.046	201	201	1		1	1	1	1	2.28e-24	10.4	0	10.4	10.4	10.4	10.4	40437000	4704600	0
lpp1100;lpp0202	lpp1100;lpp0202	3;2	3;2	3;2	>lpp1100|ID:2398102| conserved protein of unknown function [Legionella pneumophila Paris];>lpp0202|ID:2397554| conserved protein of unknown function [Legionella pneumophila Paris]	2	3	3	3	1	2	1	1	1	2	1	2	1	1	1	2	1	2	1	1	1	2	3.7	3.7	3.7	164.66	1468	1468;1061	2	3	1	1	1	3	1.0644e-19	2	3	2	2	0.7	2.8	337730000	102880000	56965000
lpp1105	lpp1105	13	13	13	>lpp1105|ID:2399454| conserved protein of unknown function [Legionella pneumophila Paris]	1	13	13	13	12	12	11	12	13	12	12	12	11	12	13	12	12	12	11	12	13	12	39.5	39.5	39.5	48.238	420	420	19	20	18	19	20	19	3.7567e-161	36.9	36.9	33.6	36.9	39.5	36.9	3860400000	465260000	705130000
lpp1112	lpp1112	5	5	5	>lpp1112|ID:2399460| conserved protein of unknown function [Legionella pneumophila Paris]	1	5	5	5	2	4	5	2	2	2	2	4	5	2	2	2	2	4	5	2	2	2	31.1	31.1	31.1	24.092	212	212	2	4	5	2	2	2	3.285e-22	10.8	27.4	31.1	10.8	10.8	10.8	195380000	26454000	34462000
lpp1113	lpp1113	10	10	10	>lpp1113|ID:2399461| conserved protein of unknown function [Legionella pneumophila Paris]	1	10	10	10	10	10	10	7	7	6	10	10	10	7	7	6	10	10	10	7	7	6	56.7	56.7	56.7	22.877	201	201	12	12	11	7	8	8	2.128e-71	56.7	56.7	56.7	34.8	39.8	32.3	840320000	213370000	242510000
lpp1117	lpp1117	5	5	5	>lpp1117|ID:2398108| Chitinase [Legionella pneumophila Paris]	1	5	5	5	4	5	4	5	5	4	4	5	4	5	5	4	4	5	4	5	5	4	9.8	9.8	9.8	82.9	782	782	4	5	4	5	5	4	3.0778e-88	8.3	9.8	8.3	9.8	9.8	8.3	441100000	56546000	82944000
lpp1118	lpp1118	5	5	5	>lpp1118|ID:2399465| putative acyltransferase [Legionella pneumophila Paris]	1	5	5	5	3	4	3	4	4	3	3	4	3	4	4	3	3	4	3	4	4	3	42.7	42.7	42.7	17.856	157	157	3	5	4	4	4	3	2.3563e-38	25.5	33.1	22.9	32.5	32.5	25.5	262190000	38387000	35610000
lpp1121	lpp1121	7	7	7	>lpp1121|ID:2398110| conserved protein of unknown function [Legionella pneumophila Paris]	1	7	7	7	7	7	7	7	7	7	7	7	7	7	7	7	7	7	7	7	7	7	36.9	36.9	36.9	27.369	244	244	10	11	10	10	10	10	9.5924e-138	36.9	36.9	36.9	36.9	36.9	36.9	2044500000	276140000	384260000
lpp1122	lpp1122	1	1	1	>lpp1122|ID:2399467| conserved protein of unknown function [Legionella pneumophila Paris]	1	1	1	1	0	1	1	1	1	1	0	1	1	1	1	1	0	1	1	1	1	1	10.3	10.3	10.3	14.475	126	126		1	1	1	1	1	1.7695e-07	0	10.3	10.3	10.3	10.3	10.3	72407000	0	9341400
lpp1132	lpp1132	4	4	4	>lpp1132|ID:2399472| conserved protein of unknown function [Legionella pneumophila Paris]	1	4	4	4	3	4	3	3	4	4	3	4	3	3	4	4	3	4	3	3	4	4	55.6	55.6	55.6	11.688	108	108	4	6	5	5	6	5	2.102e-10	25	55.6	25	25	55.6	55.6	286850000	11293000	48475000
lpp1140	lpp1140	2	2	2	>lpp1140|ID:2399479|potD| polyamine transporter subunit ; periplasmic-binding component of ABC superfamily [Legionella pneumophila Paris]	1	2	2	2	1	1	1	1	1	2	1	1	1	1	1	2	1	1	1	1	1	2	6.5	6.5	6.5	39.006	340	340	1	1	1	1	1	2	5.2841e-05	2.4	2.4	2.4	2.4	2.4	6.5	80194000	9221900	12349000
lpp1143	lpp1143	4	4	4	>lpp1143|ID:2399482|potA| polyamine transporter subunit ; ATP-binding component of ABC superfamily [Legionella pneumophila Paris]	1	4	4	4	2	3	2	3	2	3	2	3	2	3	2	3	2	3	2	3	2	3	19.2	19.2	19.2	41.398	364	364	2	3	2	3	2	3	4.6799e-38	8	10.7	8	16.5	8	10.7	258570000	39308000	74374000
lpp1145	lpp1145	2	2	2	>lpp1145|ID:2399484| short chain type dehydrogenase/reductase [Legionella pneumophila Paris]	1	2	2	2	1	2	2	1	2	2	1	2	2	1	2	2	1	2	2	1	2	2	9.2	9.2	9.2	33.117	294	294	1	2	2	1	2	2	2.121e-08	4.1	9.2	9.2	5.1	9.2	9.2	70998000	5983600	18681000
lpp1147	lpp1147	2	2	2	>lpp1147|ID:2398117| conserved protein of unknown function [Legionella pneumophila Paris]	1	2	2	2	1	2	2	0	0	1	1	2	2	0	0	1	1	2	2	0	0	1	4.8	4.8	4.8	88.511	769	769	1	2	2			1	4.3075e-11	1.6	4.8	4.8	0	0	3.3	119680000	17485000	27546000
lpp1148	lpp1148	8	8	8	>lpp1148|ID:2398118| thermostable carboxypeptidase 1 [Legionella pneumophila Paris]	1	8	8	8	6	4	3	5	6	5	6	4	3	5	6	5	6	4	3	5	6	5	22.7	22.7	22.7	57.217	493	493	6	5	3	6	6	5	1.7654e-22	16.2	9.5	6.5	14.2	13.6	11.8	290010000	54814000	37033000
lpp1150	lpp1150	2	2	2	>lpp1150|ID:2398120| substrate of the Dot/Icm secretion system [Legionella pneumophila Paris]	1	2	2	2	2	2	2	2	2	2	2	2	2	2	2	2	2	2	2	2	2	2	4.9	4.9	4.9	54.019	494	494	2	2	2	2	2	2	4.3882e-08	4.9	4.9	4.9	4.9	4.9	4.9	115060000	15049000	15630000
lpp1157	lpp1157	7	7	7	>lpp1157|ID:2398124| pyruvate decarboxylase [Legionella pneumophila Paris]	1	7	7	7	5	5	6	7	6	7	5	5	6	7	6	7	5	5	6	7	6	7	14.1	14.1	14.1	61.873	559	559	6	5	8	8	6	8	1.0317e-20	8.8	8.8	11.1	14.1	11.8	14.1	348530000	45200000	52981000
lpp1166	lpp1166	16	16	16	>lpp1166|ID:2398130|argE| acetylornithine deacetylase [Legionella pneumophila Paris]	1	16	16	16	15	16	16	16	13	16	15	16	16	16	13	16	15	16	16	16	13	16	65.4	65.4	65.4	42.868	384	384	20	21	23	22	17	21	0	62.8	65.4	65.4	65.4	50.3	65.4	5018100000	653130000	1079600000
lpp1167	lpp1167	7	7	7	>lpp1167|ID:2398131| putative Uridine kinase [Legionella pneumophila Paris]	1	7	7	7	6	5	6	7	6	7	6	5	6	7	6	7	6	5	6	7	6	7	44.5	44.5	44.5	27.245	238	238	7	8	8	8	9	10	1.565e-101	34.5	29.4	39.5	44.5	39.5	44.5	790090000	81682000	122410000
lpp1169	lpp1169	16	16	16	>lpp1169|ID:2398132| conserved protein of unknown function [Legionella pneumophila Paris]	1	16	16	16	14	14	14	14	15	13	14	14	14	14	15	13	14	14	14	14	15	13	78.9	78.9	78.9	18.517	161	161	19	20	21	18	21	22	8.6067e-111	72.7	72.7	72.7	72.7	73.3	67.1	4274700000	581520000	730430000
lpp1173	lpp1173	4	4	4	>lpp1173|ID:2398134| conserved protein of unknown function [Legionella pneumophila Paris]	1	4	4	4	1	4	1	4	4	4	1	4	1	4	4	4	1	4	1	4	4	4	30.2	30.2	30.2	16.36	139	139	1	4	1	4	4	4	2.4742e-13	9.4	30.2	7.2	30.2	30.2	30.2	253740000	3919700	22874000
lpp1177	lpp1177	6	6	6	>lpp1177|ID:2398138| conserved protein of unknown function [Legionella pneumophila Paris]	1	6	6	6	6	6	6	5	5	5	6	6	6	5	5	5	6	6	6	5	5	5	76.5	76.5	76.5	9.2483	81	81	12	12	16	10	10	10	1.2443e-295	76.5	76.5	76.5	76.5	76.5	76.5	18301000000	4424900000	5431700000
lpp1180	lpp1180	6	6	6	>lpp1180|ID:2398139|ribD| Riboflavin biosynthesis protein RibD [Legionella pneumophila Paris]	1	6	6	6	2	1	3	4	3	4	2	1	3	4	3	4	2	1	3	4	3	4	23.8	23.8	23.8	39.389	357	357	2	1	3	4	3	4	3.4496e-21	6.2	4.2	9.2	11.5	9.2	18.5	151210000	15354000	10395000
lpp1181	lpp1181	5	5	5	>lpp1181|ID:2398140|ribE| Riboflavin synthase alpha chain [Legionella pneumophila Paris]	1	5	5	5	4	3	3	4	3	4	4	3	3	4	3	4	4	3	3	4	3	4	35.8	35.8	35.8	22.245	204	204	4	3	3	4	3	4	5.1219e-26	24	17.6	17.2	24	23.5	24	259360000	32405000	38103000
lpp1182	lpp1182	13	13	13	>lpp1182|ID:2398141|ribA| riboflavin biosynthesis protein RibA [Legionella pneumophila Paris]	1	13	13	13	11	10	12	13	13	12	11	10	12	13	13	12	11	10	12	13	13	12	30.1	30.1	30.1	44.278	402	402	12	12	13	15	16	15	5.5868e-67	28.1	25.9	29.9	30.1	30.1	30.1	1308400000	115380000	130600000
lpp1183	lpp1183	7	7	7	>lpp1183|ID:2398142|ribH| riboflavin synthase beta chain [Legionella pneumophila Paris]	1	7	7	7	4	6	5	5	6	6	4	6	5	5	6	6	4	6	5	5	6	6	80.6	80.6	80.6	16.886	155	155	5	6	6	6	6	8	4.1282e-96	38.7	72.9	54.8	54.8	62.6	62.6	746520000	74460000	136570000
lpp1184	lpp1184	23	23	23	>lpp1184|ID:2398143|pyrG| CTP synthetase [Legionella pneumophila Paris]	1	23	23	23	22	20	21	20	21	21	22	20	21	20	21	21	22	20	21	20	21	21	55	55	55	60.719	545	545	28	27	29	26	26	28	1.6826e-295	52.7	47.7	50.1	48.8	48.8	50.1	4142400000	612850000	789780000
lpp1185	lpp1185	14	14	14	>lpp1185|ID:2398144|kdsA| 3-deoxy-D-manno-octulosonate 8-phosphate synthase [Legionella pneumophila Paris]	1	14	14	14	14	14	13	13	13	12	14	14	13	13	13	12	14	14	13	13	13	12	75.5	75.5	75.5	29.983	274	274	19	17	18	18	19	16	5.0308e-107	75.5	75.5	71.2	71.9	73	70.4	3322000000	507680000	595170000
lpp1188	lpp1188	9	9	9	>lpp1188|ID:2398147| putative Competence lipoprotein ComL [Legionella pneumophila Paris]	1	9	9	9	5	6	6	8	6	9	5	6	6	8	6	9	5	6	6	8	6	9	39.3	39.3	39.3	29.527	257	257	6	6	7	10	6	10	4.2418e-21	17.9	22.6	29.2	35.4	29.2	39.3	374700000	29633000	33372000
lpp1189	lpp1189	16	16	16	>lpp1189|ID:2399498|rdgC| recombination associated protein [Legionella pneumophila Paris]	1	16	16	16	14	14	12	16	13	14	14	14	12	16	13	14	14	14	12	16	13	14	61.2	61.2	61.2	35.61	312	312	16	17	14	19	14	16	7.5753e-190	54.5	48.4	39.7	61.2	45.8	54.5	2154400000	287000000	386980000
lpp1190	lpp1190	3	3	3	>lpp1190|ID:2399499|trkD| K+ potassium transporter precursor [Legionella pneumophila Paris]	1	3	3	3	3	2	3	2	3	3	3	2	3	2	3	3	3	2	3	2	3	3	6.6	6.6	6.6	69.941	624	624	3	2	3	2	3	3	1.2638e-10	6.6	2.7	6.6	5.4	6.6	6.6	160200000	27918000	9665400
lpp1191	lpp1191	4	4	4	>lpp1191|ID:2399500| conserved exported protein of unknown function [Legionella pneumophila Paris]	1	4	4	4	4	4	3	4	3	4	4	4	3	4	3	4	4	4	3	4	3	4	27.8	27.8	27.8	35.911	327	327	5	5	3	5	4	6	3.0497e-81	27.8	27.8	20.5	27.8	20.5	27.8	2575700000	440110000	763960000
lpp1192	lpp1192	7	7	7	>lpp1192|ID:2398148| SAM-dependent methyltransferase [Legionella pneumophila Paris]	1	7	7	7	5	5	6	6	7	6	5	5	6	6	7	6	5	5	6	6	7	6	23.3	23.3	23.3	43.419	390	390	6	6	8	7	9	7	4.111e-47	16.2	19.2	21.3	21.3	23.3	21.3	381390000	38892000	50873000
lpp1195	lpp1195	5	5	5	>lpp1195|ID:2399501|hisI| fused phosphoribosyl-AMP cyclohydrolase ; phosphoribosyl-ATP pyrophosphatase [Legionella pneumophila Paris]	1	5	5	5	5	5	5	4	5	5	5	5	5	4	5	5	5	5	5	4	5	5	46.9	46.9	46.9	23.002	207	207	7	8	9	7	7	7	2.6381e-244	46.9	46.9	46.9	30.9	46.9	46.9	1807700000	219540000	297840000
lpp1196	lpp1196	2	2	2	>lpp1196|ID:2399502|hisF| imidazole glycerol phosphate synthase, catalytic subunit with HisH [Legionella pneumophila Paris]	1	2	2	2	2	1	2	2	2	2	2	1	2	2	2	2	2	1	2	2	2	2	7.5	7.5	7.5	28.084	255	255	2	1	2	2	2	2	2.2533e-05	7.5	4.3	7.5	7.5	7.5	7.5	69215000	17339000	9304000
lpp1201	lpp1201	4	4	4	>lpp1201|ID:2399507|hisD| bifunctional histidinal dehydrogenase and histidinol dehydrogenase [Legionella pneumophila Paris]	1	4	4	4	4	4	3	4	3	3	4	4	3	4	3	3	4	4	3	4	3	3	15.8	15.8	15.8	46.977	431	431	4	5	4	4	3	3	4.7592e-10	15.8	15.8	8.1	15.8	8.1	8.1	180320000	31834000	46399000
lpp1204	lpp1204	11	11	11	>lpp1204|ID:2398151|cydA| cytochrome d terminal oxidase, subunit I [Legionella pneumophila Paris]	1	11	11	11	11	10	10	10	11	11	11	10	10	10	11	11	11	10	10	10	11	11	24.9	24.9	24.9	57.309	510	510	17	17	19	18	16	15	9.7064e-115	24.9	24.7	22.5	22.5	24.9	24.9	3853900000	578760000	725230000
lpp1205	lpp1205	3	3	3	>lpp1205|ID:2398152|cydB| cytochrome d terminal oxidase, subunit II [Legionella pneumophila Paris]	1	3	3	3	3	3	3	3	3	3	3	3	3	3	3	3	3	3	3	3	3	3	7.7	7.7	7.7	41.92	378	378	4	4	4	4	4	4	4.8141e-09	7.7	7.7	7.7	7.7	7.7	7.7	346110000	49819000	50107000
lpp1206	lpp1206	15	15	15	>lpp1206|ID:2399510|pyrE| orotate phosphoribosyltransferase [Legionella pneumophila Paris]	1	15	15	15	14	14	14	13	14	14	14	14	14	13	14	14	14	14	14	13	14	14	73.8	73.8	73.8	23.492	210	210	18	18	20	17	19	19	8.6909e-83	65.2	70.5	66.2	61.9	65.2	65.2	2739800000	359340000	537520000
lpp1207	lpp1207	8	8	8	>lpp1207|ID:2398153|cspI| cold shock protein; Qin prophage [Legionella pneumophila Paris]	1	8	8	8	8	7	8	6	7	7	8	7	8	6	7	7	8	7	8	6	7	7	76.6	76.6	76.6	8.7597	77	77	18	21	20	18	18	21	1.1999e-285	76.6	76.6	76.6	76.6	76.6	76.6	20355000000	3428500000	4603400000
lpp1211	lpp1211	8	8	8	>lpp1211|ID:2398156| Phenazine biosynthesis PhzC/PhzF protein [Legionella pneumophila Paris]	1	8	8	8	8	8	8	8	8	8	8	8	8	8	8	8	8	8	8	8	8	8	41.2	41.2	41.2	29.533	262	262	12	13	14	10	12	12	9.3521e-117	41.2	41.2	41.2	41.2	41.2	41.2	1439600000	219600000	333040000
lpp1212	lpp1212	1	1	1	>lpp1212|ID:2398157| GCN5-related N-acetyltransferase [Legionella pneumophila Paris]	1	1	1	1	1	1	1	1	1	1	1	1	1	1	1	1	1	1	1	1	1	1	13.7	13.7	13.7	21.188	182	182	1	1	2	2	2	2	1.1438e-28	13.7	13.7	13.7	13.7	13.7	13.7	180720000	19017000	20350000
lpp1219	lpp1219	3	3	3	>lpp1219|ID:2399514|scnC| Thiocyanate hydrolase subunit gamma [Legionella pneumophila Paris]	1	3	3	3	2	1	3	2	0	1	2	1	3	2	0	1	2	1	3	2	0	1	18.5	18.5	18.5	25.745	222	222	2	1	3	2		1	2.964e-05	11.3	3.6	18.5	10.8	0	3.6	95355000	23321000	8062700
lpp1220	lpp1220	1	1	1	>lpp1220|ID:2399515| Thiocyanate hydrolase [Legionella pneumophila Paris]	1	1	1	1	1	1	1	1	1	1	1	1	1	1	1	1	1	1	1	1	1	1	12.7	12.7	12.7	12.208	102	102	1	1	1	1	1	1	0.00050162	12.7	12.7	12.7	12.7	12.7	12.7	53819000	7984800	11285000
lpp1222	lpp1222	2	2	2	>lpp1222|ID:2398162| 2-acylglycerophosphoethanolamine acyltransferase [Legionella pneumophila Paris]	1	2	2	2	2	2	2	2	2	2	2	2	2	2	2	2	2	2	2	2	2	2	3.9	3.9	3.9	48.315	435	435	2	2	2	2	2	2	5.5105e-22	3.9	3.9	3.9	3.9	3.9	3.9	79331000	10643000	12806000
lpp1223	lpp1223	11	11	11	>lpp1223|ID:2399517|hemF| coproporphyrinogen III oxidase [Legionella pneumophila Paris]	1	11	11	11	10	11	9	10	10	9	10	11	9	10	10	9	10	11	9	10	10	9	36	36	36	35.882	311	311	11	11	10	10	11	10	3.1322e-62	33.4	36	33.4	32.5	32.5	34.1	1480500000	216100000	250150000
lpp1226	lpp1226	7	7	7	>lpp1226|ID:2398165|flgD| Flagellar basal-body rod modification protein FlgD [Legionella pneumophila Paris]	1	7	7	7	7	7	7	4	6	5	7	7	7	4	6	5	7	7	7	4	6	5	52.9	52.9	52.9	23.912	225	225	8	9	8	5	7	6	9.8126e-92	52.9	52.9	52.9	29.3	46.2	36	1116900000	213030000	375970000
lpp1227	lpp1227	8	8	8	>lpp1227|ID:2398166|flgE| flagellar hook protein [Legionella pneumophila Paris]	1	8	8	8	7	6	8	1	4	2	7	6	8	1	4	2	7	6	8	1	4	2	30.4	30.4	30.4	45.505	437	437	7	7	9	1	5	2	1.9404e-118	27.2	23.1	30.4	3	16.2	6.2	367270000	89289000	95419000
lpp1229	lpp1229	2	2	2	>lpp1229|ID:2398168|flgG| flagellar component of cell-distal portion of basal-body rod [Legionella pneumophila Paris]	1	2	2	2	2	2	2	1	2	1	2	2	2	1	2	1	2	2	2	1	2	1	10.7	10.7	10.7	27.663	261	261	3	3	4	1	3	1	4.5112e-27	10.7	10.7	10.7	4.6	10.7	4.6	240340000	54126000	60631000
lpp1236	lpp1236	4	4	4	>lpp1236|ID:2398175| substrate of the Dot/Icm secretion system [Legionella pneumophila Paris]	1	4	4	4	4	3	3	1	1	1	4	3	3	1	1	1	4	3	3	1	1	1	13.8	13.8	13.8	40.724	354	354	4	4	3	1	2	1	9.5115e-10	13.8	10.5	10.5	2.5	2.5	2.5	132610000	41170000	46693000
lpp1237	lpp1237	7	7	7	>lpp1237|ID:2398176| conserved exported protein of unknown function [Legionella pneumophila Paris]	1	7	7	7	7	7	7	7	5	7	7	7	7	7	5	7	7	7	7	7	5	7	44.4	44.4	44.4	16.823	151	151	9	11	10	7	5	9	7.2827e-45	44.4	44.4	44.4	44.4	24.5	44.4	874670000	190180000	264500000
lpp1239	lpp1239	26	26	26	>lpp1239|ID:2399520|etfD| electron transfer flavoprotein-ubiquinone oxidoreductase (ETF-QO) (ETF-ubiquinone oxidoreductase) (ETF dehydrogenase) (Electron-transferring-flavoprotein dehydrogenase) [Legionella pneumophila Paris]	1	26	26	26	21	24	23	22	21	25	21	24	23	22	21	25	21	24	23	22	21	25	65.7	65.7	65.7	60.071	543	543	27	29	28	30	28	32	7.6114e-220	52.9	58.7	58	53.6	51	62.8	3354400000	403960000	613660000
lpp1240	lpp1240	11	11	11	>lpp1240|ID:2398177|abcT| ABC transporter, ATP binding protein [Legionella pneumophila Paris]	1	11	11	11	11	8	11	10	11	9	11	8	11	10	11	9	11	8	11	10	11	9	23.4	23.4	23.4	68.272	603	603	14	12	16	14	14	14	5.3651e-101	23.4	16.3	23.4	21.9	23.4	17.7	2097700000	298530000	295850000
lpp1242	lpp1242	5	5	5	>lpp1242|ID:2398179| conserved exported protein of unknown function [Legionella pneumophila Paris]	1	5	5	5	5	4	5	5	5	3	5	4	5	5	5	3	5	4	5	5	5	3	52.8	52.8	52.8	13.627	123	123	6	5	6	6	6	4	3.0219e-18	52.8	45.5	52.8	52.8	52.8	39.8	459000000	65696000	65092000
lpp1243	lpp1243	25	25	24	>lpp1243|ID:2399521|sfcA| malate dehydrogenase, (decarboxylating, NAD-requiring) (malic enzyme) [Legionella pneumophila Paris]	1	25	25	24	17	21	19	23	21	20	17	21	19	23	21	20	17	21	19	23	21	20	60.4	60.4	56.9	63.596	571	571	21	28	27	26	28	27	2.2327e-229	36.3	47.1	42.7	55.5	48.9	47.3	2764800000	260080000	425420000
lpp1244	lpp1244	8	8	8	>lpp1244|ID:2398180| conserved protein of unknown function [Legionella pneumophila Paris]	1	8	8	8	6	6	5	7	7	8	6	6	5	7	7	8	6	6	5	7	7	8	69.3	69.3	69.3	14.563	127	127	9	8	7	9	9	11	3.0636e-72	59.1	44.9	44.9	59.1	59.1	69.3	1119200000	156880000	123610000
lpp1245	lpp1245	6	6	6	>lpp1245|ID:2398181|surE| broad specificity 5(3)-nucleotidase and polyphosphatase [Legionella pneumophila Paris]	1	6	6	6	6	5	5	5	6	6	6	5	5	5	6	6	6	5	5	5	6	6	40.1	40.1	40.1	27.054	252	252	6	5	5	5	6	6	6.331e-47	40.1	36.9	36.9	36.9	40.1	40.1	914650000	121150000	180950000
lpp1246	lpp1246	2	2	2	>lpp1246|ID:2398182|nlpD| novel lipoprotein homolog NlpD [Legionella pneumophila Paris]	1	2	2	2	2	2	1	2	2	2	2	2	1	2	2	2	2	2	1	2	2	2	8.5	8.5	8.5	27.574	247	247	3	3	2	2	2	2	2.0896e-05	8.5	8.5	3.2	8.5	8.5	8.5	136090000	27578000	39938000
lpp1247	lpp1247	13	13	13	>lpp1247|ID:2398183|rpoS| RNA polymerase, sigma S (sigma 38) factor [Legionella pneumophila Paris]	1	13	13	13	11	11	12	13	9	10	11	11	12	13	9	10	11	11	12	13	9	10	46.6	46.6	46.6	39.433	341	341	21	17	17	18	14	16	4.4624e-133	41.9	41.9	44.6	46.6	34.9	34.9	4193700000	699380000	839450000
lpp1248	lpp1248	9	9	9	>lpp1248|ID:2399522|hmgA | Homogentisate 1,2-dioxygenase [Legionella pneumophila Paris]	1	9	9	9	8	8	7	8	9	8	8	8	7	8	9	8	8	8	7	8	9	8	44.2	44.2	44.2	47.4	416	416	11	11	10	10	12	11	1.177e-178	36.8	36.8	33.7	36.8	44.2	36.8	1498500000	190270000	276570000
lpp1249	lpp1249	8	8	8	>lpp1249|ID:2398184| conserved protein of unknown function [Legionella pneumophila Paris]	1	8	8	8	8	7	7	8	8	8	8	7	7	8	8	8	8	7	7	8	8	8	28.3	28.3	28.3	26.828	247	247	11	9	10	10	11	11	2.2612e-88	28.3	27.5	27.5	28.3	28.3	28.3	2102300000	301150000	270490000
lpp1251	lpp1251	6	6	6	>lpp1251|ID:2398186|ruvA | component of RuvABC resolvasome, regulatory subunit [Legionella pneumophila Paris]	1	6	6	6	5	6	6	4	6	6	5	6	6	4	6	6	5	6	6	4	6	6	33.7	33.7	33.7	22.107	199	199	5	7	7	4	6	8	3.6551e-22	29.1	33.7	33.7	24.6	33.7	33.7	572680000	64999000	97844000
lpp1252	lpp1252	2	2	2	>lpp1252|ID:2398187| conserved exported protein of unknown function [Legionella pneumophila Paris]	1	2	2	2	1	1	1	2	1	1	1	1	1	2	1	1	1	1	1	2	1	1	21.7	21.7	21.7	11.697	106	106	1	1	1	2	1	1	8.1891e-08	13.2	13.2	13.2	21.7	13.2	13.2	155580000	17307000	18984000
lpp1254	lpp1254	5	5	5	>lpp1254|ID:2399524|qseC| sensory histidine kinase in two-component regulatory system with QseB [Legionella pneumophila Paris]	1	5	5	5	3	4	4	4	2	5	3	4	4	4	2	5	3	4	4	4	2	5	13	13	13	53.247	471	471	3	4	5	4	2	5	3.3577e-30	8.5	11.5	11.5	11.5	4	13	173740000	19863000	35416000
lpp1255	lpp1255	10	10	10	>lpp1255|ID:2399525|PmrA| DNA-binding response regulator in two-component regulatory system with QseC [Legionella pneumophila Paris]	1	10	10	10	8	9	9	7	9	7	8	9	9	7	9	7	8	9	9	7	9	7	53.8	53.8	53.8	25.151	225	225	9	10	10	11	10	10	3.9903e-79	43.6	53.3	53.3	40.4	50.2	40	2352500000	257140000	446920000
lpp1257;lpp1123	lpp1257	19;1	19;1	19;1	>lpp1257|ID:2399527|mltD| membrane bound lytic murein transglycosylase D [Legionella pneumophila Paris]	2	19	19	19	10	12	9	17	17	16	10	12	9	17	17	16	10	12	9	17	17	16	47.6	47.6	47.6	54.27	479	479;442	11	13	11	18	18	18	2.1219e-96	27.6	28	27.1	42.4	42.8	39.9	1127100000	106500000	121080000
lpp1258	lpp1258	2	2	2	>lpp1258|ID:2399528|gloB| putative hydroxyacylglutathione hydrolase [Legionella pneumophila Paris]	1	2	2	2	1	1	1	1	2	2	1	1	1	1	2	2	1	1	1	1	2	2	10.6	10.6	10.6	28.723	254	254	1	1	1	1	2	2	1.683e-05	7.1	7.1	7.1	7.1	10.6	10.6	61282000	5338500	9635200
lpp1259	lpp1259	3	3	3	>lpp1259|ID:2399529|yhiR| putative DNA (exogenous) processing protein [Legionella pneumophila Paris]	1	3	3	3	2	2	2	2	3	3	2	2	2	2	3	3	2	2	2	2	3	3	12.1	12.1	12.1	32.898	282	282	2	2	2	2	3	3	6.4108e-10	9.2	9.2	9.2	9.2	12.1	12.1	75710000	8352300	10019000
lpp1261	lpp1261	5	5	5	>lpp1261|ID:2399530|FolD| bifunctional 5,10-methylene-tetrahydrofolate dehydrogenase and 5,10-methylene-tetrahydrofolate cyclohydrolase [Legionella pneumophila Paris]	1	5	5	5	5	5	5	5	5	5	5	5	5	5	5	5	5	5	5	5	5	5	27.1	27.1	27.1	31.624	284	284	6	6	6	6	6	6	1.3011e-83	27.1	27.1	27.1	27.1	27.1	27.1	623480000	86912000	134060000
lpp1263	lpp1263	8	8	8	>lpp1263|ID:2398189|fimV| FimV protein [Legionella pneumophila Paris]	1	8	8	8	6	6	5	6	7	5	6	6	5	6	7	5	6	6	5	6	7	5	9.8	9.8	9.8	100.32	897	897	7	6	6	6	7	6	3.7421e-21	7.1	7.6	6.1	7	8.4	6.1	288670000	45189000	45391000
lpp1266	lpp1266	6	6	6	>lpp1266|ID:2398190|truA| pseudouridylate synthase I [Legionella pneumophila Paris]	1	6	6	6	5	6	6	6	5	5	5	6	6	6	5	5	5	6	6	6	5	5	28.6	28.6	28.6	29.558	262	262	5	6	6	6	5	5	1.4222e-20	21	28.6	28.6	28.6	25.6	25.6	530220000	53755000	73623000
lpp1268	lpp1268	23	23	23	>lpp1268|ID:2398192|trpB| tryptophan synthase, beta subunit [Legionella pneumophila Paris]	1	23	23	23	19	21	21	20	20	22	19	21	21	20	20	22	19	21	21	20	20	22	83	83	83	43.301	399	399	25	27	28	26	29	27	0	70.7	81	71.4	71.4	71.4	73.4	8274500000	1073700000	1396000000
lpp1269	lpp1269	9	9	9	>lpp1269|ID:2398193|trpA| tryptophan synthase, alpha subunit [Legionella pneumophila Paris]	1	9	9	9	7	7	6	7	7	6	7	7	6	7	7	6	7	7	6	7	7	6	51.1	51.1	51.1	29.892	272	272	12	13	10	14	11	11	5.6194e-130	44.5	44.5	35.7	44.5	36	38.2	1843400000	260310000	357600000
lpp1270	lpp1270	26	26	26	>lpp1270|ID:2398194|glnS| glutamyl-tRNA synthetase [Legionella pneumophila Paris]	1	26	26	26	23	25	24	25	26	24	23	25	24	25	26	24	23	25	24	25	26	24	55.4	55.4	55.4	64.116	551	551	30	34	33	35	34	32	1.4897e-269	47	53	52.1	53	55.4	51.5	6974900000	959560000	1264100000
lpp1271	lpp1271	16	16	16	>lpp1271|ID:2398195|cysS| cysteinyl-tRNA synthetase [Legionella pneumophila Paris]	1	16	16	16	13	15	14	14	15	13	13	15	14	14	15	13	13	15	14	14	15	13	42.8	42.8	42.8	51.57	456	456	18	20	18	19	18	17	2.6075e-222	30.3	35.7	33.8	38.6	39.5	30.3	4205300000	574820000	737000000
lpp1274	lpp1274	6	6	6	>lpp1274|ID:2399534|lspE| general secretory pathway component, cryptic [Legionella pneumophila Paris]	1	6	6	6	5	4	4	5	5	6	5	4	4	5	5	6	5	4	4	5	5	6	14.6	14.6	14.6	55.121	494	494	5	5	4	5	6	6	1.2046e-19	12.3	10.5	10.5	12.3	12.3	14.6	306300000	45153000	50213000
lpp1275	lpp1275	7	7	7	>lpp1275|ID:2399535|lspD| type II protein secretion LspD [Legionella pneumophila Paris]	1	7	7	7	6	6	7	7	6	7	6	6	7	7	6	7	6	6	7	7	6	7	8.8	8.8	8.8	86.126	791	791	6	6	8	7	6	7	1.6646e-17	8	7.8	8.8	8.8	8	8.8	341130000	41793000	55637000
lpp1276	lpp1276	9	9	9	>lpp1276|ID:2398198| oxidoreductase [Legionella pneumophila Paris]	1	9	9	9	8	7	7	8	8	9	8	7	7	8	8	9	8	7	7	8	8	9	35.1	35.1	35.1	38.468	342	342	8	7	8	8	9	9	1.1957e-53	32.2	27.5	27.5	32.2	32.2	35.1	561470000	83014000	76724000
lpp1283	lpp1283	2	2	2	>lpp1283|ID:2399541| substrate of the Dot/Icm secretion system [Legionella pneumophila Paris]	1	2	2	2	2	2	2	2	2	2	2	2	2	2	2	2	2	2	2	2	2	2	3.8	3.8	3.8	83.686	800	800	2	2	2	3	2	2	4.6961e-21	3.8	3.8	3.8	3.8	3.8	3.8	135800000	15595000	32653000
lpp1284	lpp1284	7	7	7	>lpp1284|ID:2399542| conserved protein of unknown function [Legionella pneumophila Paris]	1	7	7	7	7	5	5	5	4	6	7	5	5	5	4	6	7	5	5	5	4	6	22.2	22.2	22.2	42.118	378	378	8	6	7	6	6	8	4.3864e-41	22.2	16.1	16.1	14.6	11.1	19	1143700000	225330000	171980000
lpp1285	lpp1285	23	23	23	>lpp1285|ID:2399544|htrA| serine endoprotease (protease Do), membrane-associated [Legionella pneumophila Paris]	1	23	23	23	18	16	20	20	20	18	18	16	20	20	20	18	18	16	20	20	20	18	63.1	63.1	63.1	49.712	466	466	26	25	29	29	29	28	0	43.8	43.3	47.2	47.2	55.4	54.5	9305600000	1231200000	1509800000
lpp1286	lpp1286	11	11	11	>lpp1286|ID:2399545| conserved protein of unknown function [Legionella pneumophila Paris]	1	11	11	11	11	10	11	11	11	10	11	10	11	11	11	10	11	10	11	11	11	10	63.1	63.1	63.1	27.399	241	241	13	15	15	14	13	15	7.2154e-109	63.1	58.1	63.1	63.1	63.1	57.7	1451000000	215470000	289610000
lpp1287	lpp1287	4	4	4	>lpp1287|ID:2399546|rluD| 23S rRNA pseudouridine synthase [Legionella pneumophila Paris]	1	4	4	4	2	3	2	2	2	4	2	3	2	2	2	4	2	3	2	2	2	4	13.7	13.7	13.7	36.286	321	321	2	3	2	2	2	4	4.3762e-18	5.3	11.5	5.3	5.3	8.4	13.7	240460000	10934000	31590000
lpp1288	lpp1288	21	21	21	>lpp1288|ID:2399547|miaB| isopentenyl-adenosine A37 tRNA methylthiolase [Legionella pneumophila Paris]	1	21	21	21	16	18	16	18	20	15	16	18	16	18	20	15	16	18	16	18	20	15	60.6	60.6	60.6	50.05	447	447	18	20	18	21	25	17	0	47.4	49.4	37.4	51.9	54.8	41.6	3582000000	418970000	625680000
lpp1289	lpp1289	4	4	4	>lpp1289|ID:2399548|phtG| major facilitator family transporter (permease) [Legionella pneumophila Paris]	1	4	4	4	4	3	3	3	3	3	4	3	3	3	3	3	4	3	3	3	3	3	17.4	17.4	17.4	47.49	432	432	5	4	4	4	5	5	6.9715e-25	17.4	8.6	8.6	8.6	8.6	8.6	489410000	86688000	84476000
lpp1291	lpp1291	5	5	5	>lpp1291|ID:2399550|fliS| flagellar protein potentiates polymerization [Legionella pneumophila Paris]	1	5	5	5	5	5	4	4	4	3	5	5	4	4	4	3	5	5	4	4	4	3	41.9	41.9	41.9	15.289	136	136	5	5	4	4	5	3	3.8323e-45	41.9	41.9	36.8	36.8	36.8	27.9	848250000	144600000	203630000
lpp1292	lpp1292	2	2	2	>lpp1292|ID:2399551|fliD| putative Flagellar hook-associated protein 2 [Legionella pneumophila Paris]	1	2	2	2	2	2	2	1	1	1	2	2	2	1	1	1	2	2	2	1	1	1	5.7	5.7	5.7	58.01	541	541	2	3	3	1	1	1	1.8977e-11	5.7	5.7	5.7	1.7	1.7	1.7	145660000	21386000	46862000
lpp1294	lpp1294	14	14	14	>lpp1294|ID:2399553|flaA| flagellar filament structural protein (flagellin) [Legionella pneumophila Paris]	1	14	14	14	10	11	14	0	0	1	10	11	14	0	0	1	10	11	14	0	0	1	43.2	43.2	43.2	47.81	475	475	10	12	14			1	4.6037e-113	30.9	36.8	43.2	0	0	2.5	756590000	119700000	216810000
lpp1295	lpp1295	12	12	12	>lpp1295|ID:2398200|accD| acetyl-CoA carboxylase, beta (carboxyltranferase) subunit [Legionella pneumophila Paris]	1	12	12	12	12	12	11	11	10	12	12	12	11	11	10	12	12	12	11	11	10	12	44.6	44.6	44.6	32.38	294	294	16	18	15	14	13	18	1.0205e-58	44.6	44.6	40.1	41.5	37.1	44.6	3025900000	474380000	562250000
lpp1296	lpp1296	9	9	9	>lpp1296|ID:2398201|folC| bifunctional folylpolyglutamate synthase and dihydrofolate synthase [Legionella pneumophila Paris]	1	9	9	9	5	5	6	7	7	7	5	5	6	7	7	7	5	5	6	7	7	7	20.6	20.6	20.6	48.472	428	428	5	5	7	7	7	7	1.6906e-29	10.5	12.9	12.1	16.6	17.5	18	317540000	36969000	43082000
lpp1297	lpp1297	11	11	11	>lpp1297|ID:2398202| Sporulation domain protein [Legionella pneumophila Paris]	1	11	11	11	11	11	11	11	11	11	11	11	11	11	11	11	11	11	11	11	11	11	45	45	45	28.286	262	262	17	18	16	18	15	15	2.0958e-119	45	45	45	45	45	45	3147500000	465300000	598150000
lpp1298	lpp1298	2	2	2	>lpp1298|ID:2398203|cvpA| membrane protein required for colicin V production [Legionella pneumophila Paris]	1	2	2	2	2	2	2	2	2	2	2	2	2	2	2	2	2	2	2	2	2	2	18.1	18.1	18.1	19.67	177	177	4	3	4	3	3	3	2.8297e-52	18.1	18.1	18.1	18.1	18.1	18.1	886740000	126920000	217120000
lpp1301	lpp1301	2	2	2	>lpp1301|ID:2399556|rlpB| Rare lipoprotein B [Legionella pneumophila Paris]	1	2	2	2	0	1	1	1	1	1	0	1	1	1	1	1	0	1	1	1	1	1	16	16	16	18.48	163	163		1	1	1	1	1	0.00023555	0	10.4	10.4	10.4	5.5	5.5	46573000	0	15142000
lpp1302	lpp1302	42	42	42	>lpp1302|ID:2399557|leuS| leucyl-tRNA synthetase [Legionella pneumophila Paris]	1	42	42	42	37	37	36	39	37	37	37	37	36	39	37	37	37	37	36	39	37	37	63.8	63.8	63.8	94.104	823	823	54	57	50	62	60	61	0	53.7	53.7	50.4	58	50.9	51.2	10042000000	1221900000	1919200000
lpp1303	lpp1303	1	1	1	>lpp1303|ID:2399558| putative apolipoprotein N-acyltransferase [Legionella pneumophila Paris]	1	1	1	1	1	1	1	1	1	1	1	1	1	1	1	1	1	1	1	1	1	1	3.5	3.5	3.5	57.472	511	511	1	1	1	1	1	1	4.9235e-09	3.5	3.5	3.5	3.5	3.5	3.5	78167000	5546300	12558000
lpp1304	lpp1304	22	22	22	>lpp1304|ID:2398204| conserved protein of unknown function [Legionella pneumophila Paris]	1	22	22	22	20	20	20	22	21	21	20	20	20	22	21	21	20	20	20	22	21	21	68.5	68.5	68.5	39.806	362	362	35	37	32	38	34	35	0	66	64.6	66.3	68.5	68	68	20353000000	2763900000	3874700000
lpp1305	lpp1305	22	22	22	>lpp1305|ID:2398205| piperidine-6-carboxylate dehydrogenase [Legionella pneumophila Paris]	1	22	22	22	20	21	22	20	20	22	20	21	22	20	20	22	20	21	22	20	20	22	56.9	56.9	56.9	55.237	506	506	34	38	36	36	36	39	0	56.9	56.9	56.9	55.5	56.9	56.9	19024000000	2382500000	3606100000
lpp1306	lpp1306	44	44	44	>lpp1306|ID:2398206| putative bifunctional protein 3-hydroxyacyl-CoA dehydrogenase and Dodecenoyl-CoA isomerase [Legionella pneumophila Paris]	1	44	44	44	41	43	43	41	44	43	41	43	43	41	44	43	41	43	43	41	44	43	73.1	73.1	73.1	87.782	789	789	77	72	72	80	72	74	0	67.9	73	68.1	71.7	73.1	73.1	26597000000	3948900000	5688800000
lpp1307	lpp1307	19	19	19	>lpp1307|ID:2398207|fadA| 3-ketoacyl-CoA thiolase (thiolase I) [Legionella pneumophila Paris]	1	19	19	19	19	18	18	18	19	19	19	18	18	18	19	19	19	18	18	18	19	19	75.9	75.9	75.9	42.286	394	394	37	34	33	39	38	36	0	75.9	71.6	68.5	68.5	75.9	75.9	12233000000	1695900000	2464900000
lpp1316	lpp1316	4	4	4	>lpp1316|ID:2399566|lspG| pseudopilin, cryptic, general secretion pathway [Legionella pneumophila Paris]	1	4	4	4	4	4	4	4	4	4	4	4	4	4	4	4	4	4	4	4	4	4	39.3	39.3	39.3	15.423	140	140	7	7	7	7	6	7	1.5205e-84	39.3	39.3	39.3	39.3	39.3	39.3	1559100000	205620000	312000000
lpp1318	lpp1318	27	27	27	>lpp1318|ID:2398209|glnA| glutamine synthetase [Legionella pneumophila Paris]	1	27	27	27	27	25	25	27	27	25	27	25	25	27	27	25	27	25	25	27	27	25	74	74	74	52.801	469	469	59	63	64	62	64	63	0	74	72.1	72.1	74	74	72.1	40654000000	4904400000	7051500000
lpp1319	lpp1319	1	1	1	>lpp1319|ID:2398210| conserved exported protein of unknown function [Legionella pneumophila Paris]	1	1	1	1	1	1	1	1	1	1	1	1	1	1	1	1	1	1	1	1	1	1	7	7	7	20.69	186	186	1	1	1	1	1	1	9.5761e-06	7	7	7	7	7	7	63818000	8544600	12913000
lpp1320	lpp1320	7	7	7	>lpp1320|ID:2398211| conserved protein of unknown function [Legionella pneumophila Paris]	1	7	7	7	4	5	6	6	5	6	4	5	6	6	5	6	4	5	6	6	5	6	30.3	30.3	30.3	29.261	254	254	4	5	6	6	6	6	1.2014e-64	10.6	25.2	19.3	19.3	19.3	26.8	381430000	33286000	79886000
lpp1322	lpp1322	21	21	21	>lpp1322|ID:2398213| conserved protein of unknown function [Legionella pneumophila Paris]	1	21	21	21	20	21	21	18	19	18	20	21	21	18	19	18	20	21	21	18	19	18	54.7	54.7	54.7	59.617	525	525	23	24	25	20	21	20	4.6951e-184	52.2	54.7	54.7	47.4	45.3	47.4	2166300000	369250000	455150000
lpp1323	lpp1323	42	42	42	>lpp1323|ID:2398214|htpG| molecular chaperone HSP90 family [Legionella pneumophila Paris]	1	42	42	42	40	41	41	40	41	41	40	41	41	40	41	41	40	41	41	40	41	41	66.1	66.1	66.1	71.105	623	623	63	62	71	66	72	68	0	63.4	63.4	63.4	63.6	66.1	63.4	37898000000	5008300000	6201000000
lpp1324	lpp1324	6	6	6	>lpp1324|ID:2399568|fis| global DNA-binding transcriptional dual regulator [Legionella pneumophila Paris]	1	6	6	6	6	6	6	4	4	4	6	6	6	4	4	4	6	6	6	4	4	4	63.3	63.3	63.3	11.315	98	98	16	21	15	11	10	9	3.648e-289	63.3	63.3	63.3	37.8	37.8	37.8	8649600000	1854900000	2787200000
lpp1325	lpp1325	2	2	2	>lpp1325|ID:2399569|lpxB| lipid A disaccharide synthase [Legionella pneumophila Paris]	1	2	2	2	2	2	2	2	2	2	2	2	2	2	2	2	2	2	2	2	2	2	9.9	9.9	9.9	42.761	384	384	2	2	2	2	3	2	1.0696e-12	9.9	9.9	9.9	9.9	9.9	9.9	102260000	16893000	15730000
lpp1326	lpp1326	13	13	13	>lpp1326|ID:2399570| Oxidoreductase, Gfo/Idh/MocA family [Legionella pneumophila Paris]	1	13	13	13	11	12	11	12	10	10	11	12	11	12	10	10	11	12	11	12	10	10	55	55	55	35.79	320	320	14	16	14	15	13	13	3.0105e-177	44.4	52.8	44.4	46.6	41.6	40	1566400000	233230000	313730000
lpp1327	lpp1327	4	4	4	>lpp1327|ID:2398215|rnhB| ribonuclease HII, degrades RNA of DNA-RNA hybrids [Legionella pneumophila Paris]	1	4	4	4	3	4	4	3	3	4	3	4	4	3	3	4	3	4	4	3	3	4	38.2	38.2	38.2	20.753	191	191	3	4	4	3	3	4	1.2471e-29	24.1	38.2	38.2	24.1	32.5	38.2	265020000	29753000	62014000
lpp1329	lpp1329	3	3	3	>lpp1329|ID:2399572|mrdA| transpeptidase involved in peptidoglycan synthesis (penicillin-binding protein 2) [Legionella pneumophila Paris]	1	3	3	3	3	2	1	3	2	3	3	2	1	3	2	3	3	2	1	3	2	3	8.8	8.8	8.8	69.584	617	617	3	2	1	3	2	3	4.1121e-06	8.8	7.3	5.7	8.8	7.3	8.8	685480000	99041000	157150000
lpp1332	lpp1332	4	4	4	>lpp1332|ID:2399574| conserved protein of unknown function [Legionella pneumophila Paris]	1	4	4	4	3	4	3	3	4	4	3	4	3	3	4	4	3	4	3	3	4	4	67.9	67.9	67.9	12.636	112	112	4	4	4	4	5	5	4.8175e-21	55.4	67.9	55.4	55.4	67.9	67.9	657750000	74812000	122700000
lpp1334	lpp1334	27	27	27	>lpp1334|ID:2398217|hutU| urocanate hydratase [Legionella pneumophila Paris]	1	27	27	27	24	25	24	22	24	23	24	25	24	22	24	23	24	25	24	22	24	23	55.1	55.1	55.1	60.999	554	554	35	33	38	32	32	34	1.0095e-284	53.4	53.4	52.2	49.8	48.9	51.1	8608900000	1385700000	1935000000
lpp1335	lpp1335	13	13	13	>lpp1335|ID:2398218|hutH| Histidine ammonia-lyase (Histidase) [Legionella pneumophila Paris]	1	13	13	13	12	13	12	12	10	13	12	13	12	12	10	13	12	13	12	12	10	13	36.8	36.8	36.8	54.679	506	506	13	14	13	13	11	15	7.7369e-54	31	36.8	31	34.2	24.3	36.8	1023000000	156350000	226350000
lpp1336	lpp1336	6	6	6	>lpp1336|ID:2398219| aldehyde dehydrogenase, NAD dependent [Legionella pneumophila Paris]	1	6	6	6	6	5	6	5	5	5	6	5	6	5	5	5	6	5	6	5	5	5	14.3	14.3	14.3	52.829	469	469	6	5	6	5	5	5	4.4071e-17	14.3	12.2	14.3	11.7	12.8	12.2	367020000	62210000	65043000
lpp1337	lpp1337	19	19	19	>lpp1337|ID:2398220| short chain dehydrogenase [Legionella pneumophila Paris]	1	19	19	19	17	18	17	18	17	18	17	18	17	18	17	18	17	18	17	18	17	18	82.5	82.5	82.5	29.667	269	269	23	24	22	24	24	23	9.5616e-120	77	82.5	77	77	77	77	5949200000	759350000	1140300000
lpp1338	lpp1338	3	3	3	>lpp1338|ID:2398221|rnhA| ribonuclease HI, degrades RNA of DNA-RNA hybrids [Legionella pneumophila Paris]	1	3	3	3	2	2	2	2	3	2	2	2	2	2	3	2	2	2	2	2	3	2	25.2	25.2	25.2	16.252	143	143	3	2	3	2	3	2	2.4409e-09	18.2	18.2	18.2	18.2	25.2	18.2	116080000	4292900	21319000
lpp1339	lpp1339	7	7	7	>lpp1339|ID:2398222|dnaQ| DNA polymerase III epsilon subunit [Legionella pneumophila Paris]	1	7	7	7	5	6	6	6	5	6	5	6	6	6	5	6	5	6	6	6	5	6	34.3	34.3	34.3	26.787	233	233	5	6	6	6	5	6	9.7147e-55	25.8	29.2	30.9	26.6	25.8	29.2	366370000	39776000	59911000
lpp1340	lpp1340	7	7	7	>lpp1340|ID:2399576| conserved exported protein of unknown function [Legionella pneumophila Paris]	1	7	7	7	7	7	6	3	6	4	7	7	6	3	6	4	7	7	6	3	6	4	53.6	53.6	53.6	14.013	125	125	10	8	10	3	8	4	4.3951e-27	53.6	53.6	53.6	20.8	49.6	41.6	664170000	176060000	159220000
lpp1343	lpp1343	5	5	5	>lpp1343|ID:2399577|yadR| putative chaperone involved in Fe-S cluster assembly and activation; hesB-like [Legionella pneumophila Paris]	1	5	5	5	5	5	5	5	5	5	5	5	5	5	5	5	5	5	5	5	5	5	51.5	51.5	51.5	14.116	130	130	7	9	8	9	8	7	2.064e-127	51.5	51.5	51.5	51.5	51.5	51.5	1796400000	231010000	337180000
lpp1344	lpp1344	11	11	11	>lpp1344|ID:2399578|trmU| tRNA (5-methylaminomethyl-2-thiouridylate)-methyltransferase [Legionella pneumophila Paris]	1	11	11	11	10	10	10	9	10	10	10	10	10	9	10	10	10	10	10	9	10	10	41.3	41.3	41.3	40.617	361	361	10	11	10	9	12	11	3.0912e-53	34.3	37.7	34.3	31	34.3	34.3	1271200000	187580000	197750000
lpp1345	lpp1345	2	2	2	>lpp1345|ID:2398225| conserved protein of unknown function [Legionella pneumophila Paris]	1	2	2	2	2	2	2	2	2	2	2	2	2	2	2	2	2	2	2	2	2	2	14.1	14.1	14.1	16.354	142	142	2	2	2	3	3	2	4.0374e-12	14.1	14.1	14.1	14.1	14.1	14.1	418110000	36533000	52285000
lpp1346	lpp1346	2	2	2	>lpp1346|ID:2398226|rpmF| 50S ribosomal subunit protein L32 [Legionella pneumophila Paris]	1	2	2	2	2	2	2	2	2	2	2	2	2	2	2	2	2	2	2	2	2	2	50.8	50.8	50.8	7.3411	63	63	8	8	11	7	7	8	2.5317e-60	50.8	50.8	50.8	50.8	50.8	50.8	7736300000	839620000	1624800000
lpp1347	lpp1347	13	13	13	>lpp1347|ID:2398227|plsX| fatty acid/phospholipid synthesis protein [Legionella pneumophila Paris]	1	13	13	13	12	12	10	12	12	11	12	12	10	12	12	11	12	12	10	12	12	11	51.8	51.8	51.8	36.739	342	342	13	14	11	12	12	11	3.2297e-73	45.9	48	41.8	45.9	45.9	45.9	2287900000	343080000	471710000
lpp1348	lpp1348	14	14	14	>lpp1348|ID:2398228|fabH| 3-oxoacyl-[acyl-carrier-protein] synthase III [Legionella pneumophila Paris]	1	14	14	14	13	14	12	13	14	13	13	14	12	13	14	13	13	14	12	13	14	13	59.6	59.6	59.6	34.327	317	317	19	18	19	18	21	21	2.0448e-212	55.8	59.6	57.4	59.6	59.6	59.6	4124500000	554670000	667640000
lpp1349	lpp1349	15	15	15	>lpp1349|ID:2398229|fabD| malonyl-CoA-[acyl-carrier-protein] transacylase [Legionella pneumophila Paris]	1	15	15	15	12	12	14	12	13	14	12	12	14	12	13	14	12	12	14	12	13	14	77.5	77.5	77.5	34.301	315	315	17	17	19	16	19	18	0	49.5	61.3	72.1	49.5	66.7	72.1	7255300000	894580000	1448700000
lpp1350	lpp1350	13	13	13	>lpp1350|ID:2398230|fabG| 3-oxoacyl-[acyl-carrier-protein] reductase [Legionella pneumophila Paris]	1	13	13	13	12	12	12	12	13	13	12	12	12	12	13	13	12	12	12	12	13	13	70.2	70.2	70.2	26.523	248	248	16	15	16	16	17	16	1.4936e-257	67.3	67.3	67.3	67.3	70.2	70.2	8081900000	1174500000	1506500000
lpp1351	lpp1351	7	7	7	>lpp1351|ID:2398231|acp| acyl carrier protein (ACP) [Legionella pneumophila Paris]	1	7	7	7	7	7	7	7	7	7	7	7	7	7	7	7	7	7	7	7	7	7	51.2	51.2	51.2	9.3032	82	82	42	27	35	41	35	30	0	51.2	51.2	51.2	51.2	51.2	51.2	37990000000	5931500000	8024300000
lpp1352	lpp1352	17	17	17	>lpp1352|ID:2398232|fabF| 3-oxoacyl-[acyl-carrier-protein] synthase II [Legionella pneumophila Paris]	1	17	17	17	16	15	15	17	17	17	16	15	15	17	17	17	16	15	15	17	17	17	65.3	65.3	65.3	43.911	412	412	26	29	28	30	29	26	0	63.1	54.9	63.1	65.3	65.3	65.3	7608500000	1036400000	1434000000
lpp1353	lpp1353	5	5	5	>lpp1353|ID:2398233|yceG| putative conserved membrane associated protein [Legionella pneumophila Paris]	1	5	5	5	4	4	4	3	4	3	4	4	4	3	4	3	4	4	4	3	4	3	20.5	20.5	20.5	38.023	332	332	5	5	5	6	4	3	3.8201e-25	18.4	18.4	15.1	13	18.4	13	178050000	24562000	36616000
lpp1354	lpp1354	6	6	6	>lpp1354|ID:2398234|tmk| thymidylate kinase [Legionella pneumophila Paris]	1	6	6	6	6	5	5	5	6	6	6	5	5	5	6	6	6	5	5	5	6	6	36.3	36.3	36.3	24.026	212	212	7	6	6	6	6	8	1.5253e-24	36.3	33	33	33	36.3	36.3	1842300000	215000000	388530000
lpp1355	lpp1355	2	2	2	>lpp1355|ID:2398235|holB| DNA polymerase III, delta prime subunit [Legionella pneumophila Paris]	1	2	2	2	1	1	1	2	2	2	1	1	1	2	2	2	1	1	1	2	2	2	8	8	8	34.755	301	301	1	1	1	2	2	2	1.1759e-06	3	3	3	8	8	8	60716000	3411500	3488700
lpp1356	lpp1356	4	4	4	>lpp1356|ID:2398236|pilZ| type 4 fimbrial biogenesis protein PilZ [Legionella pneumophila Paris]	1	4	4	4	4	3	3	4	3	4	4	3	3	4	3	4	4	3	3	4	3	4	42.4	42.4	42.4	12.935	118	118	5	3	3	4	3	4	9.8081e-16	42.4	25.4	25.4	42.4	31.4	42.4	193150000	34922000	21627000
lpp1357	lpp1357	4	4	4	>lpp1357|ID:2398237|lidH| putative metallodependent hydrolase [Legionella pneumophila Paris]	1	4	4	4	3	3	3	3	3	4	3	3	3	3	3	4	3	3	3	3	3	4	21.4	21.4	21.4	29.468	262	262	4	4	3	3	4	4	4.8525e-13	18.3	18.3	18.3	18.3	18.3	21.4	411630000	53996000	78928000
lpp1358	lpp1358	7	7	7	>lpp1358|ID:2398238|anmK| anhydro-N-acetylmuramic acid kinase [Legionella pneumophila Paris]	1	7	7	7	5	6	7	6	6	6	5	6	7	6	6	6	5	6	7	6	6	6	27.3	27.3	27.3	39.784	366	366	5	6	7	6	7	7	5.39e-65	23.2	20.5	27.3	25.1	25.1	25.1	627090000	77697000	182530000
lpp1361	lpp1361	1	1	1	>lpp1361|ID:2398240| putative Dolichyl-phosphate beta-D-mannosyltransferase [Legionella pneumophila Paris]	1	1	1	1	0	0	0	1	0	1	0	0	0	1	0	1	0	0	0	1	0	1	2.8	2.8	2.8	44.28	388	388				1		1	3.0037e-11	0	0	0	2.8	0	2.8	0	0	0
lpp1363	lpp1363	4	4	4	>lpp1363|ID:2398241| Choline/ethanolamine kinase [Legionella pneumophila Paris]	1	4	4	4	1	1	1	3	2	4	1	1	1	3	2	4	1	1	1	3	2	4	19.3	19.3	19.3	44.557	383	383	1	1	1	3	2	4	2.7628e-29	3.1	3.1	3.1	14.6	9.4	19.3	121010000	5732200	5260000
lpp1364	lpp1364	7	7	7	>lpp1364|ID:2399581| conserved protein of unknown function [Legionella pneumophila Paris]	1	7	7	7	6	5	6	6	6	5	6	5	6	6	6	5	6	5	6	6	6	5	42.2	42.2	42.2	29.539	256	256	6	5	6	6	6	5	2.9287e-49	34	25.4	34	33.6	38.3	29.7	401000000	59032000	58253000
lpp1365	lpp1365	3	3	3	>lpp1365|ID:2398242| conserved exported protein of unknown function [Legionella pneumophila Paris]	1	3	3	3	3	2	0	3	2	2	3	2	0	3	2	2	3	2	0	3	2	2	22.7	22.7	22.7	23.207	198	198	3	2		3	2	2	1.9778e-21	22.7	17.2	0	22.7	17.2	17.2	85347000	11734000	22751000
lpp1366	lpp1366	12	12	12	>lpp1366|ID:2398243|adk| adenylate kinase [Legionella pneumophila Paris]	1	12	12	12	11	10	10	11	12	10	11	10	10	11	12	10	11	10	10	11	12	10	57.3	57.3	57.3	24.134	218	218	16	16	15	17	16	16	5.0631e-113	57.3	52.3	52.3	57.3	57.3	52.3	4456500000	575820000	755410000
lpp1367	lpp1367	4	4	4	>lpp1367|ID:2398244|trxA| thioredoxin [Legionella pneumophila Paris]	1	4	4	4	4	4	4	4	4	4	4	4	4	4	4	4	4	4	4	4	4	4	45.8	45.8	45.8	13.807	120	120	10	9	10	6	8	5	2.2273e-68	45.8	45.8	45.8	45.8	45.8	45.8	1498600000	232240000	283820000
lpp1368	lpp1368	8	8	8	>lpp1368|ID:2399582|glpD| sn-glycerol-3-phosphate dehydrogenase, aerobic, FAD/NAD(P)-binding [Legionella pneumophila Paris]	1	8	8	8	6	6	7	6	6	6	6	6	7	6	6	6	6	6	7	6	6	6	26.1	26.1	26.1	57.74	506	506	6	7	9	6	6	6	1.745e-41	19.6	18	20.6	18	21.9	21.9	527880000	81566000	109210000
lpp1369	lpp1369	8	8	8	>lpp1369|ID:2398245|glpK| glycerol kinase [Legionella pneumophila Paris]	1	8	8	8	6	7	7	5	5	5	6	7	7	5	5	5	6	7	7	5	5	5	23.8	23.8	23.8	54.544	491	491	6	7	7	5	6	5	7.8633e-70	16.1	21.4	21	13.8	13.4	13.8	368760000	61498000	89005000
lpp1370	lpp1370	18	18	18	>lpp1370|ID:2399583|gltA| citrate synthase [Legionella pneumophila Paris]	1	18	18	18	18	17	18	18	18	18	18	17	18	18	18	18	18	17	18	18	18	18	46.8	46.8	46.8	47.504	423	423	28	26	31	30	29	30	7.0618e-288	46.8	45.2	46.8	46.8	46.8	46.8	5146100000	580470000	713370000
lpp1371	lpp1371	4	4	4	>lpp1371|ID:2398246| purine nucleoside phosphorylase II [Legionella pneumophila Paris]	1	4	4	4	4	4	4	4	4	4	4	4	4	4	4	4	4	4	4	4	4	4	15.7	15.7	15.7	32.249	293	293	4	4	4	4	4	4	2.9982e-11	15.7	15.7	15.7	15.7	15.7	15.7	271150000	41327000	43215000
lpp1372	lpp1372	40	40	40	>lpp1372|ID:2398247|gyrA| DNA gyrase (type II topoisomerase), subunit A [Legionella pneumophila Paris]	1	40	40	40	32	36	35	32	33	36	32	36	35	32	33	36	32	36	35	32	33	36	54.5	54.5	54.5	95.974	863	863	39	47	46	40	41	43	0	46.7	51.3	51.3	44.1	45.1	52.5	7382300000	931390000	1461300000
lpp1373	lpp1373	11	11	11	>lpp1373|ID:2398248|serC| 3-phosphoserine/phosphohydroxythreonine aminotransferase [Legionella pneumophila Paris]	1	11	11	11	10	11	10	10	10	11	10	11	10	10	10	11	10	11	10	10	10	11	46.1	46.1	46.1	40.831	362	362	13	14	14	13	13	14	9.8982e-83	42.3	46.1	41.4	42.3	37	46.1	3925300000	531870000	792290000
lpp1374	lpp1374	9	9	9	>lpp1374|ID:2398249|aroA| 3-phosphoshikimate 1-carboxyvinyltransferase [Legionella pneumophila Paris]	1	9	9	9	9	9	9	9	9	9	9	9	9	9	9	9	9	9	9	9	9	9	33.5	33.5	33.5	46.246	433	433	12	12	11	11	12	12	8.7684e-112	33.5	33.5	33.5	33.5	33.5	33.5	1741500000	220700000	311160000
lpp1375	lpp1375	13	13	13	>lpp1375|ID:2398250|kcy| cytidylate kinase [Legionella pneumophila Paris]	1	13	13	13	10	12	10	11	12	11	10	12	10	11	12	11	10	12	10	11	12	11	77.4	77.4	77.4	25.496	230	230	10	14	10	11	14	12	4.8222e-98	65.7	77	67	58.7	71.7	71.3	1368700000	171980000	207570000
lpp1376	lpp1376	49	49	49	>lpp1376|ID:2398251|rpsA| 30S ribosomal subunit protein S1 [Legionella pneumophila Paris]	1	49	49	49	47	48	47	47	45	45	47	48	47	47	45	45	47	48	47	47	45	45	77.2	77.2	77.2	61.477	558	558	174	171	172	170	151	168	0	71.7	77.2	71.7	71.5	71.7	71.5	81158000000	11222000000	15472000000
lpp1378	lpp1378	9	9	9	>lpp1378|ID:2398253| conserved protein of unknown function [Legionella pneumophila Paris]	1	9	9	9	8	8	7	8	7	7	8	8	7	8	7	7	8	8	7	8	7	7	24.9	24.9	24.9	44.54	389	389	9	9	8	8	8	8	6.4639e-68	21.9	24.7	21.6	24.7	20.6	20.6	672480000	106260000	151330000
lpp1379	lpp1379	15	15	15	>lpp1379|ID:2398254| Pleiotropic regulatory protein [Legionella pneumophila Paris]	1	15	15	15	12	14	13	13	12	15	12	14	13	13	12	15	12	14	13	13	12	15	59.3	59.3	59.3	41.192	371	371	17	25	22	21	20	26	2.0207e-173	38	59.3	59	48.2	40.4	59.3	4662900000	589550000	898070000
lpp1380	lpp1380	10	10	10	>lpp1380|ID:2398255|pyrF| orotidine-5-phosphate decarboxylase [Legionella pneumophila Paris]	1	10	10	10	9	9	9	9	10	9	9	9	9	9	10	9	9	9	9	9	10	9	55.9	55.9	55.9	25.123	229	229	16	13	12	14	15	14	1.0648e-227	55.9	55.9	55.9	47.6	55.9	47.6	2867900000	411180000	525190000
lpp1384	lpp1384	3	3	3	>lpp1384|ID:2398259|ubiC| 4-hydroxybenzoate synthetase [Legionella pneumophila Paris]	1	3	3	3	1	2	2	2	2	2	1	2	2	2	2	2	1	2	2	2	2	2	23	23	23	21.131	178	178	1	2	2	3	2	2	3.6102e-20	7.3	18	18	12.4	18	18	140130000	0	24908000
lpp1386	lpp1386	7	7	7	>lpp1386|ID:2399584| conserved exported protein of unknown function [Legionella pneumophila Paris]	1	7	7	7	7	7	7	7	7	7	7	7	7	7	7	7	7	7	7	7	7	7	50	50	50	14.42	132	132	10	10	11	10	10	10	2.7338e-64	50	50	50	50	50	50	3624700000	588070000	636730000
lpp1387	lpp1387	2	2	2	>lpp1387|ID:2399585| FAD linked oxidase [Legionella pneumophila Paris]	1	2	2	2	1	1	2	2	2	2	1	1	2	2	2	2	1	1	2	2	2	2	5.4	5.4	5.4	66.544	590	590	1	1	2	2	2	2	0.00022547	1.7	1.7	5.4	5.4	5.4	5.4	2336100000	277300000	487010000
lpp1388	lpp1388	2	2	2	>lpp1388|ID:2399586|deoC| 2-deoxyribose-5-phosphate aldolase [Legionella pneumophila Paris]	1	2	2	2	1	2	2	2	2	2	1	2	2	2	2	2	1	2	2	2	2	2	9.1	9.1	9.1	27.856	254	254	1	2	2	2	2	2	7.4402e-10	3.5	9.1	9.1	9.1	9.1	9.1	130430000	10176000	16629000
lpp1389	lpp1389	9	9	9	>lpp1389|ID:2399587|xapA| purine nucleoside phosphorylase II [Legionella pneumophila Paris]	1	9	9	9	7	6	6	8	7	8	7	6	6	8	7	8	7	6	6	8	7	8	50.5	50.5	50.5	30.307	279	279	9	6	7	9	9	9	6.5264e-185	39.8	36.6	36.6	47.3	42.7	47.3	1878400000	174060000	234430000
lpp1390	lpp1390	3	3	3	>lpp1390|ID:2399588| Cytidine deaminase (Cytidine aminohydrolase) (CDA) [Legionella pneumophila Paris]	1	3	3	3	3	2	2	3	3	3	3	2	2	3	3	3	3	2	2	3	3	3	38.9	38.9	38.9	14.358	131	131	3	3	2	4	4	3	6.0109e-165	38.9	30.5	30.5	38.9	38.9	38.9	404010000	45539000	67361000
lpp1392	lpp1392	6	6	6	>lpp1392|ID:2399590|cpxA| Sensor histidine kinase [Legionella pneumophila Paris]	1	6	6	6	5	6	5	4	5	6	5	6	5	4	5	6	5	6	5	4	5	6	16.5	16.5	16.5	51.023	455	455	5	6	5	4	5	6	2.8675e-16	14.9	16.5	14.9	7.7	9.2	16.5	313520000	29608000	75506000
lpp1393	lpp1393	10	10	10	>lpp1393|ID:2399591|cpxR| DNA-binding response regulator in two-component regulatory system with CpxA [Legionella pneumophila Paris]	1	10	10	10	9	9	9	9	10	10	9	9	9	9	10	10	9	9	9	9	10	10	52.2	52.2	52.2	25.432	226	226	18	16	18	19	16	18	1.9578e-76	48.7	48.7	48.7	48.7	52.2	52.2	3203900000	406410000	652780000
lpp1394	lpp1394	10	10	10	>lpp1394|ID:2399592|ybeX| putative protein involved in divalent ion export [Legionella pneumophila Paris]	1	10	10	10	7	8	8	9	10	9	7	8	8	9	10	9	7	8	8	9	10	9	37.7	37.7	37.7	33.566	292	292	10	10	9	13	14	12	2.0248e-60	26.7	30.1	31.2	34.2	37.7	34.2	1475800000	176680000	210290000
lpp1395	lpp1395	5	5	5	>lpp1395|ID:2399593|ybeY| putative metal-dependent hydrolase [Legionella pneumophila Paris]	1	5	5	5	5	5	4	5	5	5	5	5	4	5	5	5	5	5	4	5	5	5	35.4	35.4	35.4	17.873	158	158	6	6	4	5	6	5	8.3022e-24	35.4	35.4	31	35.4	35.4	35.4	565310000	76020000	66590000
lpp1396	lpp1396	9	9	9	>lpp1396|ID:2399594|ybeZ| putative enzyme with nucleoside triphosphate hydrolase domain [Legionella pneumophila Paris]	1	9	9	9	7	8	8	9	8	9	7	8	8	9	8	9	7	8	8	9	8	9	40.8	40.8	40.8	35.699	316	316	10	13	12	14	12	12	2.0731e-56	30.7	36.7	36.7	40.8	34.8	40.8	1062800000	125350000	204620000
lpp1397	lpp1397	4	4	4	>lpp1397|ID:2398261| Polymerase and histidinol phosphatase-like [Legionella pneumophila Paris]	1	4	4	4	2	1	3	3	3	3	2	1	3	3	3	3	2	1	3	3	3	3	18.3	18.3	18.3	31.052	279	279	2	1	3	3	3	3	5.0029e-28	13.3	4.3	15.8	15.8	15.8	15.8	199400000	9963000	9525500
lpp1398	lpp1398	4	4	4	>lpp1398|ID:2398262| Translation factor [Legionella pneumophila Paris]	1	4	4	4	4	3	3	3	3	3	4	3	3	3	3	3	4	3	3	3	3	3	24.3	24.3	24.3	22.72	206	206	4	3	3	3	3	3	2.0766e-59	24.3	19.4	19.4	19.4	19.4	19.4	953640000	186080000	200430000
lpp1399	lpp1399	15	15	15	>lpp1399|ID:2398263|trpS| tryptophanyl-tRNA synthetase TrpS [Legionella pneumophila Paris]	1	15	15	15	12	11	13	14	14	13	12	11	13	14	14	13	12	11	13	14	14	13	45.5	45.5	45.5	46.103	404	404	16	14	15	20	18	16	2.2648e-73	41.3	31.9	41.8	43.6	40.8	43.3	1434300000	167690000	201630000
lpp1401	lpp1401	3	3	3	>lpp1401|ID:2398265|scpB| Segregation and condensation protein B [Legionella pneumophila Paris]	1	3	3	3	3	3	2	3	3	3	3	3	2	3	3	3	3	3	2	3	3	3	17.6	17.6	17.6	22.149	193	193	3	3	2	3	3	3	1.045e-27	17.6	17.6	12.4	17.6	17.6	17.6	193120000	26765000	32501000
lpp1402	lpp1402	10	10	10	>lpp1402|ID:2398266|rluB| pseudouridine synthase [Legionella pneumophila Paris]	1	10	10	10	9	9	8	9	10	9	9	9	8	9	10	9	9	9	8	9	10	9	45.6	45.6	45.6	28.293	248	248	10	10	10	11	11	10	5.7691e-53	41.5	41.5	37.5	41.5	45.6	41.5	905810000	118020000	99844000
lpp1406	lpp1406	2	2	2	>lpp1406|ID:2399595| Phosphatidylethanolamine-binding protein [Legionella pneumophila Paris]	1	2	2	2	2	2	2	2	2	2	2	2	2	2	2	2	2	2	2	2	2	2	15.4	15.4	15.4	16.65	149	149	2	2	2	2	2	2	3.0276e-15	15.4	15.4	15.4	15.4	15.4	15.4	157490000	23757000	36871000
lpp1408	lpp1408	2	2	2	>lpp1408|ID:2398271| lipase A [Legionella pneumophila Paris]	1	2	2	2	2	1	1	1	2	1	2	1	1	1	2	1	2	1	1	1	2	1	11.3	11.3	11.3	31.487	283	283	2	1	1	1	2	1	1.3766e-07	11.3	3.2	3.2	3.2	11.3	3.2	58673000	13067000	6681500
lpp1409	lpp1409	2	2	2	>lpp1409|ID:2398272| conserved protein of unknown function [Legionella pneumophila Paris]	1	2	2	2	1	1	1	2	2	2	1	1	1	2	2	2	1	1	1	2	2	2	13.4	13.4	13.4	19.769	172	172	1	2	1	2	2	2	1.1818e-09	8.1	8.1	8.1	13.4	13.4	13.4	107010000	5299900	17594000
lpp1412	lpp1412	17	17	17	>lpp1412|ID:2398273|rumA| 23S rRNA (uracil-5)-methyltransferase [Legionella pneumophila Paris]	1	17	17	17	6	7	7	14	15	16	6	7	7	14	15	16	6	7	7	14	15	16	42.8	42.8	42.8	50.455	444	444	7	7	7	17	17	19	1.1294e-144	13.1	14.9	17.8	34	38.1	40.1	1213100000	66771000	77354000
lpp1413	lpp1413	28	28	28	>lpp1413|ID:2398274|relA| (p)ppGpp synthetase I/GTP pyrophosphokinase [Legionella pneumophila Paris]	1	28	28	28	20	22	22	22	23	24	20	22	22	22	23	24	20	22	22	22	23	24	45.9	45.9	45.9	83.335	734	734	24	27	27	28	26	27	4.7398e-135	31.2	35	36	35	36.2	39.2	2628700000	350260000	394250000
lpp1414	lpp1414	5	5	5	>lpp1414|ID:2399598| conserved protein of unknown function [Legionella pneumophila Paris]	1	5	5	5	4	4	4	4	4	4	4	4	4	4	4	4	4	4	4	4	4	4	49.6	49.6	49.6	13.561	121	121	4	5	4	4	4	4	4.0489e-25	38.8	37.2	37.2	38.8	38.8	38.8	347310000	68185000	54454000
lpp1415	lpp1415	17	17	17	>lpp1415|ID:2398275|yfdZ| putative aminotransferase, PLP-dependent [Legionella pneumophila Paris]	1	17	17	17	17	15	17	16	16	16	17	15	17	16	16	16	17	15	17	16	16	16	69	69	69	44.518	397	397	25	22	25	26	25	25	0	69	57.4	69	59.2	59.2	59.2	6850000000	854850000	1258400000
lpp1416	lpp1416	1	1	1	>lpp1416|ID:2398276| conserved protein of unknown function [Legionella pneumophila Paris]	1	1	1	1	1	1	1	1	1	1	1	1	1	1	1	1	1	1	1	1	1	1	10	10	10	30.745	269	269	1	1	1	1	1	1	9.9356e-16	10	10	10	10	10	10	102570000	16104000	14400000
lpp1417	lpp1417	11	11	11	>lpp1417|ID:2398277|recJ| ssDNA exonuclease, 5 --> 3-specific [Legionella pneumophila Paris]	1	11	11	11	9	8	8	9	10	11	9	8	8	9	10	11	9	8	8	9	10	11	27.1	27.1	27.1	64.343	579	579	11	9	10	11	11	12	1.0169e-52	17.8	15.5	15.5	21.8	25.7	27.1	946340000	161360000	121900000
lpp1418	lpp1418	2	2	2	>lpp1418|ID:2398278|yjbN| tRNA-dihydrouridine synthase A [Legionella pneumophila Paris]	1	2	2	2	1	1	1	2	2	2	1	1	1	2	2	2	1	1	1	2	2	2	9.1	9.1	9.1	37.238	330	330	1	1	1	2	2	2	5.3618e-19	6.1	6.1	6.1	9.1	9.1	9.1	88081000	9311600	14962000
lpp1419	lpp1419	42	42	42	>lpp1419|ID:2398279|secA| preprotein translocase subunit, ATPase [Legionella pneumophila Paris]	1	42	42	42	41	39	37	38	40	42	41	39	37	38	40	42	41	39	37	38	40	42	53.9	53.9	53.9	101.98	896	896	64	60	58	60	74	71	0	53.9	52.3	49.9	52.3	52.3	53.9	13880000000	1736700000	2612100000
lpp1422	lpp1422	7	7	7	>lpp1422|ID:2399599| conserved protein of unknown function [Legionella pneumophila Paris]	1	7	7	7	5	6	6	6	4	7	5	6	6	6	4	7	5	6	6	6	4	7	35.9	35.9	35.9	29.31	248	248	5	6	6	7	4	10	2.3044e-38	25.4	29.8	29.8	29.8	14.9	35.9	328180000	39407000	65524000
lpp1423	lpp1423	1	1	1	>lpp1423|ID:2399600|coaE| dephospho-CoA kinase [Legionella pneumophila Paris]	1	1	1	1	1	1	1	1	1	1	1	1	1	1	1	1	1	1	1	1	1	1	7	7	7	22.84	201	201	1	1	1	2	1	2	0.00030763	7	7	7	7	7	7	88748000	8202700	15136000
lpp1424	lpp1424	4	4	4	>lpp1424|ID:2399601| conserved protein of unknown function [Legionella pneumophila Paris]	1	4	4	4	4	4	4	4	4	4	4	4	4	4	4	4	4	4	4	4	4	4	28	28	28	17.465	157	157	4	4	4	4	4	4	3.4334e-15	28	28	28	28	28	28	377120000	42538000	62455000
lpp1426	lpp1426	2	2	2	>lpp1426|ID:2398282| Peptidase S13, D-Ala-D-Ala carboxypeptidase C precursor [Legionella pneumophila Paris]	1	2	2	2	1	2	2	2	2	2	1	2	2	2	2	2	1	2	2	2	2	2	4.2	4.2	4.2	60.531	548	548	1	2	2	2	2	2	7.3458e-07	1.5	4.2	4.2	4.2	4.2	4.2	73174000	0	6424300
lpp1428	lpp1428	5	5	5	>lpp1428|ID:2398283|bioB| biotin synthase [Legionella pneumophila Paris]	1	5	5	5	5	5	5	4	4	4	5	5	5	4	4	4	5	5	5	4	4	4	19	19	19	35.145	315	315	6	6	7	4	4	5	2.1053e-18	19	19	19	16.5	15.2	15.2	420360000	74638000	130650000
lpp1432	lpp1432	6	6	6	>lpp1432|ID:2398287| conserved protein of unknown function [Legionella pneumophila Paris]	1	6	6	6	6	5	6	6	5	5	6	5	6	6	5	5	6	5	6	6	5	5	63.5	63.5	63.5	11.366	104	104	6	6	6	7	6	7	8.433e-25	63.5	55.8	63.5	63.5	55.8	55.8	1703900000	250130000	293090000
lpp1434	lpp1434	32	32	32	>lpp1434|ID:2398289|aspS| aspartyl-tRNA synthetase [Legionella pneumophila Paris]	1	32	32	32	27	29	30	30	28	28	27	29	30	30	28	28	27	29	30	30	28	28	66.8	66.8	66.8	66.921	593	593	34	38	39	41	34	35	0	55.5	61.6	63.7	61.2	54.5	58.7	7009500000	988230000	1294300000
lpp1435	lpp1435	9	9	9	>lpp1435|ID:2398290| Putative mechanosensitive ion channel MscS [Legionella pneumophila Paris]	1	9	9	9	5	6	6	5	4	6	5	6	6	5	4	6	5	6	6	5	4	6	12.8	12.8	12.8	113.19	983	983	5	7	6	5	4	6	4.5685e-34	7.5	9.2	8.7	7.8	6.5	8.6	384320000	54119000	91804000
lpp1436	lpp1436	1	1	1	>lpp1436|ID:2398291|mutH| methyl-directed mismatch repair protein [Legionella pneumophila Paris]	1	1	1	1	1	1	0	0	0	1	1	1	0	0	0	1	1	1	0	0	0	1	10.7	10.7	10.7	25.037	224	224	1	1				1	2.0972e-05	10.7	10.7	0	0	0	10.7	16328000	5191100	4969900
lpp1438	lpp1438	10	10	10	>lpp1438|ID:2399605| conserved protein of unknown function [Legionella pneumophila Paris]	1	10	10	10	9	6	7	10	10	10	9	6	7	10	10	10	9	6	7	10	10	10	55.8	55.8	55.8	31.177	278	278	12	8	9	14	13	14	1.0749e-128	52.9	35.6	43.9	55.8	55.8	55.8	1753900000	215350000	155390000
lpp1444	lpp1444	13	13	13	>lpp1444|ID:2398294|lgt3| substrate of the Dot/Icm secretion system [Legionella pneumophila Paris]	1	13	13	13	10	9	12	13	12	12	10	9	12	13	12	12	10	9	12	13	12	12	23	23	23	97.448	857	857	12	9	13	15	14	15	4.75e-35	17.9	16.9	21.6	23	21.6	21.6	733440000	95616000	85693000
lpp1447	lpp1447	12	12	12	>lpp1447|ID:2398297| conserved protein of unknown function [Legionella pneumophila Paris]	1	12	12	12	10	12	9	8	6	6	10	12	9	8	6	6	10	12	9	8	6	6	29.7	29.7	29.7	53.15	461	461	10	13	9	8	6	6	3.9277e-31	24.1	29.7	19.7	18.7	12.8	12.8	527230000	94541000	120060000
lpp1453	lpp1453	6	6	6	>lpp1453|ID:2398300| conserved protein of unknown function [Legionella pneumophila Paris]	1	6	6	6	4	5	5	5	4	6	4	5	5	5	4	6	4	5	5	5	4	6	11.1	11.1	11.1	67.072	602	602	5	6	6	6	5	7	1.8857e-17	8.8	10	10	10	8.3	11.1	406290000	53220000	82637000
lpp1454	lpp1454	22	22	22	>lpp1454|ID:2398301|pepN| aminopeptidase N [Legionella pneumophila Paris]	1	22	22	22	16	16	16	21	22	20	16	16	16	21	22	20	16	16	16	21	22	20	30.9	30.9	30.9	101.54	893	893	17	19	18	24	24	22	1.9818e-212	22.5	21.6	22.3	29.6	30.9	28.3	2484900000	203280000	386350000
lpp1456	lpp1456	2	2	2	>lpp1456|ID:2399613| conserved exported protein of unknown function [Legionella pneumophila Paris]	1	2	2	2	2	2	2	1	2	1	2	2	2	1	2	1	2	2	2	1	2	1	11.1	11.1	11.1	20.857	180	180	2	2	2	1	2	1	3.0108e-07	11.1	11.1	11.1	5.6	11.1	5.6	202300000	45630000	39140000
lpp1457	lpp1457	1	1	1	>lpp1457|ID:2399614| oxidoreductase, short chain dehydrogenase/reductase [Legionella pneumophila Paris]	1	1	1	1	1	1	1	1	1	1	1	1	1	1	1	1	1	1	1	1	1	1	7	7	7	23.987	213	213	1	1	1	1	1	1	6.0284e-06	7	7	7	7	7	7	56916000	8368600	14274000
lpp1459	lpp1459	24	24	24	>lpp1459|ID:2399616|lpd| lipoamide dehydrogenase, E3 component is part of three enzyme complexes [Legionella pneumophila Paris]	1	24	24	24	24	24	24	23	23	24	24	24	24	23	23	24	24	24	24	23	23	24	51.3	51.3	51.3	50.773	474	474	34	36	39	37	38	39	0	51.3	51.3	51.3	50.8	50.8	51.3	17385000000	2042700000	2578500000
lpp1460	lpp1460	34	34	34	>lpp1460|ID:2399617|aceF| pyruvate dehydrogenase, dihydrolipoyltransacetylase component E2 [Legionella pneumophila Paris]	1	34	34	34	30	32	31	32	30	33	30	32	31	32	30	33	30	32	31	32	30	33	67.6	67.6	67.6	59.341	544	544	41	40	41	43	39	45	0	64.2	66.7	64.9	65.3	64.7	67.1	9089500000	1102500000	1410400000
lpp1461	lpp1461	45	45	45	>lpp1461|ID:2399618|aceE| pyruvate dehydrogenase, decarboxylase component E1, thiamin-binding [Legionella pneumophila Paris]	1	45	45	45	36	36	37	42	38	36	36	36	37	42	38	36	36	36	37	42	38	36	57.7	57.7	57.7	100.32	887	887	45	47	48	57	51	50	0	48.1	48.4	48.1	55.4	49.4	48.4	13177000000	1357500000	1789800000
lpp1465	lpp1465	7	7	7	>lpp1465|ID:2399622|rlpA| rare lipoprotein A [Legionella pneumophila Paris]	1	7	7	7	4	6	4	6	5	5	4	6	4	6	5	5	4	6	4	6	5	5	27.5	27.5	27.5	30.882	273	273	4	7	4	6	5	5	1.6693e-24	15	24.9	15.4	24.9	19.4	17.9	207150000	23179000	58478000
lpp1466	lpp1466	21	21	21	>lpp1466|ID:2398302|dacC| D-alanyl-D-alanine carboxypeptidase (penicillin-binding protein 6a) [Legionella pneumophila Paris]	1	21	21	21	20	19	20	20	20	20	20	19	20	20	20	20	20	19	20	20	20	20	63.5	63.5	63.5	47.858	430	430	29	27	29	29	26	28	0	61.6	59.5	61.6	54.4	61.6	61.6	11359000000	1641700000	2140200000
lpp1467	lpp1467	7	7	7	>lpp1467|ID:2398303|ala| D-alanine-aminotransferase [Legionella pneumophila Paris]	1	7	7	7	6	7	6	5	6	7	6	7	6	5	6	7	6	7	6	5	6	7	37.4	37.4	37.4	31.528	278	278	6	8	6	6	7	7	1.4373e-63	32.4	37.4	32.4	23	32.4	37.4	832110000	111890000	164470000
lpp1468	lpp1468	3	3	3	>lpp1468|ID:2398304| conserved protein of unknown function [Legionella pneumophila Paris]	1	3	3	3	2	2	3	2	2	2	2	2	3	2	2	2	2	2	3	2	2	2	51.7	51.7	51.7	10.062	87	87	2	2	3	2	2	2	3.5831e-26	35.6	35.6	51.7	35.6	35.6	35.6	340810000	39489000	60096000
lpp1470	lpp1470	8	8	8	>lpp1470|ID:2398306|lssY| Legionella secretion system protein Y [Legionella pneumophila Paris]	1	8	8	8	5	5	5	7	5	3	5	5	5	7	5	3	5	5	5	7	5	3	12.1	12.1	12.1	76.886	678	678	5	5	5	7	5	3	1.3046e-37	7.4	7.4	7.4	11.9	9.3	4.7	306620000	31545000	66860000
lpp1471	lpp1471	4	4	4	>lpp1471|ID:2398307|lssZ| Legionella secretion system protein Z [Legionella pneumophila Paris]	1	4	4	4	3	3	3	2	3	4	3	3	3	2	3	4	3	3	3	2	3	4	34.8	34.8	34.8	22.784	201	201	3	3	3	2	3	4	2.2069e-52	30.8	30.8	30.8	20.4	30.8	34.8	518970000	80182000	108660000
lpp1472	lpp1472	8	8	8	>lpp1472|ID:2398308|lssA| Legionella secretion system protein A [Legionella pneumophila Paris]	1	8	8	8	7	6	7	6	6	8	7	6	7	6	6	8	7	6	7	6	6	8	40.7	40.7	40.7	28.031	243	243	7	6	7	6	7	8	1.5035e-39	37.4	34.6	37.4	34.6	28.4	40.7	505110000	69366000	92661000
lpp1473	lpp1473	6	6	6	>lpp1473|ID:2398309|lssB| Legionella secretion system protein B [Legionella pneumophila Paris]	1	6	6	6	4	3	5	2	3	1	4	3	5	2	3	1	4	3	5	2	3	1	11.8	11.8	11.8	80.109	718	718	4	3	5	3	3	1	3.3366e-15	8.2	4	10.3	3.1	7.2	1.5	101270000	25115000	15598000
lpp1474	lpp1474	3	3	3	>lpp1474|ID:2398310|lssD| Legionella secretion system protein D [Legionella pneumophila Paris]	1	3	3	3	3	2	2	2	3	3	3	2	2	2	3	3	3	2	2	2	3	3	11.9	11.9	11.9	42.681	378	378	3	2	2	2	3	3	2.342e-13	11.9	5.6	5.6	5.6	11.9	11.9	142270000	27572000	15207000
lpp1476	lpp1476	11	11	11	>lpp1476|ID:2399623|ppt| hypoxanthine-guanine phosphoribosyltransferase [Legionella pneumophila Paris]	1	11	11	11	10	11	10	9	11	11	10	11	10	9	11	11	10	11	10	9	11	11	77.2	77.2	77.2	21.051	189	189	14	15	12	14	14	15	1.7977e-72	61.9	77.2	64	48.7	77.2	77.2	3035600000	361580000	526180000
lpp1477	lpp1477	4	4	4	>lpp1477|ID:2399624| conserved protein of unknown function [Legionella pneumophila Paris]	1	4	4	4	3	4	2	4	4	4	3	4	2	4	4	4	3	4	2	4	4	4	38.9	38.9	38.9	12.375	108	108	5	5	2	5	6	6	5.9371e-62	31.5	38.9	23.1	38.9	38.9	38.9	640470000	79812000	97249000
lpp1478	lpp1478	1	1	1	>lpp1478|ID:2399625| generic methyl-transferase [Legionella pneumophila Paris]	1	1	1	1	1	1	1	1	1	0	1	1	1	1	1	0	1	1	1	1	1	0	6.5	6.5	6.5	28.665	247	247	1	1	1	1	1		2.5445e-06	6.5	6.5	6.5	6.5	6.5	0	65685000	11747000	19212000
lpp1481	lpp1481	3	3	3	>lpp1481|ID:2398314|pilD | Type 4 prepilin-like proteins leader peptide processing enzyme [Legionella pneumophila Paris]	1	3	3	3	1	2	2	3	3	3	1	2	2	3	3	3	1	2	2	3	3	3	10.8	10.8	10.8	32.817	287	287	1	2	2	3	3	3	4.7641e-06	3.5	8.4	5.9	10.8	10.8	10.8	238070000	27051000	38157000
lpp1483	lpp1483	5	5	5	>lpp1483|ID:2399627| conserved protein of unknown function [Legionella pneumophila Paris]	1	5	5	5	4	5	5	4	3	4	4	5	5	4	3	4	4	5	5	4	3	4	34	34	34	22.692	197	197	5	6	6	7	3	5	6.8554e-35	22.3	34	34	22.3	13.7	22.3	659710000	65982000	106440000
lpp1485	lpp1485	11	11	11	>lpp1485|ID:2398315| Putative phosphotransferase [Legionella pneumophila Paris]	1	11	11	11	8	11	9	11	8	9	8	11	9	11	8	9	8	11	9	11	8	9	42.1	42.1	42.1	30.748	271	271	9	12	12	13	9	16	7.6165e-35	25.8	42.1	34.7	42.1	28.8	29.5	1055100000	145830000	299370000
lpp1486	lpp1486	30	30	30	>lpp1486|ID:2399629|prpD| 2-methylcitrate dehydratase [Legionella pneumophila Paris]	1	30	30	30	29	29	29	28	28	29	29	29	29	28	28	29	29	29	29	28	28	29	75.7	75.7	75.7	54.066	482	482	54	59	57	58	53	53	0	75.7	75.7	75.7	67.8	72.4	75.7	13900000000	1974200000	2670800000
lpp1487	lpp1487	25	25	25	>lpp1487|ID:2399630|prpC| 2-methylcitrate synthase [Legionella pneumophila Paris]	1	25	25	25	22	24	23	24	23	23	22	24	23	24	23	23	22	24	23	24	23	23	73.9	73.9	73.9	41.791	372	372	45	41	40	46	45	43	0	71.5	73.4	73.4	73.4	73.9	72.6	19759000000	3597700000	3402000000
lpp1488	lpp1488	5	5	5	>lpp1488|ID:2399631| phenazine biosynthesis protein, PhzC/F family [Legionella pneumophila Paris]	1	5	5	5	2	4	5	4	4	4	2	4	5	4	4	4	2	4	5	4	4	4	29.9	29.9	29.9	29.573	261	261	3	5	6	5	5	5	2.737e-35	8.4	20.7	29.9	26.1	26.1	26.1	347510000	18935000	71872000
lpp1491	lpp1491	15	15	15	>lpp1491|ID:2399634|hemL| glutamate-1-semialdehyde aminotransferase (aminomutase) [Legionella pneumophila Paris]	1	15	15	15	11	14	11	14	13	12	11	14	11	14	13	12	11	14	11	14	13	12	62.4	62.4	62.4	46.102	428	428	12	17	13	17	16	15	2.8808e-192	40.4	57	44.2	55.8	55.4	51.9	2330300000	206460000	381430000
lpp1495	lpp1495	14	14	14	>lpp1495|ID:2398317|pcnB| poly(A) polymerase I [Legionella pneumophila Paris]	1	14	14	14	13	9	12	11	13	11	13	9	12	11	13	11	13	9	12	11	13	11	31.7	31.7	31.7	48.535	423	423	13	10	14	12	13	12	9.6953e-51	29.6	22.2	29.3	26	29.3	25.8	975890000	159530000	168940000
lpp1497	lpp1497	5	5	5	>lpp1497|ID:2398319| putative stress-induced protein, ATP-binding protein [Legionella pneumophila Paris]	1	5	5	5	3	4	4	4	4	4	3	4	4	4	4	4	3	4	4	4	4	4	85	85	85	15.151	140	140	5	5	5	5	7	6	1.5178e-198	63.6	84.3	84.3	64.3	64.3	84.3	1139300000	141880000	270070000
lpp1498	lpp1498	13	13	13	>lpp1498|ID:2399637|der| GTPase involved in ribosome synthesis and maintenance [Legionella pneumophila Paris]	1	13	13	13	11	9	12	10	11	12	11	9	12	10	11	12	11	9	12	10	11	12	27.1	27.1	27.1	51.309	462	462	13	9	14	11	12	14	4.6385e-88	25.3	18.2	25.3	21.4	24.7	27.1	917300000	120120000	103480000
lpp1499	lpp1499	11	11	11	>lpp1499|ID:2399638| putative lipoprotein [Legionella pneumophila Paris]	1	11	11	11	10	10	10	10	10	10	10	10	10	10	10	10	10	10	10	10	10	10	50.8	50.8	50.8	41.215	384	384	13	14	13	12	14	14	4.9567e-159	46.4	46.4	46.4	46.4	46.9	46.4	2465700000	271000000	481710000
lpp1500	lpp1500	10	10	10	>lpp1500|ID:2399639| transmembrane protein [Legionella pneumophila Paris]	1	10	10	10	9	9	9	8	8	8	9	9	9	8	8	8	9	9	9	8	8	8	47.3	47.3	47.3	25.766	224	224	12	13	13	11	11	12	2.2386e-125	47.3	47.3	47.3	47.3	47.3	43.8	1756200000	221440000	283550000
lpp1501	lpp1501	16	16	16	>lpp1501|ID:2399640|hisS| histidyl tRNA synthetase [Legionella pneumophila Paris]	1	16	16	16	14	16	15	15	14	16	14	16	15	15	14	16	14	16	15	15	14	16	56.3	56.3	56.3	48.438	426	426	22	22	21	19	21	21	0	48.6	56.3	52.3	50.7	49.8	56.3	3079200000	362550000	526250000
lpp1502	lpp1502	8	8	8	>lpp1502|ID:2399641| conserved protein of unknown function [Legionella pneumophila Paris]	1	8	8	8	7	7	7	7	8	8	7	7	7	7	8	8	7	7	7	7	8	8	61.4	61.4	61.4	21.348	189	189	10	10	12	12	12	12	4.6791e-119	56.1	56.1	56.1	56.1	61.4	61.4	2715100000	307270000	407770000
lpp1503	lpp1503	9	9	9	>lpp1503|ID:2399642| putative Type IV pilus biogenesis/stability protein PilW precursor [Legionella pneumophila Paris]	1	9	9	9	5	7	7	6	8	5	5	7	7	6	8	5	5	7	7	6	8	5	40.8	40.8	40.8	29.164	260	260	6	9	8	7	8	6	1.7155e-41	19.6	29.6	29.6	19.6	30.8	14.2	570200000	63506000	127950000
lpp1504	lpp1504	6	6	6	>lpp1504|ID:2399643|yfgB| putative Fe-S containing enzyme [Legionella pneumophila Paris]	1	6	6	6	4	6	6	4	3	4	4	6	6	4	3	4	4	6	6	4	3	4	24.1	24.1	24.1	43.22	382	382	4	6	6	4	3	4	1.4222e-45	16.2	24.1	24.1	16	12.8	16	465280000	66470000	106260000
lpp1505	lpp1505	12	12	12	>lpp1505|ID:2399644|ndk| multifunctional nucleoside diphosphate kinase and apyrimidinic endonuclease and 3-phosphodiesterase [Legionella pneumophila Paris]	1	12	12	12	12	12	11	12	12	11	12	12	11	12	12	11	12	12	11	12	12	11	88.7	88.7	88.7	15.557	141	141	35	39	39	37	47	40	9.6576e-267	88.7	88.7	83.7	88.7	88.7	83.7	30618000000	3413800000	4885900000
lpp1506	lpp1506	13	13	13	>lpp1506|ID:2399645| conserved protein of unknown function [Legionella pneumophila Paris]	1	13	13	13	12	12	12	12	12	11	12	12	12	12	12	11	12	12	12	12	12	11	52	52	52	33.805	294	294	15	15	15	14	15	13	1.8647e-123	52	52	52	45.2	52	45.2	1597600000	243720000	369290000
lpp1507	lpp1507	6	6	6	>lpp1507|ID:2398320| TRNA--hydroxylase [Legionella pneumophila Paris]	1	6	6	6	2	4	4	5	5	6	2	4	4	5	5	6	2	4	4	5	5	6	40.1	40.1	40.1	23.601	207	207	2	5	4	5	6	6	5.8841e-39	17.4	31.9	30	34.3	35.7	40.1	392870000	29870000	76810000
lpp1508	lpp1508	16	16	16	>lpp1508|ID:2399646| conserved protein of unknown function [Legionella pneumophila Paris]	1	16	16	16	15	16	16	14	14	15	15	16	16	14	14	15	15	16	16	14	14	15	70.4	70.4	70.4	28.204	243	243	29	25	25	24	27	29	2.0884e-152	60.5	70.4	70.4	60.5	60.5	70.4	6197300000	908710000	1106500000
lpp1509	lpp1509	2	2	2	>lpp1509|ID:2399647| putative UDP-2,3-diacylglucosamine pyrophosphatase [Legionella pneumophila Paris]	1	2	2	2	2	2	2	2	2	2	2	2	2	2	2	2	2	2	2	2	2	2	9.1	9.1	9.1	28.551	242	242	2	3	3	2	2	2	6.4029e-06	9.1	9.1	9.1	9.1	9.1	9.1	86940000	11140000	15358000
lpp1510	lpp1510	7	7	7	>lpp1510|ID:2399648| putative septum site-determining protein minC [Legionella pneumophila Paris]	1	7	7	7	6	6	6	6	6	7	6	6	6	6	6	7	6	6	6	6	6	7	61	61	61	25.656	236	236	8	8	8	8	8	8	1.0242e-295	49.6	49.6	49.6	49.6	49.6	61	1685800000	236740000	373270000
lpp1511	lpp1511	20	20	20	>lpp1511|ID:2398321|fadD/lidS | acyl-CoA synthetase (long-chain-fatty-acid--CoA ligase) [Legionella pneumophila Paris]	1	20	20	20	17	20	20	16	19	19	17	20	20	16	19	19	17	20	20	16	19	19	45.9	45.9	45.9	63.078	569	569	22	31	29	21	23	25	0	34.1	45.9	45.9	34.1	39.4	44.6	6396400000	981990000	1354800000
lpp1515	lpp1515	19	19	19	>lpp1515|ID:2398322| Pyruvate dehydrogenase E1 component subunit alpha [Legionella pneumophila Paris]	1	19	19	19	16	18	17	19	19	19	16	18	17	19	19	19	16	18	17	19	19	19	87.4	87.4	87.4	39.762	357	357	29	30	26	33	34	33	0	72.8	84.9	80.4	87.4	87.4	87.4	16430000000	1516100000	3310300000
lpp1516	lpp1516	15	15	15	>lpp1516|ID:2398323| Pyruvate dehydrogenase E1 component subunit beta [Legionella pneumophila Paris]	1	15	15	15	13	15	14	15	14	15	13	15	14	15	14	15	13	15	14	15	14	15	72.8	72.8	72.8	35.426	324	324	23	31	31	24	31	31	0	70.1	72.8	70.4	72.8	63.3	72.8	10672000000	956610000	1788700000
lpp1517	lpp1517	22	22	22	>lpp1517|ID:2398324|odp| branched-chain alpha-keto acid dehydrogenase subunit E2 [Legionella pneumophila Paris]	1	22	22	22	20	21	21	21	21	22	20	21	21	21	21	22	20	21	21	21	21	22	75.7	75.7	75.7	40.391	370	370	36	38	37	39	39	38	0	65.9	70.8	70.8	69.2	72.4	75.7	16547000000	2031800000	2687900000
lpp1518	lpp1518	8	8	8	>lpp1518|ID:2398325| conserved membrane protein of unknown function [Legionella pneumophila Paris]	1	8	8	8	7	6	7	6	6	5	7	6	7	6	6	5	7	6	7	6	6	5	11.2	11.2	11.2	83.615	732	732	7	6	7	6	6	5	9.0075e-19	10	8.5	9.7	8.5	8.3	6.8	333740000	46930000	67624000
lpp1519	lpp1519	1	1	1	>lpp1519|ID:2398326| Pyridine nucleotide-disulphide oxidoreductase dimerisation region precursor (modular protein) [Legionella pneumophila Paris]	1	1	1	1	1	1	1	1	1	1	1	1	1	1	1	1	1	1	1	1	1	1	1.7	1.7	1.7	78.931	714	714	1	1	1	1	1	1	0.00037954	1.7	1.7	1.7	1.7	1.7	1.7	52053000	8039400	12651000
lpp1522	lpp1522	6	6	6	>lpp1522|ID:2398327|thi| thiamine biosynthesis protein NMT-1 [Legionella pneumophila Paris]	1	6	6	6	5	4	5	6	6	5	5	4	5	6	6	5	5	4	5	6	6	5	25.2	25.2	25.2	35.091	314	314	5	4	6	6	7	5	7.1972e-42	20.7	14	18.2	25.2	25.2	20.7	365680000	36552000	53139000
lpp1528	lpp1528	5	5	5	>lpp1528|ID:2399654| 3-nucleotidase/nuclease [Legionella pneumophila Paris]	1	5	5	5	5	4	5	3	4	4	5	4	5	3	4	4	5	4	5	3	4	4	24.9	24.9	24.9	31.147	277	277	5	4	5	4	4	4	5.6062e-34	24.9	21.7	24.9	10.8	16.6	19.1	289840000	44205000	54538000
lpp1529	lpp1529	23	23	23	>lpp1529|ID:2399655|tolB| periplasmic protein [Legionella pneumophila Paris]	1	23	23	23	22	22	22	22	23	22	22	22	22	22	23	22	22	22	22	22	23	22	69.2	69.2	69.2	45.339	419	419	28	29	32	32	29	28	0	67.5	67.5	67.5	61.3	69.2	66.6	6473700000	863720000	1023100000
lpp1530	lpp1530	10	10	10	>lpp1530|ID:2399656| putative Protein tolA [Legionella pneumophila Paris]	1	10	10	10	8	8	8	9	9	8	8	8	8	9	9	8	8	8	8	9	9	8	35.5	35.5	35.5	37.941	332	332	9	9	10	10	10	9	2.1684e-95	30.7	30.7	30.7	31.9	33.4	28.3	1446100000	189350000	263400000
lpp1531	lpp1531	2	2	2	>lpp1531|ID:2399657|tolR| membrane spanning protein in TolA-TolQ-TolR complex [Legionella pneumophila Paris]	1	2	2	2	2	2	2	2	2	2	2	2	2	2	2	2	2	2	2	2	2	2	11.9	11.9	11.9	16.13	151	151	2	2	3	2	3	2	1.4625e-06	11.9	11.9	11.9	11.9	11.9	11.9	234080000	27301000	30209000
lpp1532	lpp1532	7	7	7	>lpp1532|ID:2399658|tolQ| membrane spanning protein in TolA-TolQ-TolR complex [Legionella pneumophila Paris]	1	7	7	7	6	6	6	7	5	6	6	6	6	7	5	6	6	6	6	7	5	6	25.9	25.9	25.9	25.05	224	224	10	9	10	9	7	10	1.9193e-113	25.9	25.9	25.9	25.9	25.9	25.9	1589800000	266830000	219610000
lpp1533	lpp1533	2	2	2	>lpp1533|ID:2399659|ybgC| acyl-CoA thioesterase [Legionella pneumophila Paris]	1	2	2	2	1	0	1	0	2	2	1	0	1	0	2	2	1	0	1	0	2	2	20.6	20.6	20.6	15.445	131	131	1		1		2	2	3.9822e-37	6.1	0	6.1	0	20.6	20.6	56197000	0	0
lpp1534	lpp1534	11	11	11	>lpp1534|ID:2399660|ruvB| ATP-dependent DNA helicase, component of RuvABC resolvasome [Legionella pneumophila Paris]	1	11	11	11	10	10	10	10	11	10	10	10	10	10	11	10	10	10	10	10	11	10	54.5	54.5	54.5	37.104	336	336	14	13	13	11	13	14	2.2714e-196	46.4	46.4	46.4	46.4	54.5	46.4	1634700000	255230000	308820000
lpp1536	lpp1536	2	2	2	>lpp1536|ID:2399662| conserved protein of unknown function [Legionella pneumophila Paris]	1	2	2	2	1	1	1	2	1	1	1	1	1	2	1	1	1	1	1	2	1	1	19	19	19	9.4428	79	79	1	1	1	2	1	1	0.00022105	8.9	8.9	8.9	19	8.9	8.9	72921000	8494900	11444000
lpp1537	lpp1537	9	9	9	>lpp1537|ID:2398333| conserved protein of unknown function [Legionella pneumophila Paris]	1	9	9	9	7	8	8	7	8	9	7	8	8	7	8	9	7	8	8	7	8	9	34.1	34.1	34.1	40.407	352	352	8	8	10	10	11	11	2.6374e-86	24.7	30.4	30.4	25.9	30.1	34.1	989590000	87434000	128810000
lpp1538	lpp1538	3	3	3	>lpp1538|ID:2399663| putative cytochrome b561 [Legionella pneumophila Paris]	1	3	3	3	3	3	3	3	3	3	3	3	3	3	3	3	3	3	3	3	3	3	15.9	15.9	15.9	20.738	182	182	3	4	3	3	3	4	2.9144e-09	15.9	15.9	15.9	15.9	15.9	15.9	401770000	53916000	111910000
lpp1539	lpp1539	86	86	83	>lpp1539|ID:2399664| NAD-glutamate dehydrogenase [Legionella pneumophila Paris]	1	86	86	83	71	75	79	80	80	77	71	75	79	80	80	77	70	73	77	78	78	76	61.4	61.4	60.9	185.84	1625	1625	92	104	108	104	111	103	0	51.1	53.7	56.6	57.5	57	54.3	21089000000	2234200000	3108000000
lpp1540	lpp1540	1	1	1	>lpp1540|ID:2399665| putative ErfK/YbiS/YcfS/YnhG protein [Legionella pneumophila Paris]	1	1	1	1	1	1	1	1	1	1	1	1	1	1	1	1	1	1	1	1	1	1	6.8	6.8	6.8	18.182	162	162	1	2	1	1	1	1	0.00035059	6.8	6.8	6.8	6.8	6.8	6.8	55492000	8740800	17392000
lpp1541	lpp1541	8	8	8	>lpp1541|ID:2399666|yneI| putative aldehyde dehydrogenase [Legionella pneumophila Paris]	1	8	8	8	6	6	7	5	7	6	6	6	7	5	7	6	6	6	7	5	7	6	23.2	23.2	23.2	50.882	462	462	7	7	8	7	10	7	1.1215e-22	13	13	14.9	10.4	21.2	18.8	477950000	63718000	87048000
lpp1543	lpp1543	4	4	4	>lpp1543|ID:2398335| conserved exported protein of unknown function [Legionella pneumophila Paris]	1	4	4	4	4	4	4	4	4	4	4	4	4	4	4	4	4	4	4	4	4	4	39.5	39.5	39.5	18.457	162	162	5	5	5	6	5	5	4.0029e-146	39.5	39.5	39.5	39.5	39.5	39.5	1939700000	207830000	313060000
lpp1545	lpp1545	6	6	6	>lpp1545|ID:2398337| putative Thioredoxin-like protein [Legionella pneumophila Paris]	1	6	6	6	6	6	6	6	6	6	6	6	6	6	6	6	6	6	6	6	6	6	69.7	69.7	69.7	20.89	185	185	7	6	6	6	7	7	3.6143e-133	69.7	69.7	69.7	69.7	69.7	69.7	1621100000	163450000	299200000
lpp1546	lpp1546	36	36	36	>lpp1546|ID:2399667| substrate of the Dot/Icm secretion system [Legionella pneumophila Paris]	1	36	36	36	22	25	21	35	36	33	22	25	21	35	36	33	22	25	21	35	36	33	55.7	55.7	55.7	75.954	672	672	25	30	26	45	44	43	3.8526e-260	39	46.4	40.8	54.6	55.7	53.3	3972100000	203680000	267990000
lpp1547	lpp1547	12	12	12	>lpp1547|ID:2399668|rplI| 50S ribosomal subunit protein L9 [Legionella pneumophila Paris]	1	12	12	12	12	12	12	12	12	12	12	12	12	12	12	12	12	12	12	12	12	12	63.1	63.1	63.1	16.517	149	149	24	25	24	28	24	26	5.924e-284	63.1	63.1	63.1	63.1	63.1	63.1	18534000000	2522900000	3739800000
lpp1548	lpp1548	2	2	2	>lpp1548|ID:2399669| membrane protein [Legionella pneumophila Paris]	1	2	2	2	1	2	2	1	1	1	1	2	2	1	1	1	1	2	2	1	1	1	5.3	5.3	5.3	35.928	319	319	1	2	2	1	1	1	9.7696e-06	3.1	5.3	5.3	3.1	3.1	3.1	70593000	6540900	21535000
lpp1549	lpp1549	4	4	4	>lpp1549|ID:2399670|rpsR | 30S ribosomal subunit protein S18 [Legionella pneumophila Paris]	1	4	4	4	4	4	4	4	4	4	4	4	4	4	4	4	4	4	4	4	4	4	50.7	50.7	50.7	8.7541	75	75	5	6	6	6	5	6	3.1633e-59	50.7	50.7	50.7	50.7	50.7	50.7	3220400000	291710000	486240000
lpp1550	lpp1550	9	9	9	>lpp1550|ID:2399671|rpsF| 30S ribosomal subunit protein S6 [Legionella pneumophila Paris]	1	9	9	9	8	9	9	9	8	9	8	9	9	9	8	9	8	9	9	9	8	9	74.1	74.1	74.1	13.127	112	112	15	18	22	19	16	18	5.5466e-265	73.2	74.1	74.1	74.1	73.2	74.1	12234000000	1629100000	2135400000
lpp1551	lpp1551	4	4	4	>lpp1551|ID:2398338| carbon storage regulator CsrA [Legionella pneumophila Paris]	1	4	4	4	4	4	3	3	4	4	4	4	3	3	4	4	4	4	3	3	4	4	56.9	56.9	56.9	7.4495	65	65	5	6	4	4	5	6	1.0827e-26	56.9	56.9	46.2	46.2	56.9	56.9	459120000	51520000	91544000
lpp1553	lpp1553	5	5	5	>lpp1553|ID:2399672| putative ErfK/YbiS/YcfS/YnhG family protein precursor [Legionella pneumophila Paris]	1	5	5	5	5	5	4	4	4	5	5	5	4	4	4	5	5	5	4	4	4	5	17.2	17.2	17.2	27.179	244	244	5	5	4	4	4	5	1.0158e-11	17.2	17.2	16.8	16.8	13.9	17.2	314630000	45028000	54862000
lpp1554	lpp1554	45	45	45	>lpp1554|ID:2399673|yfcX| enoyl CoA hydratase [Legionella pneumophila Paris]	1	45	45	45	44	44	44	43	43	43	44	44	44	43	43	43	44	44	44	43	43	43	61.2	61.2	61.2	74.371	672	672	85	78	87	72	83	73	0	60.9	60.9	60.9	60.9	60.9	61	33142000000	5219700000	7998800000
lpp1555	lpp1555	22	22	22	>lpp1555|ID:2399674|yfcY| beta-ketoacyl-CoA thiolase, anaerobic, subunit [Legionella pneumophila Paris]	1	22	22	22	21	21	22	22	21	22	21	21	22	22	21	22	21	21	22	22	21	22	67.9	67.9	67.9	47.046	439	439	40	38	41	43	39	40	0	66.3	66.3	67.9	67.9	66.3	67.9	16536000000	2591600000	3203500000
lpp1568	lpp1568	4	4	4	>lpp1568|ID:2398347|plaB| phospholipase [Legionella pneumophila Paris]	1	4	4	4	4	4	4	4	4	4	4	4	4	4	4	4	4	4	4	4	4	4	10.1	10.1	10.1	53.712	474	474	4	5	4	4	4	4	3.6553e-11	10.1	10.1	10.1	10.1	10.1	10.1	196360000	35917000	43791000
lpp1572	lpp1572	4	4	4	>lpp1572|ID:2398349|capP| phosphoenolpyruvate carboxylase [Legionella pneumophila Paris]	1	4	4	4	4	3	3	2	4	4	4	3	3	2	4	4	4	3	3	2	4	4	6.6	6.6	6.6	88.896	771	771	4	3	3	2	5	4	4.753e-29	6.6	5.2	5.2	5.2	6.6	6.6	1454200000	197720000	269070000
lpp1574	lpp1574	5	5	5	>lpp1574|ID:2399684|proA| gamma-glutamylphosphate reductase [Legionella pneumophila Paris]	1	5	5	5	2	3	3	5	4	5	2	3	3	5	4	5	2	3	3	5	4	5	18.2	18.2	18.2	46.171	417	417	2	4	3	6	5	6	7.7468e-32	7.7	12	12.2	18.2	16.1	18.2	335690000	16519000	39567000
lpp1581	lpp1581	8	5	5	>lpp1581|ID:2399689| conserved protein of unknown function [Legionella pneumophila Paris]	1	8	5	5	5	4	3	5	8	3	3	1	1	2	5	1	3	1	1	2	5	1	29.2	21	21	36.191	315	315	3	1	1	2	5	1	3.8577e-23	19.4	11.1	8.3	14.3	29.2	8.3	87065000	11628000	4512600
lpp1588	lpp1588	4	4	3	>lpp1588|ID:2399695| beta-lactamase AmpS [Legionella pneumophila Paris]	1	4	4	3	1	3	2	1	2	2	1	3	2	1	2	2	1	3	2	1	1	2	19.9	19.9	16.2	30.92	266	266	1	3	2	1	2	2	1.578e-13	9.4	16.2	16.2	9.4	13.2	16.2	292020000	29354000	88779000
lpp1593	lpp1593	9	9	9	>lpp1593|ID:2399700| hydrogenase [Legionella pneumophila Paris]	1	9	9	9	8	6	4	5	9	7	8	6	4	5	9	7	8	6	4	5	9	7	27.2	27.2	27.2	38.294	338	338	9	6	4	5	10	8	1.35e-24	24	18	11.2	15.7	27.2	21.6	586690000	92633000	75566000
lpp1596	lpp1596	6	6	5	>lpp1596|ID:2399702|copA| copper transporter [Legionella pneumophila Paris]	1	6	6	5	5	6	5	5	6	6	5	6	5	5	6	6	5	5	4	4	5	5	8.3	8.3	7.3	79.3	735	735	5	6	6	6	6	6	8.3425e-16	7.3	8.3	6.5	7.1	8.3	8.3	287460000	32335000	49756000
lpp1597	lpp1597	12	11	11	>lpp1597|ID:2398355| conserved protein of unknown function [Legionella pneumophila Paris]	1	12	11	11	9	11	11	10	10	12	8	10	10	9	9	11	8	10	10	9	9	11	57.2	53.9	53.9	33.668	297	297	10	11	11	12	14	13	4.086e-83	41.8	53.9	53.9	41.8	53.9	57.2	2910200000	288400000	532760000
lpp1618	lpp1618	6	6	6	>lpp1618|ID:2399717|ycel| polyprenyl-pyrophosphate binding protein [Legionella pneumophila Paris]	1	6	6	6	6	5	5	5	3	5	6	5	5	5	3	5	6	5	5	5	3	5	37.6	37.6	37.6	22.021	197	197	8	7	6	6	5	6	4.3298e-17	37.6	28.4	28.4	26.4	23.4	26.4	973960000	222320000	274990000
lpp1619	lpp1619	3	3	3	>lpp1619|ID:2399718| putative signal peptide protein [Legionella pneumophila Paris]	1	3	3	3	3	3	3	2	2	2	3	3	3	2	2	2	3	3	3	2	2	2	25.9	25.9	25.9	8.9363	85	85	4	4	4	2	2	2	5.2047e-06	25.9	25.9	25.9	21.2	14.1	21.2	370790000	85998000	101820000
lpp1620	lpp1620	6	6	6	>lpp1620|ID:2399719|iolE| myo-inositol catabolism protein IolE [Legionella pneumophila Paris]	1	6	6	6	6	6	5	6	5	6	6	6	5	6	5	6	6	6	5	6	5	6	26.8	26.8	26.8	33.91	298	298	9	9	8	9	8	10	1.4312e-81	26.8	26.8	24.2	26.8	18.8	26.8	884860000	140180000	197540000
lpp1621	lpp1621	15	15	15	>lpp1621|ID:2399720|iolD | myo-inositol catabolism protein IolD [Legionella pneumophila Paris]	1	15	15	15	13	15	14	15	11	13	13	15	14	15	11	13	13	15	14	15	11	13	31.3	31.3	31.3	69.464	623	623	13	17	14	15	11	13	3.2529e-134	27.9	31.3	31	31.3	24.7	27.9	1393000000	184220000	316930000
lpp1622	lpp1622	15	15	14	>lpp1622|ID:2399721|iolCB| IolC/IolB transferase kinase protein [Legionella pneumophila Paris]	1	15	15	14	11	11	9	11	12	10	11	11	9	11	12	10	11	11	9	11	12	10	32.2	32.2	27.1	70.665	628	628	12	12	10	13	13	11	2.7111e-51	21.8	21.8	18.8	22.5	22.9	20.2	920180000	152810000	195140000
lpp1623	lpp1623	12	12	12	>lpp1623|ID:2399722|iolG| myo-inositol-2-dehydrogenase [Legionella pneumophila Paris]	1	12	12	12	11	10	9	12	10	10	11	10	9	12	10	10	11	10	9	12	10	10	51.6	51.6	51.6	35.326	316	316	13	13	12	15	12	12	1.1126e-198	48.1	44.6	41.8	51.6	45.9	42.1	3148800000	516910000	792150000
lpp1625	lpp1625	9	9	9	>lpp1625|ID:2399724| conserved protein of unknown function [Legionella pneumophila Paris]	1	9	9	9	8	9	9	9	7	9	8	9	9	9	7	9	8	9	9	9	7	9	27.2	27.2	27.2	42.526	371	371	8	10	12	9	7	9	1.8318e-143	25.1	27.2	27.2	27.2	22.9	27.2	914400000	129050000	209130000
lpp1627	lpp1627	4	4	4	>lpp1627|ID:2399726| conserved protein of unknown function [Legionella pneumophila Paris]	1	4	4	4	4	3	3	3	4	3	4	3	3	3	4	3	4	3	3	3	4	3	19.9	19.9	19.9	35.802	307	307	4	3	3	3	4	3	1.9891e-39	19.9	16.9	16.9	16.9	19.9	16.9	202800000	27048000	34267000
lpp1628	lpp1628	9	9	9	>lpp1628|ID:2398363| putative Dimethylargininase [Legionella pneumophila Paris]	1	9	9	9	8	7	8	8	8	9	8	7	8	8	8	9	8	7	8	8	8	9	50.6	50.6	50.6	28.525	255	255	11	10	13	13	12	13	5.9621e-252	50.6	37.6	50.6	50.6	50.6	50.6	4402300000	590220000	582390000
lpp1635	lpp1635	1	1	1	>lpp1635|ID:2399728| Penicillin-binding protein 1C precursor [Legionella pneumophila Paris]	1	1	1	1	1	1	1	1	1	1	1	1	1	1	1	1	1	1	1	1	1	1	1.9	1.9	1.9	87.696	775	775	2	1	1	2	2	1	2.5213e-11	1.9	1.9	1.9	1.9	1.9	1.9	65736000	12256000	6401400
lpp1636	lpp1636	57	57	57	>lpp1636|ID:2398369| Predicted large extracellular alpha-helical protein [Legionella pneumophila Paris]	1	57	57	57	50	48	49	50	47	49	50	48	49	50	47	49	50	48	49	50	47	49	41.6	41.6	41.6	215.1	1921	1921	55	51	53	55	51	52	0	36.2	37.3	34.5	35.3	34.2	35.3	6226600000	959810000	1172400000
lpp1642	lpp1642	2	2	2	>lpp1642|ID:2398371| conserved protein of unknown function [Legionella pneumophila Paris]	1	2	2	2	2	1	2	1	1	2	2	1	2	1	1	2	2	1	2	1	1	2	5.7	5.7	5.7	34.126	296	296	2	1	2	1	1	2	6.9342e-06	5.7	3	5.7	3	2.7	5.7	88585000	19078000	11906000
lpp1643	lpp1643	5	5	5	>lpp1643|ID:2398372| Alpha-amylase [Legionella pneumophila Paris]	1	5	5	5	5	4	4	3	5	4	5	4	4	3	5	4	5	4	4	3	5	4	6.7	6.7	6.7	81.233	705	705	5	4	5	3	5	4	1.6619e-09	6.7	5.2	5.2	4.1	6.7	5.5	1223000000	177680000	284840000
lpp1644	lpp1644	6	6	6	>lpp1644|ID:2399733|purN| phosphoribosylglycinamide formyltransferase 1 [Legionella pneumophila Paris]	1	6	6	6	4	5	5	6	6	5	4	5	5	6	6	5	4	5	5	6	6	5	46.9	46.9	46.9	20.88	192	192	4	5	5	8	7	6	1.8975e-52	32.3	35.4	38.5	46.9	46.9	35.4	343940000	35954000	47791000
lpp1645	lpp1645	14	14	14	>lpp1645|ID:2399734|purD| Phosphoribosylamine-glycine ligase [Legionella pneumophila Paris]	1	14	14	14	9	10	9	12	11	10	9	10	9	12	11	10	9	10	9	12	11	10	40.5	40.5	40.5	48.35	439	439	11	11	10	14	13	12	1.0033e-83	29.4	31.4	28.9	35.5	32.8	31	1099000000	125250000	137230000
lpp1646	lpp1646	13	13	13	>lpp1646|ID:2399735|purF| amidophosphoribosyltransferase [Legionella pneumophila Paris]	1	13	13	13	12	11	11	12	13	13	12	11	11	12	13	13	12	11	11	12	13	13	36.5	36.5	36.5	56.254	499	499	12	11	13	15	15	15	1.589e-138	32.7	28.1	28.1	31.9	36.5	36.5	943260000	127940000	133540000
lpp1647	lpp1647	6	6	6	>lpp1647|ID:2399736|purC| Phosphoribosylamidoimidazole-succinocarboxamide synthase [Legionella pneumophila Paris]	1	6	6	6	4	4	3	5	6	5	4	4	3	5	6	5	4	4	3	5	6	5	27.2	27.2	27.2	35.897	312	312	5	4	3	5	6	6	9.3612e-26	18.6	17.9	14.4	22.1	27.2	22.1	633920000	92922000	110820000
lpp1648	lpp1648	16	16	16	>lpp1648|ID:2399737|purQ| Phosphoribosylformylglycinamidine synthase I (FGAM synthase I) [Legionella pneumophila Paris]	1	16	16	16	16	15	15	16	16	16	16	15	15	16	16	16	16	15	15	16	16	16	53	53	53	47.36	419	419	22	20	19	21	19	21	2.1281e-150	53	50.1	50.1	53	53	53	2260600000	299980000	382170000
lpp1649	lpp1649	14	14	14	>lpp1649|ID:2399738|purM| phosphoribosylaminoimidazole synthetase [Legionella pneumophila Paris]	1	14	14	14	13	11	13	13	14	12	13	11	13	13	14	12	13	11	13	13	14	12	62.2	62.2	62.2	37.671	347	347	20	17	16	17	18	16	2.532e-203	55	44.1	55.9	55	62.2	48.7	3988600000	518790000	743830000
lpp1650	lpp1650	22	22	22	>lpp1650|ID:2399739|purL| Phosphoribosylformylglycinamidine synthase II (FGAM synthase II) [Legionella pneumophila Paris]	1	22	22	22	21	21	20	21	20	20	21	21	20	21	20	20	21	21	20	21	20	20	50.5	50.5	50.5	85.288	780	780	25	25	22	24	25	24	0	46.8	46.8	44.9	46.5	45	45.9	3231800000	413970000	619890000
lpp1651	lpp1651	3	3	3	>lpp1651|ID:2399740| conserved protein of unknown function [Legionella pneumophila Paris]	1	3	3	3	2	3	2	2	2	2	2	3	2	2	2	2	2	3	2	2	2	2	15.2	15.2	15.2	28.559	237	237	3	4	3	2	3	3	1.1363e-17	11.8	15.2	10.1	8.4	11.8	11.8	200340000	20396000	50903000
lpp1653	lpp1653	7	7	7	>lpp1653|ID:2399742|dsbD| Thiol:disulfide interchange protein DsbD [Legionella pneumophila Paris]	1	7	7	7	3	3	4	3	7	5	3	3	4	3	7	5	3	3	4	3	7	5	20.5	20.5	20.5	48.7	449	449	4	3	4	4	7	5	6.6174e-17	7.8	13.1	15.1	7.8	20.5	18.5	385820000	48791000	54307000
lpp1655	lpp1655	5	5	5	>lpp1655|ID:2399744|ybbO| putative oxidoreductase with NAD(P)-binding Rossmann-fold domain [Legionella pneumophila Paris]	1	5	5	5	2	3	3	4	4	4	2	3	3	4	4	4	2	3	3	4	4	4	21.9	21.9	21.9	31.583	283	283	2	3	3	4	5	4	4.0933e-17	8.8	11.3	11.3	14.1	14.1	19.1	431360000	47673000	57953000
lpp1658	lpp1658	11	11	11	>lpp1658|ID:2398373| substrate of the Dot/Icm secretion system [Legionella pneumophila Paris]	1	11	11	11	6	7	6	9	9	9	6	7	6	9	9	9	6	7	6	9	9	9	53.8	53.8	53.8	23.62	208	208	7	8	6	10	11	11	8.6588e-36	27.4	31.7	26	41.3	44.2	40.9	1297200000	116240000	164750000
lpp1659	lpp1659	53	53	53	>lpp1659|ID:2398374|acnA | aconitate hydratase 1 [Legionella pneumophila Paris]	1	53	53	53	50	50	50	51	49	51	50	50	50	51	49	51	50	50	50	51	49	51	64.4	64.4	64.4	98.214	891	891	77	78	81	86	83	83	0	60.6	61.7	61.2	63.6	59.5	64	29815000000	3587600000	4604500000
lpp1661	lpp1661	43	43	43	>lpp1661|ID:2399747|putA| Bifunctional protein putA: Proline dehydrogenase (Proline oxidase); Delta-1-pyrroline-5-carboxylate dehydrogenase (P5C dehydrogenase)] [Legionella pneumophila Paris]	1	43	43	43	39	41	40	38	38	38	39	41	40	38	38	38	39	41	40	38	38	38	52.3	52.3	52.3	115.96	1050	1050	48	52	50	48	49	49	0	47.9	51.1	49.9	49.6	46.8	49.7	9856800000	1345200000	1881700000
lpp1663	lpp1663	10	10	10	>lpp1663|ID:2398377| Putative ProQ activator of osmoprotectant transporter ProP [Legionella pneumophila Paris]	1	10	10	10	9	10	10	9	9	9	9	10	10	9	9	9	9	10	10	9	9	9	73.6	73.6	73.6	14.139	121	121	18	14	21	21	19	18	1.726e-89	73.6	73.6	73.6	73.6	73.6	66.9	2521100000	288040000	388350000
lpp1664	lpp1664	10	10	10	>lpp1664|ID:2399748|ubiG| bifunctional 3-demethylubiquinone-9 3-methyltransferase and 2-octaprenyl-6-hydroxy phenol methylase [Legionella pneumophila Paris]	1	10	10	10	8	6	6	7	7	8	8	6	6	7	7	8	8	6	6	7	7	8	57.8	57.8	57.8	26.118	230	230	12	8	8	7	10	11	2.904e-68	47.4	36.5	36.5	42.6	39.1	47	735630000	113700000	120640000
lpp1665	lpp1665	3	3	3	>lpp1665|ID:2399749| putative Uracil DNA glycosylase [Legionella pneumophila Paris]	1	3	3	3	2	3	2	3	3	3	2	3	2	3	3	3	2	3	2	3	3	3	19.2	19.2	19.2	27.384	239	239	2	3	2	3	3	3	8.4932e-49	14.2	19.2	14.2	19.2	19.2	19.2	209320000	17192000	38213000
lpp1666	lpp1666	8	8	8	>lpp1666|ID:2398378| substrate of the Dot/Icm secretion system [Legionella pneumophila Paris]	1	8	8	8	6	6	7	8	8	7	6	6	7	8	8	7	6	6	7	8	8	7	17.9	17.9	17.9	63.421	559	559	6	8	9	8	8	8	3.0015e-36	13.6	13.8	15	17.9	17.9	15	508080000	57019000	87517000
lpp1667	lpp1667	3	3	3	>lpp1667|ID:2398379|ppeB| substrate of the Dot/Icm secretion system [Legionella pneumophila Paris]	1	3	3	3	1	1	0	3	2	0	1	1	0	3	2	0	1	1	0	3	2	0	6.8	6.8	6.8	62.726	546	546	1	1		3	2		4.7247e-10	2.9	2.9	0	6.8	5.5	0	74640000	7330700	11020000
lpp1670	lpp1670	9	9	9	>lpp1670|ID:2398380| Glutamate carboxypeptidase [Legionella pneumophila Paris]	1	9	9	9	7	7	5	8	7	6	7	7	5	8	7	6	7	7	5	8	7	6	33.4	33.4	33.4	44.206	407	407	7	9	6	8	10	7	1.1298e-85	22.1	27.5	16.7	28.3	22.6	19.4	605100000	89523000	136920000
lpp1671	lpp1671	11	11	11	>lpp1671|ID:2398381|astA| arginine succinyltransferase [Legionella pneumophila Paris]	1	11	11	11	11	10	9	10	10	10	11	10	9	10	10	10	11	10	9	10	10	10	36.1	36.1	36.1	39.457	346	346	13	12	11	11	12	11	7.7487e-32	36.1	33.5	26	33.5	28.6	33.5	688840000	104570000	121180000
lpp1672	lpp1672	15	15	15	>lpp1672|ID:2398382|astD| succinylglutamic semialdehyde dehydrogenase [Legionella pneumophila Paris]	1	15	15	15	15	15	15	12	14	13	15	15	15	12	14	13	15	15	15	12	14	13	49.9	49.9	49.9	54.541	495	495	16	17	16	13	15	15	1.6292e-261	49.9	49.9	49.9	36	48.5	40.4	3729000000	539470000	713360000
lpp1673	lpp1673	19	19	19	>lpp1673|ID:2398383|astB| succinylarginine dihydrolase [Legionella pneumophila Paris]	1	19	19	19	17	16	17	14	13	14	17	16	17	14	13	14	17	16	17	14	13	14	67.4	67.4	67.4	50.043	448	448	24	22	21	18	17	19	8.7563e-114	52.2	53.8	57.4	34.2	41.5	42	2082600000	282590000	471160000
lpp1676	lpp1676	12	12	12	>lpp1676|ID:2399753|rrf| ribosome recycling factor [Legionella pneumophila Paris]	1	12	12	12	11	10	10	11	12	10	11	10	10	11	12	10	11	10	10	11	12	10	71.4	71.4	71.4	20.849	185	185	19	22	24	22	22	19	5.8901e-141	67	67	67	67	71.4	67	7381300000	964520000	1385500000
lpp1677	lpp1677	11	11	11	>lpp1677|ID:2399754|pyrH| uridylate kinase [Legionella pneumophila Paris]	1	11	11	11	7	7	9	8	8	7	7	7	9	8	8	7	7	7	9	8	8	7	68	68	68	26.642	247	247	9	10	12	10	13	10	1.4243e-126	38.5	44.5	58.3	51.8	42.1	38.9	2310800000	317460000	424230000
lpp1678	lpp1678	25	25	25	>lpp1678|ID:2399755|tsf| protein chain elongation factor EF-Ts [Legionella pneumophila Paris]	1	25	25	25	24	22	23	23	22	23	24	22	23	23	22	23	24	22	23	23	22	23	81.2	81.2	81.2	32.168	292	292	46	50	46	55	48	56	0	81.2	75.3	75.3	75.7	78.1	81.2	29065000000	4035000000	5576600000
lpp1679	lpp1679	19	19	19	>lpp1679|ID:2399756|rpsB| 30S ribosomal subunit protein S2 [Legionella pneumophila Paris]	1	19	19	19	17	18	18	19	18	18	17	18	18	19	18	18	17	18	18	19	18	18	73.2	73.2	73.2	28.75	254	254	36	39	36	39	39	37	6.1132e-265	70.1	72.8	70.5	73.2	61.4	70.5	20161000000	2794900000	3609700000
lpp1680	lpp1680	10	10	10	>lpp1680|ID:2398385|spy| envelope stress induced periplasmic protein [Legionella pneumophila Paris]	1	10	10	10	10	9	8	10	10	10	10	9	8	10	10	10	10	9	8	10	10	10	44.9	44.9	44.9	15.692	136	136	15	15	11	21	19	17	1.1582e-193	44.9	39.7	37.5	44.9	44.9	44.9	9472300000	1001500000	1120600000
lpp1681	lpp1681	4	4	4	>lpp1681|ID:2398386| conserved protein of unknown function [Legionella pneumophila Paris]	1	4	4	4	3	3	3	4	4	3	3	3	3	4	4	3	3	3	3	4	4	3	23.6	23.6	23.6	17.495	148	148	3	3	3	4	4	3	4.9198e-11	18.9	18.9	18.9	23.6	23.6	18.9	177600000	27299000	24854000
lpp1684	lpp1684	9	9	9	>lpp1684|ID:2398387|map| methionine aminopeptidase [Legionella pneumophila Paris]	1	9	9	9	9	9	8	8	7	8	9	9	8	8	7	8	9	9	8	8	7	8	61.4	61.4	61.4	28.118	254	254	12	12	13	14	11	12	3.6461e-173	61.4	61.4	57.5	47.6	52.4	57.5	1622600000	182610000	283490000
lpp1687	lpp1687	26	26	26	>lpp1687|ID:2399760|guaA| GMP synthetase (glutamine aminotransferase) [Legionella pneumophila Paris]	1	26	26	26	19	25	21	23	21	20	19	25	21	23	21	20	19	25	21	23	21	20	62.1	62.1	62.1	58.684	525	525	20	27	23	24	25	23	5.7456e-188	49.7	60.8	51.4	57	51.4	49.9	2604000000	381620000	544820000
lpp1688	lpp1688	26	26	26	>lpp1688|ID:2399761|guaB| IMP dehydrogenase [Legionella pneumophila Paris]	1	26	26	26	25	25	25	24	25	24	25	25	25	24	25	24	25	25	25	24	25	24	72.9	72.9	72.9	52.562	490	490	35	36	36	33	35	31	0	71	69.6	71	67.6	70.4	69.6	7370700000	1164400000	1503100000
lpp1689	lpp1689	15	15	15	>lpp1689|ID:2398389|minD| membrane ATPase of the MinC-MinD-MinE system [Legionella pneumophila Paris]	1	15	15	15	14	13	12	13	15	13	14	13	12	13	15	13	14	13	12	13	15	13	67	67	67	30.121	276	276	24	24	23	22	26	23	6.7759e-216	64.5	62	58.7	60.5	67	60.5	12490000000	1884300000	2639600000
lpp1690	lpp1690	5	5	5	>lpp1690|ID:2398390|minE| cell division topological specificity factor [Legionella pneumophila Paris]	1	5	5	5	5	5	5	5	5	5	5	5	5	5	5	5	5	5	5	5	5	5	49.4	49.4	49.4	10.235	89	89	6	6	6	6	6	7	6.6903e-19	49.4	49.4	49.4	49.4	49.4	49.4	1871500000	320940000	408110000
lpp1691	lpp1691	33	33	33	>lpp1691|ID:2399762|fadE| acyl coenzyme A dehydrogenase [Legionella pneumophila Paris]	1	33	33	33	30	30	30	29	31	30	30	30	30	29	31	30	30	30	30	29	31	30	55.8	55.8	55.8	91.079	828	828	45	40	44	42	46	46	0	53.6	53	51.9	50.5	53.7	52.9	8991000000	1517100000	1579000000
lpp1692	lpp1692	3	3	3	>lpp1692|ID:2399763| putative hydrolase [Legionella pneumophila Paris]	1	3	3	3	2	2	2	3	3	3	2	2	2	3	3	3	2	2	2	3	3	3	17.6	17.6	17.6	30.245	261	261	3	2	2	3	5	4	2.3345e-08	7.3	7.3	13	17.6	17.6	17.6	225200000	23757000	30612000
lpp1693	lpp1693	5	5	5	>lpp1693|ID:2399764| conserved membrane protein of unknown function [Legionella pneumophila Paris]	1	5	5	5	5	5	5	4	5	5	5	5	5	4	5	5	5	5	5	4	5	5	31.5	31.5	31.5	34.405	302	302	6	6	6	5	6	6	3.7355e-94	31.5	31.5	31.5	20.2	31.5	31.5	819740000	117520000	160300000
lpp1694	lpp1694	7	7	7	>lpp1694|ID:2399765|ugpC| glycerol-3-phosphate transporter subunit ; ATP-binding component of ABC superfamily [Legionella pneumophila Paris]	1	7	7	7	5	6	5	5	6	4	5	6	5	5	6	4	5	6	5	5	6	4	29.8	29.8	29.8	40.841	363	363	5	6	5	5	6	4	3.5382e-104	24.8	27	15.4	23.7	26.4	12.7	289230000	42284000	54211000
lpp1699	lpp1699	20	20	20	>lpp1699|ID:2399769|trpE| Anthranilate synthase [Legionella pneumophila Paris]	1	20	20	20	18	18	19	16	17	19	18	18	19	16	17	19	18	18	19	16	17	19	39.8	39.8	39.8	81.69	718	718	21	20	23	18	18	22	2.01e-280	35.8	35.1	36.6	29.9	32.7	38.9	1713000000	246860000	304660000
lpp1700	lpp1700	3	3	3	>lpp1700|ID:2398392|gatC| Glutamyl-tRNA(Gln) amidotransferase (subunit C) [Legionella pneumophila Paris]	1	3	3	3	3	3	3	3	3	3	3	3	3	3	3	3	3	3	3	3	3	3	49	49	49	10.976	98	98	5	4	5	5	6	5	3.05e-23	49	49	49	49	49	49	537860000	76754000	103450000
lpp1701	lpp1701	9	9	9	>lpp1701|ID:2398393|gatA| Glutamyl-tRNA(Gln) amidotransferase (subunit A) [Legionella pneumophila Paris]	1	9	9	9	6	6	7	9	7	8	6	6	7	9	7	8	6	6	7	9	7	8	29.6	29.6	29.6	52.636	483	483	7	7	8	10	9	9	6.9408e-42	17.4	18.6	23	29.6	20.7	24	739430000	83277000	121590000
lpp1702	lpp1702	11	11	11	>lpp1702|ID:2398394|gatB| Glutamyl-tRNA(Gln) amidotransferase (subunit B) [Legionella pneumophila Paris]	1	11	11	11	10	9	10	10	10	10	10	9	10	10	10	10	10	9	10	10	10	10	29.1	29.1	29.1	53.723	477	477	10	9	11	11	10	12	2.0791e-94	27	25.2	27	27	27	27.3	952620000	138340000	188080000
lpp1706	lpp1706	2	2	2	>lpp1706|ID:2398398| conserved exported protein of unknown function [Legionella pneumophila Paris]	1	2	2	2	2	1	2	2	2	2	2	1	2	2	2	2	2	1	2	2	2	2	13.4	13.4	13.4	27.516	262	262	3	2	3	3	3	3	1.5965e-40	13.4	8	13.4	13.4	13.4	13.4	501200000	72456000	46401000
lpp1707	lpp1707	6	6	6	>lpp1707|ID:2399770| DNA-binding protein fis [Legionella pneumophila Paris]	1	6	6	6	5	6	6	6	6	6	5	6	6	6	6	6	5	6	6	6	6	6	73.7	73.7	73.7	10.687	95	95	22	18	21	22	26	24	0	72.6	73.7	73.7	73.7	73.7	73.7	8910900000	979250000	1124000000
lpp1708	lpp1708	5	5	5	>lpp1708|ID:2399771|iscA| FeS cluster assembly protein [Legionella pneumophila Paris]	1	5	5	5	5	5	4	5	4	4	5	5	4	5	4	4	5	5	4	5	4	4	48.4	48.4	48.4	13.452	122	122	5	6	5	6	5	4	1.0803e-34	48.4	48.4	41.8	48.4	41.8	41.8	502960000	53337000	97516000
lpp1710	lpp1710	16	16	16	>lpp1710|ID:2399773|IscS| cysteine desulfurase (tRNA sulfurtransferase), PLP-dependent [Legionella pneumophila Paris]	1	16	16	16	13	15	12	13	14	15	13	15	12	13	14	15	13	15	12	13	14	15	66.7	66.7	66.7	42.189	387	387	21	23	19	18	21	22	9.0343e-237	53.2	64.3	51.4	47.3	55.8	58.1	4072300000	532280000	841940000
lpp1711	lpp1711	4	4	4	>lpp1711|ID:2399774|yfhQ| putative methyltransferase [Legionella pneumophila Paris]	1	4	4	4	1	0	0	3	2	3	1	0	0	3	2	3	1	0	0	3	2	3	22.6	22.6	22.6	28.639	257	257	1			3	2	3	8.7837e-19	4.3	0	0	16	8.9	15.6	77333000	7079800	0
lpp1712	lpp1712	14	14	14	>lpp1712|ID:2398399|suhB| inositol monophosphatase [Legionella pneumophila Paris]	1	14	14	14	14	12	14	14	14	14	14	12	14	14	14	14	14	12	14	14	14	14	59	59	59	28.837	261	261	18	16	18	17	18	20	2.332e-84	59	50.6	59	59	59	59	2442900000	304780000	348160000
lpp1713	lpp1713	1	1	1	>lpp1713|ID:2399775|sppA| signal peptide peptidase [Legionella pneumophila Paris]	1	1	1	1	1	1	0	1	1	1	1	1	0	1	1	1	1	1	0	1	1	1	4.4	4.4	4.4	35.307	318	318	1	1		1	1	1	4.2142e-05	4.4	4.4	0	4.4	4.4	4.4	78429000	12580000	19440000
lpp1714	lpp1714	55	55	55	>lpp1714|ID:2398400|clpB| protein disaggregation chaperone [Legionella pneumophila Paris]	1	55	55	55	51	49	49	53	49	51	51	49	49	53	49	51	51	49	49	53	49	51	74.7	74.7	74.7	95.794	858	858	85	82	85	85	82	85	0	73	70.4	71.1	73.9	71.4	73.1	24019000000	3053500000	3946300000
lpp1715	lpp1715	22	22	22	>lpp1715|ID:2399776| substrate of the Dot/Icm secretion system [Legionella pneumophila Paris]	1	22	22	22	14	15	15	20	18	21	14	15	15	20	18	21	14	15	15	20	18	21	57	57	57	50.392	437	437	17	17	18	27	21	28	7.1426e-227	42.1	40	40.7	52.2	50.1	54.9	3411600000	284960000	387510000
lpp1717	lpp1717	12	12	12	>lpp1717|ID:2399778|mpl| UDP-N-acetylmuramate:L-alanyl-gamma-D-glutamyl-meso-diaminopimelate ligase [Legionella pneumophila Paris]	1	12	12	12	9	9	10	8	11	10	9	9	10	8	11	10	9	9	10	8	11	10	39.3	39.3	39.3	50.025	455	455	12	12	13	10	12	13	7.3734e-48	26.8	31.4	33	16.5	32.3	28.4	1395500000	128400000	164600000
lpp1719	lpp1719	8	8	8	>lpp1719|ID:2399780| conserved exported protein of unknown function [Legionella pneumophila Paris]	1	8	8	8	5	3	6	6	5	6	5	3	6	6	5	6	5	3	6	6	5	6	9	9	9	143.73	1273	1273	5	3	6	6	7	6	1.0182e-32	5.9	2.9	7.4	7.5	6.4	6.9	359480000	56426000	46663000
lpp1722	lpp1722	1	1	1	>lpp1722|ID:2399783|fliH| Polar flagellar assembly protein FliH [Legionella pneumophila Paris]	1	1	1	1	1	1	1	0	1	1	1	1	1	0	1	1	1	1	1	0	1	1	10.8	10.8	10.8	24.358	212	212	1	1	1		1	1	3.0946e-18	10.8	10.8	10.8	0	10.8	10.8	96676000	23228000	32417000
lpp1723	lpp1723	7	7	7	>lpp1723|ID:2399784|fliG| flagellar motor switching and energizing component [Legionella pneumophila Paris]	1	7	7	7	7	7	7	7	5	5	7	7	7	7	5	5	7	7	7	7	5	5	18.8	18.8	18.8	36.675	329	329	7	7	7	7	5	5	7.4113e-19	18.8	18.8	18.8	18.8	14.6	14.6	409180000	77331000	99938000
lpp1724	lpp1724	3	3	3	>lpp1724|ID:2399785|fliF | flagellar basal-body MS-ring and collar protein [Legionella pneumophila Paris]	1	3	3	3	2	2	1	1	1	1	2	2	1	1	1	1	2	2	1	1	1	1	6.1	6.1	6.1	60.151	544	544	2	2	1	1	1	1	1.4632e-06	3.9	4.6	2.4	2.4	2.4	2.4	68728000	9329300	18257000
lpp1726	lpp1726	19	19	19	>lpp1726|ID:2399787|fleR| putative DNA-binding response regulator in two-component system [Legionella pneumophila Paris]	1	19	19	19	15	14	15	13	14	14	15	14	15	13	14	14	15	14	15	13	14	14	55.4	55.4	55.4	49.022	437	437	15	14	15	13	14	14	1.8584e-177	43.5	40.7	43.9	33	34.6	39.6	1553100000	233620000	351750000
lpp1727	lpp1727	1	1	1	>lpp1727|ID:2399788|fleS| putative Histidine kinase [Legionella pneumophila Paris]	1	1	1	1	1	1	1	0	0	0	1	1	1	0	0	0	1	1	1	0	0	0	5.8	5.8	5.8	37.745	343	343	1	1	1				5.1731e-22	5.8	5.8	5.8	0	0	0	38587000	8555800	14417000
lpp1728	lpp1728	6	6	6	>lpp1728|ID:2399789|ycaJ| recombination protein [Legionella pneumophila Paris]	1	6	6	6	4	6	4	4	6	6	4	6	4	4	6	6	4	6	4	4	6	6	18	18	18	48.661	434	434	4	6	4	4	6	6	1.5678e-11	12.7	18	9.7	12.9	18	18	175320000	18546000	35457000
lpp1729	lpp1729	7	7	7	>lpp1729|ID:2399790|lolA| Outer-membrane lipoprotein carrier protein precursor [Legionella pneumophila Paris]	1	7	7	7	5	5	5	7	6	6	5	5	5	7	6	6	5	5	5	7	6	6	42.6	42.6	42.6	22.802	202	202	6	5	5	9	6	6	1.7179e-52	33.7	33.7	33.7	42.6	35.6	35.6	848260000	114900000	101730000
lpp1730	lpp1730	16	16	16	>lpp1730|ID:2399791|ftsK| putative DNA translocase ftsK [Legionella pneumophila Paris]	1	16	16	16	14	15	14	14	14	15	14	15	14	14	14	15	14	15	14	14	14	15	24.7	24.7	24.7	87.056	794	794	20	20	21	20	17	19	2.5264e-139	20.3	22.8	21.3	20.4	20.3	22.2	1634400000	242910000	311320000
lpp1731	lpp1731	13	13	13	>lpp1731|ID:2398401|trxB| thioredoxin reductase, FAD/NAD(P)-binding [Legionella pneumophila Paris]	1	13	13	13	13	13	13	13	12	13	13	13	13	13	12	13	13	13	13	13	12	13	71.5	71.5	71.5	33.77	316	316	20	23	23	21	22	24	0	71.5	71.5	71.5	71.5	71.5	71.5	9677900000	1217100000	1860500000
lpp1733	lpp1733	7	7	7	>lpp1733|ID:2398403| Rhodanese domain protein [Legionella pneumophila Paris]	1	7	7	7	6	6	5	7	7	7	6	6	5	7	7	7	6	6	5	7	7	7	69.9	69.9	69.9	13.938	123	123	6	8	6	9	8	8	1.1293e-70	61.8	51.2	43.1	69.9	69.9	69.9	1019800000	104560000	188220000
lpp1734	lpp1734	5	5	5	>lpp1734|ID:2398404|infA| translation initiation factor IF-1 [Legionella pneumophila Paris]	1	5	5	5	4	5	5	5	5	5	4	5	5	5	5	5	4	5	5	5	5	5	68.5	68.5	68.5	8.3416	73	73	9	12	11	11	12	13	2.7724e-122	68.5	68.5	68.5	68.5	68.5	68.5	4453900000	658670000	981970000
lpp1735	lpp1735	22	22	21	>lpp1735|ID:2399792|pmbA| peptidase required for the maturation and secretion of the antibiotic peptide MccB17 [Legionella pneumophila Paris]	1	22	22	21	19	17	18	19	20	20	19	17	18	19	20	20	19	17	18	19	20	19	70.1	70.1	70.1	48.971	452	452	25	24	26	27	26	28	0	67.5	59.3	59.3	61.9	67.7	61.7	5107400000	679500000	1009400000
lpp1736	lpp1736	5	5	5	>lpp1736|ID:2398405| conserved exported protein of unknown function [Legionella pneumophila Paris]	1	5	5	5	4	2	3	3	4	3	4	2	3	3	4	3	4	2	3	3	4	3	25.6	25.6	25.6	28.707	258	258	5	2	3	4	4	3	2.1855e-84	21.7	12.4	15.1	15.1	19	15.1	433660000	77295000	78481000
lpp1737	lpp1737	1	1	1	>lpp1737|ID:2398406| conserved protein of unknown function [Legionella pneumophila Paris]	1	1	1	1	0	1	1	0	1	0	0	1	1	0	1	0	0	1	1	0	1	0	7.6	7.6	7.6	37.741	316	316		1	1		1		1.091e-14	0	7.6	7.6	0	7.6	0	17413000	0	8676300
lpp1738	lpp1738	52	52	52	>lpp1738|ID:2398407|rir1| Ribonucleoside-diphosphate reductase alpha subunit (Ribonucleotide reductase) [Legionella pneumophila Paris]	1	52	52	52	51	52	51	50	50	51	51	52	51	50	50	51	51	52	51	50	50	51	69	69	69	107.11	942	942	86	85	80	81	86	89	0	68.9	69	68.3	65.7	64	66.5	31369000000	5370900000	6981600000
lpp1739	lpp1739	17	17	17	>lpp1739|ID:2398408|rir2 | Ribonucleoside-diphosphate reductase subunit beta (Ribonucleotide reductase small subunit) [Legionella pneumophila Paris]	1	17	17	17	14	17	15	15	14	16	14	17	15	15	14	16	14	17	15	15	14	16	76.3	76.3	76.3	42.786	367	367	23	32	27	21	22	30	0	61.6	76.3	59.9	59.9	55.3	69.8	8063100000	1047300000	1701200000
lpp1741	lpp1741	28	28	28	>lpp1741|ID:2399793|lysS| lysine tRNA synthetase, inducible [Legionella pneumophila Paris]	1	28	28	28	26	26	26	25	25	27	26	26	26	25	25	27	26	26	26	25	25	27	57.1	57.1	57.1	57.912	496	496	40	40	37	42	39	40	0	47.4	47.4	47.4	47.4	50.6	53.8	8713500000	1272100000	1717800000
lpp1742	lpp1742	9	9	9	>lpp1742|ID:2399794|prfB| Peptide chain release factor 2 (RF-2) [Legionella pneumophila Paris]	1	9	9	9	6	9	8	8	8	9	6	9	8	8	8	9	6	9	8	8	8	9	41.5	41.5	41.5	37.634	335	335	6	10	10	8	8	10	5.0151e-133	22.4	41.5	34.6	34.6	34.6	41.5	1407300000	142150000	302500000
lpp1743	lpp1743	4	4	4	>lpp1743|ID:2399795| conserved protein of unknown function [Legionella pneumophila Paris]	1	4	4	4	4	3	2	3	1	2	4	3	2	3	1	2	4	3	2	3	1	2	49.6	49.6	49.6	15.401	133	133	6	3	2	4	1	2	1.8905e-69	49.6	43.6	26.3	43.6	8.3	26.3	296220000	94476000	106560000
lpp1746	lpp1746	5	5	5	>lpp1746|ID:2399798|fliA| RNA polymerase, sigma 28 (sigma F) factor [Legionella pneumophila Paris]	1	5	5	5	4	4	5	2	3	1	4	4	5	2	3	1	4	4	5	2	3	1	26.5	26.5	26.5	27.177	238	238	5	4	5	2	3	1	2.2573e-23	16.8	16.8	26.5	8.8	13.4	3.4	139910000	39120000	24729000
lpp1747	lpp1747	5	5	5	>lpp1747|ID:2399799|fleN| Cobyrinic acid a,c-diamide synthase [Legionella pneumophila Paris]	1	5	5	5	4	5	4	3	4	4	4	5	4	3	4	4	4	5	4	3	4	4	26.3	26.3	26.3	31.477	289	289	4	5	4	3	5	4	8.2655e-69	17.6	26.3	17.6	9.3	17.6	17.6	464870000	82473000	190860000
lpp1748	lpp1748	5	5	5	>lpp1748|ID:2399800|flhF| Flagellar biosynthesis protein FlhF [Legionella pneumophila Paris]	1	5	5	5	4	5	3	1	2	1	4	5	3	1	2	1	4	5	3	1	2	1	15.3	15.3	15.3	42.02	379	379	4	5	3	1	2	1	3.161e-18	11.1	15.3	11.1	2.6	8.2	4.7	167260000	43419000	64926000
lpp1749	lpp1749	1	1	1	>lpp1749|ID:2399801|flhA| putative flagellar export pore protein [Legionella pneumophila Paris]	1	1	1	1	1	1	1	1	1	1	1	1	1	1	1	1	1	1	1	1	1	1	2.3	2.3	2.3	75.524	692	692	1	1	1	1	1	1	1.4943e-05	2.3	2.3	2.3	2.3	2.3	2.3	66017000	14673000	19415000
lpp1755	lpp1755	1	1	1	>lpp1755|ID:2399807|fliN| Flagellar motor switch protein FliN [Legionella pneumophila Paris]	1	1	1	1	1	1	1	1	1	1	1	1	1	1	1	1	1	1	1	1	1	1	13.5	13.5	13.5	12.081	111	111	1	1	1	1	1	2	2.2499e-24	13.5	13.5	13.5	13.5	13.5	13.5	346510000	73675000	106520000
lpp1756	lpp1756	5	5	5	>lpp1756|ID:2399808|fliM| Flagellar motor switch protein FliM [Legionella pneumophila Paris]	1	5	5	5	5	5	5	2	2	0	5	5	5	2	2	0	5	5	5	2	2	0	15.3	15.3	15.3	39.95	353	353	5	5	5	2	2		6.4241e-11	15.3	15.3	15.3	6.8	5.7	0	183340000	55808000	57855000
lpp1758	lpp1758	3	3	3	>lpp1758|ID:2398410| putative Oxidoreductase [Legionella pneumophila Paris]	1	3	3	3	3	2	1	3	3	2	3	2	1	3	3	2	3	2	1	3	3	2	11.1	11.1	11.1	48.977	431	431	3	3	1	3	3	3	2.7205e-08	11.1	9.3	1.6	11.1	11.1	9.3	461790000	129750000	24706000
lpp1761	lpp1761	6	6	6	>lpp1761|ID:2399810| conserved protein of unknown function [Legionella pneumophila Paris]	1	6	6	6	3	3	1	5	2	4	3	3	1	5	2	4	3	3	1	5	2	4	19.4	19.4	19.4	44.586	397	397	3	3	1	5	2	4	8.5778e-14	11.6	10.1	1.8	15.6	8.8	14.9	155970000	15756000	22398000
lpp1763	lpp1763	43	43	43	>lpp1763|ID:2399813|alaS| alanyl-tRNA synthetase [Legionella pneumophila Paris]	1	43	43	43	34	33	37	41	40	41	34	33	37	41	40	41	34	33	37	41	40	41	66.9	66.9	66.9	96.399	860	860	46	40	44	54	49	56	0	53.6	52.3	57.4	64.4	64	65	7998200000	767980000	977180000
lpp1764	lpp1764	2	2	2	>lpp1764|ID:2399814|recX| Regulatory protein RecX [Legionella pneumophila Paris]	1	2	2	2	2	1	1	1	2	1	2	1	1	1	2	1	2	1	1	1	2	1	20.7	20.7	20.7	18.014	150	150	2	1	1	1	2	1	5.0422e-09	20.7	10	10	10	20.7	10	96167000	12547000	21443000
lpp1765	lpp1765	18	18	18	>lpp1765|ID:2399815|recA| DNA strand exchange and recombination protein with protease and nuclease activity [Legionella pneumophila Paris]	1	18	18	18	17	16	17	17	18	16	17	16	17	17	18	16	17	16	17	17	18	16	61.2	61.2	61.2	37.948	348	348	33	29	30	29	32	28	0	59.5	57.2	59.5	59.5	61.2	57.2	11957000000	2235400000	2580600000
lpp1766	lpp1766	13	13	13	>lpp1766|ID:2399816| conserved protein of unknown function [Legionella pneumophila Paris]	1	13	13	13	6	7	7	12	11	11	6	7	7	12	11	11	6	7	7	12	11	11	57.6	57.6	57.6	35.871	311	311	6	8	8	13	12	12	1.1121e-131	37.3	34.1	43.7	52.7	54.3	45	1229900000	74330000	103380000
lpp1767	lpp1767	1	1	1	>lpp1767|ID:2399817|cinA| Competence-damage inducible protein CinA [Legionella pneumophila Paris]	1	1	1	1	1	0	0	0	1	1	1	0	0	0	1	1	1	0	0	0	1	1	9.8	9.8	9.8	17.528	164	164	1				1	1	9.6986e-05	9.8	0	0	0	9.8	9.8	25302000	13748000	0
lpp1768	lpp1768	15	15	15	>lpp1768|ID:2398413|mutS| methyl-directed mismatch repair protein [Legionella pneumophila Paris]	1	15	15	15	10	10	10	12	12	14	10	10	10	12	12	14	10	10	10	12	12	14	24.3	24.3	24.3	94.807	846	846	11	11	13	14	12	14	2.9102e-104	14.4	14.4	15.8	17.4	20.1	22.5	746850000	71420000	109100000
lpp1771	lpp1771	9	9	9	>lpp1771|ID:2398416|hemB| porphobilinogen synthase [Legionella pneumophila Paris]	1	9	9	9	8	7	7	9	9	9	8	7	7	9	9	9	8	7	7	9	9	9	39	39	39	36.61	331	331	8	7	7	10	9	9	1.0742e-86	36.3	32.6	33.2	39	39	39	1215000000	139370000	150800000
lpp1772	lpp1772	3	3	3	>lpp1772|ID:2398417| conserved exported protein of unknown function [Legionella pneumophila Paris]	1	3	3	3	2	3	2	3	3	3	2	3	2	3	3	3	2	3	2	3	3	3	47.7	47.7	47.7	13.686	130	130	2	3	2	3	3	3	4.9231e-110	22.3	47.7	22.3	47.7	47.7	47.7	463790000	40694000	76420000
lpp1773	lpp1773	7	7	7	>lpp1773|ID:2399818| putative Long chain fatty acid transport protein precursor [Legionella pneumophila Paris]	1	7	7	7	7	7	7	6	7	7	7	7	7	6	7	7	7	7	7	6	7	7	17.2	17.2	17.2	50.878	478	478	7	8	8	7	7	9	5.3532e-46	17.2	17.2	17.2	15.1	17.2	17.2	570900000	79724000	108800000
lpp1774	lpp1774	30	30	30	>lpp1774|ID:2398418|lysAC| Diaminopimelate decarboxylase [Legionella pneumophila Paris]	1	30	30	30	22	26	23	23	25	25	22	26	23	23	25	25	22	26	23	23	25	25	59.8	59.8	59.8	94.827	859	859	29	37	31	28	31	33	0	47.3	53.9	48.5	46.1	49.2	50.2	5863000000	840620000	1285000000
lpp1775	lpp1775	6	6	6	>lpp1775|ID:2398419| putative UvrD/REP helicase family protein [Legionella pneumophila Paris]	1	6	6	6	3	3	4	4	1	2	3	3	4	4	1	2	3	3	4	4	1	2	7.6	7.6	7.6	124.02	1076	1076	3	3	4	4	1	2	5.446e-14	3.3	3.3	4.5	5	0.8	2.3	133240000	22964000	30235000
lpp1776	lpp1776	11	11	11	>lpp1776|ID:2398420|mrp| antiporter inner membrane protein [Legionella pneumophila Paris]	1	11	11	11	11	11	11	11	11	11	11	11	11	11	11	11	11	11	11	11	11	11	61.9	61.9	61.9	38.725	357	357	14	15	14	13	13	14	2.3258e-249	61.9	61.9	61.9	61.9	61.9	61.9	1824800000	249300000	395590000
lpp1777	lpp1777	4	4	4	>lpp1777|ID:2398421| conserved exported protein of unknown function [Legionella pneumophila Paris]	1	4	4	4	3	3	4	4	3	3	3	3	4	4	3	3	3	3	4	4	3	3	30.4	30.4	30.4	20.81	184	184	3	4	4	5	4	4	2.1239e-23	23.4	17.4	30.4	30.4	23.4	23.4	264010000	32569000	39647000
lpp1780	lpp1780	13	13	13	>lpp1780|ID:2399820| conserved exported protein of unknown function [Legionella pneumophila Paris]	1	13	13	13	12	11	12	11	12	11	12	11	12	11	12	11	12	11	12	11	12	11	55.9	55.9	55.9	35.54	315	315	12	11	12	12	12	12	1.0731e-105	52.4	46	52.4	46	49.5	46	1418600000	204450000	270970000
lpp1782	lpp1782	7	7	7	>lpp1782|ID:2399822|msbA| fused lipid transporter subunits of ABC superfamily: membrane component ; ATP-binding component [Legionella pneumophila Paris]	1	7	7	7	6	6	7	6	6	7	6	6	7	6	6	7	6	6	7	6	6	7	15.8	15.8	15.8	65.475	588	588	6	6	7	6	6	7	4.535e-46	11.4	11.4	15.8	14.5	11.4	15.8	441850000	53926000	70257000
lpp1783	lpp1783	1	1	1	>lpp1783|ID:2399823| putative Acetyltransferase, GNAT family [Legionella pneumophila Paris]	1	1	1	1	1	1	1	1	1	1	1	1	1	1	1	1	1	1	1	1	1	1	7.7	7.7	7.7	29.087	260	260	1	1	1	1	1	1	1.6072e-13	7.7	7.7	7.7	7.7	7.7	7.7	116880000	16482000	27322000
lpp1784	lpp1784	4	4	4	>lpp1784|ID:2399824|pyrD| dihydro-orotate oxidase, FMN-linked [Legionella pneumophila Paris]	1	4	4	4	2	3	4	3	3	4	2	3	4	3	3	4	2	3	4	3	3	4	14.4	14.4	14.4	36.658	333	333	2	3	4	3	3	4	2.1462e-22	5.7	9.9	14.4	9.9	10.2	14.4	105470000	9157400	12595000
lpp1786	lpp1786	15	15	15	>lpp1786|ID:2399826| conserved protein of unknown function [Legionella pneumophila Paris]	1	15	15	15	13	14	14	14	14	13	13	14	14	14	14	13	13	14	14	14	14	13	65.8	65.8	65.8	26.235	228	228	24	24	22	26	25	24	0	65.8	65.8	65.8	65.8	65.8	65.8	4966200000	618900000	880250000
lpp1787	lpp1787	19	19	19	>lpp1787|ID:2398423|ivd| Isovaleryl-CoA dehydrogenase 2, mitochondrial precursor (IVD 2) [Legionella pneumophila Paris]	1	19	19	19	18	18	18	18	19	19	18	18	18	18	19	19	18	18	18	18	19	19	63.5	63.5	63.5	42.484	389	389	26	27	24	27	26	26	0	62.2	62.2	62.2	62.2	63.5	63.5	7125200000	972670000	1291200000
lpp1788	lpp1788	16	16	16	>lpp1788|ID:2398424|atoB| acetyl-CoA acetyltransferase [Legionella pneumophila Paris]	1	16	16	16	15	16	15	15	16	15	15	16	15	15	16	15	15	16	15	15	16	15	51.8	51.8	51.8	41.214	394	394	48	46	46	51	47	48	0	50	51.8	50	50	51.8	50	24745000000	4091600000	5049600000
lpp1790	lpp1790	27	27	27	>lpp1790|ID:2398426| Methylcrotonoyl-CoA carboxylase beta chain, mitochondrial precursor (3-methylcrotonyl-CoA carboxylase 2) (MCCase subunit beta) (3-methylcrotonyl-CoA:carbon dioxide ligase subunit beta) (3- methylcrotonyl-CoA carboxylase non-biotin-cont	1	27	27	27	24	23	25	26	24	24	24	23	25	26	24	24	24	23	25	26	24	24	67.9	67.9	67.9	58.485	535	535	34	32	33	34	34	32	0	65.8	60	66.2	67.9	64.1	64.1	7313000000	1134300000	1523200000
lpp1791	lpp1791	13	13	13	>lpp1791|ID:2398427| Enoyl-CoA hydratase/isomerase [Legionella pneumophila Paris]	1	13	13	13	12	10	11	11	12	13	12	10	11	11	12	13	12	10	11	11	12	13	47.8	47.8	47.8	30.23	276	276	14	11	13	11	14	15	1.5377e-72	42.8	32.2	34.8	34.8	42.8	47.8	1840000000	313960000	254290000
lpp1792	lpp1792	25	25	25	>lpp1792|ID:2398428|mccA| acyl CoA carboxylase subunit alpha subunit [Legionella pneumophila Paris]	1	25	25	25	24	23	22	24	23	22	24	23	22	24	23	22	24	23	22	24	23	22	51.4	51.4	51.4	73.013	654	654	31	30	30	33	31	30	0	48	49.8	48.5	51.1	46.8	45.4	5793400000	852570000	1078000000
lpp1793	lpp1793	9	9	9	>lpp1793|ID:2398429|mvaB| Hydroxymethylglutaryl-CoA lyase (HMG-CoA lyase) (HL) (3- hydroxy-3-methylglutarate-CoA lyase) [Legionella pneumophila Paris]	1	9	9	9	7	7	6	7	7	8	7	7	6	7	7	8	7	7	6	7	7	8	48	48	48	32.752	302	302	7	7	6	8	7	8	5.0074e-89	36.4	36.4	31.5	38.7	31.5	43	818250000	156420000	139380000
lpp1794	lpp1794	28	28	28	>lpp1794|ID:2398430|acsA| acetyl-CoA synthetase [Legionella pneumophila Paris]	1	28	28	28	26	26	27	25	26	26	26	26	27	25	26	26	26	26	27	25	26	26	59.9	59.9	59.9	72.601	646	646	32	35	34	31	32	31	0	55.3	55.3	56.3	52.8	56.5	56.5	5068800000	828330000	1058500000
lpp1796	lpp1796	8	8	8	>lpp1796|ID:2398431|metN| DL-methionine transporter subunit ; ATP-binding component of ABC superfamily [Legionella pneumophila Paris]	1	8	8	8	4	3	3	6	5	4	4	3	3	6	5	4	4	3	3	6	5	4	37.8	37.8	37.8	37.639	341	341	4	3	3	6	5	4	3.8772e-42	18.2	12	12	24.6	23.5	19.1	412200000	60325000	67761000
lpp1798	lpp1798	22	22	22	>lpp1798|ID:2398433|metQ| DL-methionine transporter subunit ; periplasmic-binding component of ABC superfamily [Legionella pneumophila Paris]	1	22	22	22	21	22	20	22	19	19	21	22	20	22	19	19	21	22	20	22	19	19	71.8	71.8	71.8	28.587	259	259	27	26	25	30	25	27	5.4791e-230	71.8	71.8	71	71.8	68	68	5388000000	695840000	917340000
lpp1799	lpp1799	18	18	18	>lpp1799|ID:2398434| conserved protein of unknown function [Legionella pneumophila Paris]	1	18	18	18	16	16	15	16	15	17	16	16	15	16	15	17	16	16	15	16	15	17	42.4	42.4	42.4	53.497	472	472	19	20	19	20	20	21	9.5232e-60	35.4	35.4	34.1	38.8	36.7	40.3	1715700000	279360000	295920000
lpp1800	lpp1800	4	4	4	>lpp1800|ID:2398435| conserved protein of unknown function [Legionella pneumophila Paris]	1	4	4	4	4	4	4	2	2	3	4	4	4	2	2	3	4	4	4	2	2	3	18.2	18.2	18.2	6.6372	55	55	5	5	6	2	3	4	7.3042e-12	18.2	18.2	18.2	18.2	18.2	18.2	599850000	92803000	134390000
lpp1802	lpp1802	4	4	4	>lpp1802|ID:2399829|hisB| D,D-heptose 1,7-bisphosphate phosphatase [Legionella pneumophila Paris]	1	4	4	4	2	1	1	3	2	1	2	1	1	3	2	1	2	1	1	3	2	1	31.8	31.8	31.8	19.192	176	176	2	1	1	4	2	1	3.0817e-12	14.8	6.8	6.8	24.4	14.2	6.8	91585000	14840000	9453500
lpp1803	lpp1803	32	32	32	>lpp1803|ID:2399830|glyS| glycine tRNA synthetase, beta subunit [Legionella pneumophila Paris]	1	32	32	32	24	27	25	30	28	30	24	27	25	30	28	30	24	27	25	30	28	30	53.5	53.5	53.5	76.488	688	688	34	38	33	41	37	41	0	43.8	45.3	43.8	49.1	46.4	51.9	5283200000	613630000	765370000
lpp1804	lpp1804	12	12	12	>lpp1804|ID:2399831|glyQ| glycine tRNA synthetase, alpha subunit [Legionella pneumophila Paris]	1	12	12	12	11	10	11	12	10	12	11	10	11	12	10	12	11	10	11	12	10	12	60.8	60.8	60.8	34.457	301	301	13	13	13	14	12	16	1.7629e-142	58.5	48.2	58.5	60.8	47.5	60.8	1552400000	199770000	240020000
lpp1805	lpp1805	20	20	20	>lpp1805|ID:2399832| Outer membrane protein [Legionella pneumophila Paris]	1	20	20	20	19	20	20	19	20	19	19	20	20	19	20	19	19	20	20	19	20	19	68.6	68.6	68.6	28.461	261	261	59	63	67	59	59	61	0	67	68.6	68.6	65.9	68.6	67	47580000000	6337900000	8156800000
lpp1806	lpp1806	26	26	26	>lpp1806|ID:2399833|uvrD| DNA-dependent ATPase I and helicase II [Legionella pneumophila Paris]	1	26	26	26	24	23	24	22	23	24	24	23	24	22	23	24	24	23	24	22	23	24	42.6	42.6	42.6	81.553	721	721	30	26	29	24	27	28	6.7973e-186	39.3	38.3	41.5	35.5	39.7	38.8	2489800000	318130000	439950000
lpp1807	lpp1807	13	13	13	>lpp1807|ID:2398436| putative proline iminopeptidase (PIP) (Prolyl aminopeptidase) (PAP) [Legionella pneumophila Paris]	1	13	13	13	11	12	13	11	12	12	11	12	13	11	12	12	11	12	13	11	12	12	49.5	49.5	49.5	36.577	319	319	14	16	17	15	14	15	1.1816e-178	48.3	48.6	49.5	48.3	49.2	46.4	5336900000	793350000	1131800000
lpp1808	lpp1808	6	6	6	>lpp1808|ID:2398437|dtd| D-tyr-tRNA(Tyr) deacylase [Legionella pneumophila Paris]	1	6	6	6	6	6	6	6	6	6	6	6	6	6	6	6	6	6	6	6	6	6	46.9	46.9	46.9	16.136	145	145	7	7	7	6	7	7	1.4602e-47	46.9	46.9	46.9	46.9	46.9	46.9	710010000	102600000	145490000
lpp1809	lpp1809	6	6	6	>lpp1809|ID:2398438| putative lipoprotein precursor (VacJ) transmembrane [Legionella pneumophila Paris]	1	6	6	6	6	6	5	6	4	6	6	6	5	6	4	6	6	6	5	6	4	6	31.5	31.5	31.5	29.122	260	260	6	6	5	6	4	6	6.2321e-80	31.5	31.5	31.2	31.5	18.5	31.5	356540000	42530000	77518000
lpp1810	lpp1810	11	11	11	>lpp1810|ID:2399834|gshB| glutathione synthetase [Legionella pneumophila Paris]	1	11	11	11	11	9	9	9	8	9	11	9	9	9	8	9	11	9	9	9	8	9	48.6	48.6	48.6	35.792	319	319	12	13	10	11	10	12	5.2243e-76	48.6	40.8	40.8	42	30.1	40.8	1461000000	162300000	334340000
lpp1811	lpp1811	9	9	9	>lpp1811|ID:2399835|gshA| Glutamate--cysteine ligase [Legionella pneumophila Paris]	1	9	9	9	8	8	7	8	8	8	8	8	7	8	8	8	8	8	7	8	8	8	32.5	32.5	32.5	48.203	431	431	10	9	8	9	10	10	1.717e-61	30.4	30.4	20.9	23	30.4	30.4	1363200000	173200000	236920000
lpp1817	lpp1817	4	4	4	>lpp1817|ID:2398442| putative Rhodanese domain protein [Legionella pneumophila Paris]	1	4	4	4	4	3	4	3	4	4	4	3	4	3	4	4	4	3	4	3	4	4	39.4	39.4	39.4	11.339	99	99	7	5	6	6	7	7	5.5844e-29	39.4	21.2	39.4	21.2	39.4	39.4	733360000	123750000	104700000
lpp1818	lpp1818	24	24	24	>lpp1818|ID:2399838| conserved protein of unknown function [Legionella pneumophila Paris]	1	24	24	24	24	24	24	23	23	24	24	24	24	23	23	24	24	24	24	23	23	24	85.9	85.9	85.9	25.298	220	220	38	43	45	43	40	44	0	85.9	85.9	85.9	85.9	85.9	85.9	36910000000	5746700000	7662200000
lpp1819	lpp1819	20	20	20	>lpp1819|ID:2398443| Alkaline phosphomonoesterase precursor [Legionella pneumophila Paris]	1	20	20	20	18	17	17	19	18	20	18	17	17	19	18	20	18	17	17	19	18	20	55.2	55.2	55.2	61.256	545	545	23	22	23	25	25	27	4.7089e-208	51.4	47.5	50.1	51	52.5	55.2	3124600000	289610000	379410000
lpp1820	lpp1820	12	12	12	>lpp1820|ID:2398444|udk| uridine/cytidine kinase [Legionella pneumophila Paris]	1	12	12	12	12	12	12	12	12	12	12	12	12	12	12	12	12	12	12	12	12	12	72	72	72	26.757	232	232	18	20	20	21	19	19	1.0831e-154	72	72	72	72	72	72	4270100000	531820000	910760000
lpp1821	lpp1821	14	14	14	>lpp1821|ID:2398445|fabI| enoyl-[acyl-carrier-protein] reductase, NADH-dependent [Legionella pneumophila Paris]	1	14	14	14	14	14	14	14	14	14	14	14	14	14	14	14	14	14	14	14	14	14	64.2	64.2	64.2	28.494	268	268	24	27	26	25	27	30	1.7694e-251	64.2	64.2	64.2	64.2	64.2	64.2	13257000000	1549300000	1905100000
lpp1825	lpp1825	33	33	33	>lpp1825|ID:2399841| Peptidylprolyl isomerase [Legionella pneumophila Paris]	1	33	33	33	27	26	29	30	30	30	27	26	29	30	30	30	27	26	29	30	30	30	65.7	65.7	65.7	71.639	624	624	38	35	38	40	45	41	0	55.6	53.2	59.3	61.9	59.8	58.3	7468000000	945380000	1224900000
lpp1826	lpp1826	8	8	8	>lpp1826|ID:2399844|hubB| HU, DNA-binding transcriptional regulator, beta subunit [Legionella pneumophila Paris]	1	8	8	8	8	8	8	8	8	8	8	8	8	8	8	8	8	8	8	8	8	8	64.1	64.1	64.1	9.683	92	92	78	75	77	64	59	70	0	64.1	64.1	64.1	64.1	64.1	64.1	166680000000	39275000000	48652000000
lpp1827	lpp1827	46	46	46	>lpp1827|ID:2399845|lon| DNA-binding ATP-dependent protease La [Legionella pneumophila Paris]	1	46	46	46	43	41	42	42	42	44	43	41	42	42	42	44	43	41	42	42	42	44	57.8	57.8	57.8	91.27	816	816	66	63	67	63	65	66	0	56.7	55.1	56.7	55.4	56.1	57.7	20237000000	2911400000	3512600000
lpp1828	lpp1828	27	27	27	>lpp1828|ID:2399846|clpX| ATPase and specificity subunit of ClpX-ClpP ATP-dependent serine protease [Legionella pneumophila Paris]	1	27	27	27	26	22	24	24	24	24	26	22	24	24	24	24	26	22	24	24	24	24	80.7	80.7	80.7	46.627	424	424	42	36	42	39	40	40	0	80.4	71.9	77.4	77.1	75.2	77.4	19500000000	2889800000	4012500000
lpp1829	lpp1829	11	11	11	>lpp1829|ID:2399847|clpP| proteolytic subunit of ClpA-ClpP and ClpX-ClpP ATP-dependent serine proteases [Legionella pneumophila Paris]	1	11	11	11	11	10	10	11	9	11	11	10	10	11	9	11	11	10	10	11	9	11	41.1	41.1	41.1	23.775	214	214	20	17	23	18	16	18	1.353e-61	41.1	37.9	37.9	41.1	40.2	41.1	6178100000	1074600000	1179400000
lpp1830	lpp1830	37	37	37	>lpp1830|ID:2399848|tig| peptidyl-prolyl cis/trans isomerase (trigger factor) [Legionella pneumophila Paris]	1	37	37	37	32	34	32	35	34	35	32	34	32	35	34	35	32	34	32	35	34	35	63.9	63.9	63.9	50.79	443	443	72	72	71	73	75	78	0	62.3	62.8	62.5	63.7	63.7	63.7	37021000000	4422400000	5334900000
lpp1832	lpp1832	7	7	7	>lpp1832|ID:2398448| site specific recombinase, phage integrase [Legionella pneumophila Paris]	1	7	7	7	4	3	3	5	5	5	4	3	3	5	5	5	4	3	3	5	5	5	24	24	24	47.267	408	408	4	3	3	5	5	6	7.3775e-48	14.2	10.8	10.8	15.7	15.7	16.9	603610000	65151000	83161000
lpp1833	lpp1833	15	15	15	>lpp1833|ID:2398449|yheS| putative fused transporter subunits of ABC superfamily: ATP-binding components [Legionella pneumophila Paris]	1	15	15	15	12	10	12	11	11	11	12	10	12	11	11	11	12	10	12	11	11	11	37	37	37	69.889	616	616	14	12	16	13	14	15	1.7746e-138	30.2	27.3	30.7	23.5	30.5	28.6	1753400000	237080000	271560000
lpp1834	lpp1834	6	6	6	>lpp1834|ID:2399853|rnc| RNase III [Legionella pneumophila Paris]	1	6	6	6	1	4	4	3	3	5	1	4	4	3	3	5	1	4	4	3	3	5	40.2	40.2	40.2	25.103	224	224	1	5	5	3	4	5	1.1865e-18	6.7	30.8	30.8	16.5	16.5	35.7	211860000	4975400	39099000
lpp1835	lpp1835	3	3	3	>lpp1835|ID:2399854| transmembrane protein [Legionella pneumophila Paris]	1	3	3	3	3	3	3	3	3	3	3	3	3	3	3	3	3	3	3	3	3	3	35.4	35.4	35.4	14.425	130	130	4	4	4	4	4	4	4.6661e-68	35.4	35.4	35.4	35.4	35.4	35.4	732730000	112570000	183430000
lpp1836	lpp1836	8	8	8	>lpp1836|ID:2399855|lepB| leader peptidase (signal peptidase I) [Legionella pneumophila Paris]	1	8	8	8	6	6	6	7	7	7	6	6	6	7	7	7	6	6	6	7	7	7	32.3	32.3	32.3	28.75	251	251	6	6	8	8	7	7	1.7722e-33	27.9	27.9	27.9	32.3	27.9	27.9	682270000	73125000	88968000
lpp1837	lpp1837	23	23	23	>lpp1837|ID:2399856|lepA| GTP-binding membrane protein [Legionella pneumophila Paris]	1	23	23	23	20	20	20	18	22	21	20	20	20	18	22	21	20	20	20	18	22	21	55.7	55.7	55.7	67.754	610	610	25	28	27	23	26	26	7.1561e-285	48.9	50.5	50.5	44.1	51.3	49.5	3617900000	411820000	626410000
lpp1838	lpp1838	18	18	18	>lpp1838|ID:2398450| Membrane-bound lytic transglycosylase B [Legionella pneumophila Paris]	1	18	18	18	17	17	16	18	16	18	17	17	16	18	16	18	17	17	16	18	16	18	63.6	63.6	63.6	39.734	338	338	21	23	21	25	20	25	3.575e-196	58	60.7	58.6	63.6	53	63.6	3404800000	478080000	678260000
lpp1839	lpp1839	2	2	2	>lpp1839|ID:2398451| general secretion pathway protein L [Legionella pneumophila Paris]	1	2	2	2	2	2	2	2	2	2	2	2	2	2	2	2	2	2	2	2	2	2	9	9	9	43.632	379	379	2	2	2	2	2	2	1.0598e-22	9	9	9	9	9	9	154030000	21813000	33797000
lpp1842	lpp1842	15	15	15	>lpp1842|ID:2398453| deoxyguanosinetriphosphate triphosphohydrolase-like protein [Legionella pneumophila Paris]	1	15	15	15	13	13	14	14	14	15	13	13	14	14	14	15	13	13	14	14	14	15	40.4	40.4	40.4	50.588	441	441	13	14	15	14	15	16	4.5458e-91	36.1	36.5	38.5	38.5	38.5	40.4	1183200000	168660000	194120000
lpp1846	lpp1846	7	7	7	>lpp1846|ID:2399862| Glyoxalase/bleomycin resistance protein/dioxygenase [Legionella pneumophila Paris]	1	7	7	7	7	7	7	7	6	6	7	7	7	7	6	6	7	7	7	7	6	6	58.2	58.2	58.2	16.801	146	146	7	7	7	7	6	6	7.0776e-68	58.2	58.2	58.2	58.2	49.3	52.7	2104600000	358440000	565570000
lpp1848	lpp1848	12	12	12	>lpp1848|ID:2398457|ylfB| substrate of the Dot/Icm secretion system [Legionella pneumophila Paris]	1	12	12	12	12	10	10	8	8	9	12	10	10	8	8	9	12	10	10	8	8	9	32.6	32.6	32.6	46.536	405	405	13	12	10	10	9	11	2.0941e-78	32.6	28.9	28.1	22.7	20.5	24.7	849880000	192250000	184190000
lpp1853	lpp1853	2	2	2	>lpp1853|ID:2399864| putative acylphosphatase (Acylphosphate phosphohydrolase) [Legionella pneumophila Paris]	1	2	2	2	1	1	1	1	1	2	1	1	1	1	1	2	1	1	1	1	1	2	16.5	16.5	16.5	10.581	91	91	1	1	1	1	1	2	0.00029519	8.8	8.8	8.8	8.8	8.8	16.5	31267000	4606600	3998000
lpp1854	lpp1854	4	4	4	>lpp1854|ID:2398461| conserved exported protein of unknown function [Legionella pneumophila Paris]	1	4	4	4	4	4	4	4	4	4	4	4	4	4	4	4	4	4	4	4	4	4	50.4	50.4	50.4	13.267	117	117	5	7	6	6	6	7	7.2135e-165	50.4	50.4	50.4	50.4	50.4	50.4	1802300000	219900000	294420000
lpp1856	lpp1856	24	24	24	>lpp1856|ID:2398462| lipase [Legionella pneumophila Paris]	1	24	24	24	24	24	24	23	23	23	24	24	24	23	23	23	24	24	24	23	23	23	85	85	85	35.524	321	321	42	43	48	36	41	37	0	85	85	85	85	85	85	14520000000	2581000000	3969000000
lpp1859	lpp1859	6	6	6	>lpp1859|ID:2398464| conserved exported protein of unknown function [Legionella pneumophila Paris]	1	6	6	6	4	2	4	5	4	4	4	2	4	5	4	4	4	2	4	5	4	4	60.4	60.4	60.4	15.676	139	139	5	2	4	5	5	5	2.4348e-23	30.2	12.9	30.2	49.6	36	34.5	255060000	36924000	12306000
lpp1865	lpp1865	3	3	3	>lpp1865|ID:2398467| putative SEC-C motif domain protein [Legionella pneumophila Paris]	1	3	3	3	2	2	2	1	3	2	2	2	2	1	3	2	2	2	2	1	3	2	23.9	23.9	23.9	18.346	159	159	3	3	3	3	4	6	7.0038e-11	16.4	16.4	16.4	10.1	23.9	16.4	177730000	16829000	24914000
lpp1866	lpp1866	2	2	2	>lpp1866|ID:2398468|kefC| potassium:proton antiporter [Legionella pneumophila Paris]	1	2	2	2	1	1	1	1	1	2	1	1	1	1	1	2	1	1	1	1	1	2	3	3	3	66.409	601	601	1	1	1	1	1	2	7.9384e-07	1.3	1.3	1.3	1.3	1.3	3	23559000	2978700	2934600
lpp1874	lpp1874	5	5	5	>lpp1874|ID:2398473| Cupin superfamily protein [Legionella pneumophila Paris]	1	5	5	5	1	2	1	3	5	3	1	2	1	3	5	3	1	2	1	3	5	3	16.7	16.7	16.7	46.494	395	395	1	2	1	5	5	4	5.2386e-27	2.5	7.3	2.5	11.1	16.7	11.6	182210000	5400300	22191000
lpp1883	lpp1883	16	16	16	>lpp1883|ID:2399877|gst| glutathionine S-transferase [Legionella pneumophila Paris]	1	16	16	16	14	15	15	12	13	15	14	15	15	12	13	15	14	15	15	12	13	15	72.1	72.1	72.1	22.821	201	201	23	30	27	20	18	24	3.9387e-253	68.7	72.1	72.1	68.7	72.1	72.1	9380600000	2109100000	2714800000
lpp1886	lpp1886	18	18	18	>lpp1886|ID:2399880|gltX | glutamyl-tRNA synthetase [Legionella pneumophila Paris]	1	18	18	18	13	13	14	17	15	15	13	13	14	17	15	15	13	13	14	17	15	15	52.8	52.8	52.8	53.588	470	470	18	17	20	22	23	20	5.1142e-202	33.2	36.6	42.8	49.4	41.9	46.2	3238600000	390950000	559110000
lpp1887	lpp1887	8	8	8	>lpp1887|ID:2398477|gacS/letS| Legionella transmission sensor LetS [Legionella pneumophila Paris]	1	8	8	8	6	7	7	7	7	7	6	7	7	7	7	7	6	7	7	7	7	7	9.5	9.5	9.5	102.96	910	910	6	8	7	8	8	8	2.6672e-20	7.1	8.1	8.1	8.1	8.5	8.1	498100000	55675000	96597000
lpp1888	lpp1888	21	21	21	>lpp1888|ID:2398478|pfp| 6-phosphofructokinase [Legionella pneumophila Paris]	1	21	21	21	17	18	20	18	19	19	17	18	20	18	19	19	17	18	20	18	19	19	75.1	75.1	75.1	44.876	414	414	28	30	32	30	31	29	0	66.2	68.1	73.2	65	70	70	6726200000	811870000	1138100000
lpp1890	lpp1890	2	2	2	>lpp1890|ID:2399882|pilE| Tfp pilus assembly protein, major type IV pilin class A [Legionella pneumophila Paris]	1	2	2	2	2	2	2	2	2	2	2	2	2	2	2	2	2	2	2	2	2	2	14.7	14.7	14.7	13.854	136	136	2	4	3	3	2	3	6.1318e-10	14.7	14.7	14.7	14.7	14.7	14.7	1721300000	377910000	32177000
lpp1891	lpp1891	3	3	3	>lpp1891|ID:2398479|bolA| regulator of penicillin binding proteins and beta lactamase transcription (morphogene) [Legionella pneumophila Paris]	1	3	3	3	2	1	1	3	1	2	2	1	1	3	1	2	2	1	1	3	1	2	47.6	47.6	47.6	12.202	105	105	2	2	1	3	1	2	3.9977e-24	41	12.4	12.4	47.6	12.4	41	176670000	16992000	18072000
lpp1892	lpp1892	1	1	1	>lpp1892|ID:2398480| Amino acid antiporter [Legionella pneumophila Paris]	1	1	1	1	1	1	0	1	1	1	1	1	0	1	1	1	1	1	0	1	1	1	2.7	2.7	2.7	52.543	473	473	1	1		1	2	1	1.001e-07	2.7	2.7	0	2.7	2.7	2.7	76198000	9367700	14270000
lpp1894	lpp1894	5	5	5	>lpp1894|ID:2399884|kdsB| 3-deoxy-manno-octulosonate cytidylyltransferase [Legionella pneumophila Paris]	1	5	5	5	4	3	4	4	4	5	4	3	4	4	4	5	4	3	4	4	4	5	24.4	24.4	24.4	28.306	250	250	4	3	4	4	4	5	1.6123e-28	20	10.8	15.2	15.2	20	24.4	202000000	34172000	20205000
lpp1895	lpp1895	4	4	4	>lpp1895|ID:2399885| conserved protein of unknown function [Legionella pneumophila Paris]	1	4	4	4	3	3	3	3	3	3	3	3	3	3	3	3	3	3	3	3	3	3	72.9	72.9	72.9	6.9234	59	59	3	3	3	3	3	3	2.4393e-13	54.2	54.2	54.2	54.2	61	61	467790000	64852000	68439000
lpp1896	lpp1896	2	2	2	>lpp1896|ID:2399886| glycoprotease (O-sialoglycoprotein endopeptidase) [Legionella pneumophila Paris]	1	2	2	2	1	1	1	2	1	1	1	1	1	2	1	1	1	1	1	2	1	1	13.9	13.9	13.9	24.397	223	223	1	1	1	2	1	1	2.3299e-23	10.8	10.8	10.8	13.9	10.8	10.8	50056000	5851300	9874200
lpp1898	lpp1898	4	4	4	>lpp1898|ID:2399888| Ferredoxin 1 [Legionella pneumophila Paris]	1	4	4	4	4	4	4	4	4	4	4	4	4	4	4	4	4	4	4	4	4	4	23.4	23.4	23.4	12.84	111	111	4	4	5	4	4	5	6.9927e-11	23.4	23.4	23.4	23.4	23.4	23.4	881350000	108160000	121480000
lpp1899	lpp1899	11	11	11	>lpp1899|ID:2398481| conserved protein of unknown function [Legionella pneumophila Paris]	1	11	11	11	3	4	2	8	10	10	3	4	2	8	10	10	3	4	2	8	10	10	15.4	15.4	15.4	107.24	930	930	3	4	2	8	10	10	1.2747e-39	5.1	6.5	4.2	11.8	14.1	14.1	822670000	95247000	160920000
lpp1901	lpp1901	1	1	1	>lpp1901|ID:2398483|pilZ| Type IV pilus assembly PilZ [Legionella pneumophila Paris]	1	1	1	1	1	1	1	1	1	1	1	1	1	1	1	1	1	1	1	1	1	1	5.4	5.4	5.4	21.465	185	185	1	1	1	1	1	1	0.00043339	5.4	5.4	5.4	5.4	5.4	5.4	66658000	11231000	17229000
lpp1902	lpp1902	7	7	7	>lpp1902|ID:2398484|yggX| protein that protects iron-sulfur proteins against oxidative damage [Legionella pneumophila Paris]	1	7	7	7	5	5	5	6	6	5	5	5	5	6	6	5	5	5	5	6	6	5	64	64	64	10.539	89	89	6	6	6	8	8	6	6.9216e-27	52.8	52.8	52.8	62.9	53.9	52.8	959080000	127230000	128090000
lpp1903	lpp1903	9	9	9	>lpp1903|ID:2398485|indA| Indigoidine synthase A-like protein, uncharacterized enzyme involved in pigment biosynthesis [Legionella pneumophila Paris]	1	9	9	9	6	6	8	6	7	6	6	6	8	6	7	6	6	6	8	6	7	6	36.7	36.7	36.7	33.654	308	308	6	8	9	7	8	7	3.1799e-37	20.8	20.8	31.8	18.8	25.6	20.8	713540000	95373000	108820000
lpp1910	lpp1910	6	6	6	>lpp1910|ID:2398491| conserved protein of unknown function [Legionella pneumophila Paris]	1	6	6	6	4	5	5	4	4	4	4	5	5	4	4	4	4	5	5	4	4	4	20	20	20	48.531	426	426	4	5	5	4	4	4	3.3218e-17	14.3	16.9	16.9	11.3	10.3	11.3	267610000	39906000	56751000
lpp1915	lpp1915	2	2	2	>lpp1915|ID:2399893| conserved protein of unknown function [Legionella pneumophila Paris]	1	2	2	2	2	2	2	2	1	2	2	2	2	2	1	2	2	2	2	2	1	2	6.3	6.3	6.3	49.249	431	431	3	3	3	3	2	3	2.7292e-06	6.3	6.3	6.3	6.3	1.6	6.3	145680000	32633000	31310000
lpp1920	lpp1920	4	4	4	>lpp1920|ID:2399897| polyketide synthase, type I [Legionella pneumophila Paris]	1	4	4	4	4	3	4	4	3	4	4	3	4	4	3	4	4	3	4	4	3	4	15.8	15.8	15.8	47.963	438	438	4	3	4	4	3	4	4.2509e-63	15.8	13.9	15.8	15.8	11.2	15.8	256120000	47029000	54966000
lpp1923	lpp1923	1	1	1	>lpp1923|ID:2399900| 3-hydroxyacyl CoA dehydrogenase [Legionella pneumophila Paris]	1	1	1	1	1	1	1	1	1	1	1	1	1	1	1	1	1	1	1	1	1	1	3.5	3.5	3.5	32.04	284	284	1	1	1	1	1	1	0.00031738	3.5	3.5	3.5	3.5	3.5	3.5	34075000	5934100	6142300
lpp1938	lpp1938	9	9	9	>lpp1938|ID:2399910| chloromuconate cycloisomerase [Legionella pneumophila Paris]	1	9	9	9	9	9	7	8	9	8	9	9	7	8	9	8	9	9	7	8	9	8	32.7	32.7	32.7	39.419	367	367	9	9	7	8	9	8	4.0556e-52	32.7	32.7	26.7	28.9	32.7	30	610440000	84153000	118460000
lpp1939	lpp1939	1	1	1	>lpp1939|ID:2398500| conserved protein of unknown function [Legionella pneumophila Paris]	1	1	1	1	0	0	0	1	0	1	0	0	0	1	0	1	0	0	0	1	0	1	4.1	4.1	4.1	49.131	417	417				1		1	2.3615e-05	0	0	0	4.1	0	4.1	6445000	0	0
lpp1942	lpp1942	2	2	2	>lpp1942|ID:2398503| conserved protein of unknown function [Legionella pneumophila Paris]	1	2	2	2	1	1	1	1	1	1	1	1	1	1	1	1	1	1	1	1	1	1	13.6	13.6	13.6	29.811	257	257	1	1	1	1	1	1	5.7143e-27	8.6	8.6	5.1	8.6	8.6	8.6	78976000	15217000	17750000
lpp1946	lpp1946	4	4	4	>lpp1946|ID:2398504|ppiA| peptidyl-prolyl cis-trans isomerase A (rotamase A) [Legionella pneumophila Paris]	1	4	4	4	4	4	4	4	4	4	4	4	4	4	4	4	4	4	4	4	4	4	33.5	33.5	33.5	20.122	188	188	10	10	11	11	8	9	1.916e-88	33.5	33.5	33.5	33.5	33.5	33.5	2984600000	347800000	498910000
lpp1947	lpp1947	3	3	2	>lpp1947|ID:2399914|pieD| substrate of the Dot/Icm secretion system [Legionella pneumophila Paris]	1	3	3	2	2	3	2	3	2	3	2	3	2	3	2	3	1	2	1	2	1	2	3.5	3.5	2.1	59.816	518	518	2	3	3	3	2	3	0.00010499	3.5	3.5	3.5	3.5	2.7	3.5	176290000	17773000	40614000
lpp1948	lpp1948	3	3	3	>lpp1948|ID:2399915| conserved protein of unknown function [Legionella pneumophila Paris]	1	3	3	3	3	3	2	3	3	3	3	3	2	3	3	3	3	3	2	3	3	3	62.7	62.7	62.7	8.6176	75	75	3	4	3	5	4	4	8.0062e-28	62.7	62.7	28	62.7	62.7	62.7	523720000	25147000	40227000
lpp1950	lpp1950	8	8	8	>lpp1950|ID:2398506| conserved protein of unknown function [Legionella pneumophila Paris]	1	8	8	8	5	5	5	7	7	6	5	5	5	7	7	6	5	5	5	7	7	6	41.1	41.1	41.1	24.184	219	219	6	5	6	7	8	6	1.1502e-56	29.2	26.9	29.2	33.8	37.4	30.1	1002100000	72364000	167430000
lpp1953	lpp1953	8	8	8	>lpp1953|ID:2399918|yfcG| putative S-transferase [Legionella pneumophila Paris]	1	8	8	8	7	7	7	5	4	3	7	7	7	5	4	3	7	7	7	5	4	3	56	56	56	24.236	207	207	7	9	8	5	4	4	3.9138e-31	48.3	50.7	50.7	22.2	16.9	20.3	649850000	81152000	234000000
lpp1954	lpp1954	7	7	7	>lpp1954|ID:2399919| organic hydroperoxide resistance protein OsmC [Legionella pneumophila Paris]	1	7	7	7	7	7	6	7	7	7	7	7	6	7	7	7	7	7	6	7	7	7	77.7	77.7	77.7	14.872	139	139	12	11	10	9	12	13	8.7051e-171	77.7	77.7	62.6	77.7	77.7	77.7	2836000000	477800000	430250000
lpp1955	lpp1955	10	10	10	>lpp1955|ID:2399920|pieF| substrate of the Dot/Icm secretion system [Legionella pneumophila Paris]	1	10	10	10	9	9	9	10	9	9	9	9	9	10	9	9	9	9	9	10	9	9	91.2	91.2	91.2	14.006	125	125	11	14	13	14	14	13	1.0923e-82	84	84	84	91.2	84	84	2501000000	252180000	393930000
lpp1958	lpp1958	3	1	1	>lpp1958|ID:2398509| major outer membrane protein [Legionella pneumophila Paris]	1	3	1	1	3	3	3	3	3	3	1	1	1	1	1	1	1	1	1	1	1	1	12.1	3.7	3.7	32.83	297	297	1	1	1	1	1	1	1.6791e-105	12.1	12.1	12.1	12.1	12.1	12.1	108690000	23196000	22754000
lpp1962	lpp1962	2	2	2	>lpp1962|ID:2398512| conserved exported protein of unknown function [Legionella pneumophila Paris]	1	2	2	2	1	1	1	0	1	0	1	1	1	0	1	0	1	1	1	0	1	0	6.6	6.6	6.6	50.831	454	454	1	1	1		1		7.3382e-08	3.7	2.9	2.9	0	2.9	0	29823000	11174000	5313900
lpp1963	lpp1963	21	21	21	>lpp1963|ID:2398513| conserved protein of unknown function [Legionella pneumophila Paris]	1	21	21	21	19	19	18	18	17	16	19	19	18	18	17	16	19	19	18	18	17	16	53.4	53.4	53.4	62.645	554	554	21	21	21	20	21	17	1.0016e-168	48.6	48.2	44	45.5	44.2	39.7	1963000000	370370000	512980000
lpp1975	lpp1975	7	7	7	>lpp1975|ID:2399928|mltA| Membrane-bound lytic murein transglycosylase family protein [Legionella pneumophila Paris]	1	7	7	7	2	4	4	5	4	4	2	4	4	5	4	4	2	4	4	5	4	4	18.8	18.8	18.8	44.778	398	398	2	4	5	5	5	4	1.1587e-16	4.5	10.3	11.1	15.3	10.3	11.1	156760000	8805500	31568000
lpp1979	lpp1979	8	8	8	>lpp1979|ID:2398519|hisC| histidinol phosphate aminotransferase [Legionella pneumophila Paris]	1	8	8	8	7	8	7	8	6	8	7	8	7	8	6	8	7	8	7	8	6	8	34.7	34.7	34.7	41.488	369	369	9	11	8	12	8	11	1.5225e-81	23.8	34.7	23.8	34.7	30.1	34.7	1770500000	260810000	314400000
lpp1980	lpp1980	4	4	4	>lpp1980|ID:2398520| putative pterin-4-alpha-carbinolamine dehydratase (PHS) (4-alpha-hydroxy-tetrahydropterin dehydratase) (Pterin carbinolamine dehydratase) (PCD) [Legionella pneumophila Paris]	1	4	4	4	4	4	3	4	3	3	4	4	3	4	3	3	4	4	3	4	3	3	49.6	49.6	49.6	12.901	113	113	5	5	5	5	4	4	2.8037e-56	49.6	49.6	31	49.6	31	31	1603700000	243570000	279220000
lpp1981	lpp1981	9	9	9	>lpp1981|ID:2399932|secF| SecYEG protein translocase auxillary subunit [Legionella pneumophila Paris]	1	9	9	9	9	8	8	9	8	9	9	8	8	9	8	9	9	8	8	9	8	9	33.1	33.1	33.1	33.322	305	305	10	9	11	10	10	10	5.5298e-78	33.1	27.2	27.2	33.1	27.2	33.1	1867900000	224100000	299530000
lpp1982	lpp1982	21	21	21	>lpp1982|ID:2399933|secD| SecYEG protein translocase auxillary subunit [Legionella pneumophila Paris]	1	21	21	21	17	19	18	18	19	19	17	19	18	18	19	19	17	19	18	18	19	19	42.7	42.7	42.7	67.344	618	618	22	27	25	24	27	26	7.9886e-293	35	40	38.2	36.1	36.9	37.4	6068700000	673830000	1151000000
lpp1983	lpp1983	5	5	5	>lpp1983|ID:2399934|yajC| SecYEG protein translocase auxillary subunit [Legionella pneumophila Paris]	1	5	5	5	5	5	5	5	5	5	5	5	5	5	5	5	5	5	5	5	5	5	41.4	41.4	41.4	11.979	111	111	6	7	6	6	6	6	1.654e-61	41.4	41.4	41.4	41.4	41.4	41.4	5602900000	673030000	873970000
lpp1984	lpp1984	3	3	3	>lpp1984|ID:2399935|tgt| queuine tRNA-ribosyltransferase [Legionella pneumophila Paris]	1	3	3	3	2	1	3	3	3	3	2	1	3	3	3	3	2	1	3	3	3	3	13.4	13.4	13.4	31.147	277	277	2	1	3	3	4	3	1.478e-11	7.6	3.6	13.4	13.4	13.4	13.4	150790000	14267000	8326400
lpp1985	lpp1985	7	7	7	>lpp1985|ID:2399936|queA| S-adenosylmethionine:tRNA ribosyltransferase-isomerase [Legionella pneumophila Paris]	1	7	7	7	5	5	5	6	7	6	5	5	5	6	7	6	5	5	5	6	7	6	23.4	23.4	23.4	37.79	337	337	6	5	5	9	8	8	4.5637e-34	19	19	18.1	21.4	23.4	21.4	677220000	113780000	112450000
lpp1987	lpp1987	19	19	19	>lpp1987|ID:2399938|uup| fused ATP-binding subunits of ABC superfamily protein involved in precise excision of transposons [Legionella pneumophila Paris]	1	19	19	19	15	18	13	16	16	17	15	18	13	16	16	17	15	18	13	16	16	17	35.2	35.2	35.2	69.596	617	617	16	18	14	17	16	19	4.3074e-152	29.7	32.9	24.5	31.3	31.8	33.1	1410800000	167150000	256180000
lpp1989	lpp1989	5	5	5	>lpp1989|ID:2399940|tdcF| L-PSP (mRNA) endoribonuclease [Legionella pneumophila Paris]	1	5	5	5	5	5	5	5	4	5	5	5	5	5	4	5	5	5	5	5	4	5	58.6	58.6	58.6	13.752	128	128	8	8	8	8	6	7	4.3272e-195	58.6	58.6	58.6	58.6	50.8	58.6	5712100000	761020000	1065400000
lpp1990	lpp1990	19	19	19	>lpp1990|ID:2399941|spoT| bifunctional (p)ppGpp synthetase II and guanosine-3,5-bis pyrophosphate 3-pyrophosphohydrolase [Legionella pneumophila Paris]	1	19	19	19	16	17	16	14	14	13	16	17	16	14	14	13	16	17	16	14	14	13	45.1	45.1	45.1	79.716	707	707	17	18	17	15	17	14	3.162e-232	40.2	40.3	38.2	34.1	33.7	32.1	2047700000	346030000	480620000
lpp1991	lpp1991	5	5	5	>lpp1991|ID:2399942|rpoZ| DNA-directed RNA polymerase omega chain (RNAP omega subunit) (Transcriptase omega chain) (RNA polymerase omega subunit) [Legionella pneumophila Paris]	1	5	5	5	5	5	5	5	5	5	5	5	5	5	5	5	5	5	5	5	5	5	64.2	64.2	64.2	7.6717	67	67	10	13	10	11	11	11	7.4254e-34	64.2	64.2	64.2	64.2	64.2	64.2	5054200000	721980000	1066000000
lpp1992	lpp1992	4	4	4	>lpp1992|ID:2399943|gmk| guanylate kinase [Legionella pneumophila Paris]	1	4	4	4	4	3	3	4	4	4	4	3	3	4	4	4	4	3	3	4	4	4	28.2	28.2	28.2	23.766	209	209	4	3	3	4	4	4	1.9971e-22	28.2	23	23	28.2	28.2	28.2	287510000	30892000	46950000
lpp1993	lpp1993	7	7	7	>lpp1993|ID:2399944| Uncharacterized stress-induced protein [Legionella pneumophila Paris]	1	7	7	7	5	6	7	7	7	7	5	6	7	7	7	7	5	6	7	7	7	7	21.9	21.9	21.9	33.132	288	288	6	8	8	10	8	9	2.222e-23	17	19.4	21.9	21.9	21.9	21.9	668910000	60335000	100910000
lpp1994	lpp1994	8	8	8	>lpp1994|ID:2398521|rph| Ribonuclease PH (RNase PH) (tRNA nucleotidyltransferase) [Legionella pneumophila Paris]	1	8	8	8	8	8	7	7	7	7	8	8	7	7	7	7	8	8	7	7	7	7	51.5	51.5	51.5	26.109	235	235	15	15	13	14	17	16	7.085e-219	51.5	51.5	45.5	45.5	42.6	43.8	3892800000	513830000	440240000
lpp1995	lpp1995	13	13	13	>lpp1995|ID:2399945|yggR| transporter [Legionella pneumophila Paris]	1	13	13	13	11	10	11	10	10	10	11	10	11	10	10	10	11	10	11	10	10	10	50.3	50.3	50.3	38.39	344	344	12	13	13	10	12	11	8.9405e-72	43.3	41.3	43.6	34.6	35.5	39	955070000	195960000	251460000
lpp1997	lpp1997	1	1	1	>lpp1997|ID:2398523|proC| Pyrroline-5-carboxylate reductase (P5CR) (P5C reductase) [Legionella pneumophila Paris]	1	1	1	1	1	1	0	0	0	0	1	1	0	0	0	0	1	1	0	0	0	0	10.7	10.7	10.7	28.352	262	262	1	2					6.0997e-07	10.7	10.7	0	0	0	0	62465000	20681000	41783000
lpp2000	lpp2000	6	6	6	>lpp2000|ID:2398526| conserved protein of unknown function [Legionella pneumophila Paris]	1	6	6	6	4	4	4	5	6	5	4	4	4	5	6	5	4	4	4	5	6	5	48.4	48.4	48.4	11.13	93	93	4	4	5	6	6	5	7.2002e-22	35.5	35.5	35.5	46.2	48.4	46.2	584120000	49110000	80214000
lpp2002	lpp2002	2	2	2	>lpp2002|ID:2399947|oruR| transcriptional regulator OruR, AraC family [Legionella pneumophila Paris]	1	2	2	2	2	2	2	1	1	1	2	2	2	1	1	1	2	2	2	1	1	1	4.5	4.5	4.5	39.02	335	335	2	2	2	1	1	1	0.00067616	4.5	4.5	4.5	2.1	2.1	2.1	112500000	25147000	36450000
lpp2003	lpp2003	25	25	25	>lpp2003|ID:2399948|sahH| Adenosylhomocysteinase (S-adenosyl-L-homocysteinehydrolase) [Legionella pneumophila Paris]	1	25	25	25	24	25	25	25	24	23	24	25	25	25	24	23	24	25	25	25	24	23	61.2	61.2	61.2	48.623	441	441	33	36	35	35	32	29	0	61.2	61.2	61.2	61.2	61.2	61.2	12770000000	2092800000	2878000000
lpp2004	lpp2004	25	25	25	>lpp2004|ID:2399949|metK| methionine adenosyltransferase 1 [Legionella pneumophila Paris]	1	25	25	25	25	24	25	25	25	25	25	24	25	25	25	25	25	24	25	25	25	25	77.7	77.7	77.7	42.005	382	382	42	41	48	42	42	41	0	77.7	75.1	77.7	77.7	77.7	77.7	15652000000	2226300000	3499400000
lpp2005	lpp2005	13	13	13	>lpp2005|ID:2399950|carA| carbamoyl phosphate synthetase small subunit, glutamine amidotransferase [Legionella pneumophila Paris]	1	13	13	13	11	12	12	12	11	11	11	12	12	12	11	11	11	12	12	12	11	11	59.2	59.2	59.2	40.134	370	370	14	18	15	17	15	18	3.391e-135	47.8	56.2	55.1	56.2	53	47.8	2870400000	369580000	570050000
lpp2006	lpp2006	16	16	16	>lpp2006|ID:2399951|dnaJ| chaperone Hsp40, co-chaperone with DnaK [Legionella pneumophila Paris]	1	16	16	16	16	16	16	16	16	16	16	16	16	16	16	16	16	16	16	16	16	16	51.5	51.5	51.5	41.279	379	379	21	22	21	21	19	22	1.9238e-186	51.5	51.5	51.5	51.5	51.5	51.5	5028700000	705840000	858600000
lpp2007	lpp2007	46	46	46	>lpp2007|ID:2399952|dnaK| chaperone Hsp70, co-chaperone with DnaJ [Legionella pneumophila Paris]	1	46	46	46	46	45	45	45	45	45	46	45	45	45	45	45	46	45	45	45	45	45	62.4	62.4	62.4	70.117	644	644	97	115	111	105	94	108	0	62.4	60.7	60.7	60.7	60.7	60.7	91250000000	12493000000	16401000000
lpp2008	lpp2008	9	9	9	>lpp2008|ID:2399953|grpE| Heat-shock protein GrpE(HSP-70 cofactor) [Legionella pneumophila Paris]	1	9	9	9	8	9	9	8	9	9	8	9	9	8	9	9	8	9	9	8	9	9	63.8	63.8	63.8	22.801	199	199	17	24	24	15	20	22	2.9306e-296	63.8	63.8	63.8	63.8	63.8	63.8	13367000000	1459000000	2172600000
lpp2009	lpp2009	25	25	25	>lpp2009|ID:2398527|dhs| 2-keto-3-deoxy-D-arabino-heptulosonate 7- phosphate synthase [Legionella pneumophila Paris]	1	25	25	25	24	22	22	24	24	24	24	22	22	24	24	24	24	22	22	24	24	24	67.2	67.2	67.2	49.951	445	445	30	26	27	29	30	31	7.4065e-268	64.7	64.7	63.1	61.3	64.7	64.7	4579700000	638370000	819860000
lpp2010	lpp2010	7	7	7	>lpp2010|ID:2399954|hemE| uroporphyrinogen decarboxylase [Legionella pneumophila Paris]	1	7	7	7	6	6	3	6	6	6	6	6	3	6	6	6	6	6	3	6	6	6	29.5	29.5	29.5	39.312	352	352	7	7	4	7	8	7	2.0932e-38	25.9	26.7	13.4	26.7	27	27	758740000	90838000	154060000
lpp2012	lpp2012	8	8	8	>lpp2012|ID:2399955| conserved protein of unknown function [Legionella pneumophila Paris]	1	8	8	8	6	5	5	7	5	7	6	5	5	7	5	7	6	5	5	7	5	7	44.2	44.2	44.2	25.343	231	231	6	6	5	8	5	7	2.3062e-60	37.2	29.4	31.2	40.3	29	40.3	485350000	64850000	72799000
lpp2013	lpp2013	27	27	27	>lpp2013|ID:2399956|argS| arginine tRNA synthetase [Legionella pneumophila Paris]	1	27	27	27	25	25	24	24	25	26	25	25	24	24	25	26	25	25	24	24	25	26	61.6	61.6	61.6	66.081	589	589	36	34	35	31	35	34	0	56.4	56.4	53.5	55.5	58.1	59.4	7099000000	842090000	1126400000
lpp2014	lpp2014	2	2	2	>lpp2014|ID:2399957| conserved membrane protein of unknown function [Legionella pneumophila Paris]	1	2	2	2	1	2	2	1	1	1	1	2	2	1	1	1	1	2	2	1	1	1	6.5	6.5	6.5	39.794	352	352	1	2	2	1	1	1	1.6001e-06	4.3	6.5	6.5	4.3	4.3	4.3	172310000	29380000	27256000
lpp2015	lpp2015	3	3	3	>lpp2015|ID:2398529|recG| ATP-dependent DNA helicase [Legionella pneumophila Paris]	1	3	3	3	2	3	2	1	2	2	2	3	2	1	2	2	2	3	2	1	2	2	4.2	4.2	4.2	77.933	690	690	2	3	2	1	3	3	3.1822e-07	2.8	4.2	2.8	1.4	2.8	2.8	3796200000	568880000	641720000
lpp2019	lpp2019	2	2	2	>lpp2019|ID:2398532| Maf-like protein Nham_0113 [Legionella pneumophila Paris]	1	2	2	2	1	1	2	1	2	2	1	1	2	1	2	2	1	1	2	1	2	2	20	20	20	22.586	200	200	1	1	2	1	2	2	1.9909e-46	7.5	7.5	20	12.5	20	20	175520000	6185800	5022300
lpp2020	lpp2020	16	16	16	>lpp2020|ID:2398533|eno| enolase [Legionella pneumophila Paris]	1	16	16	16	14	15	14	14	14	14	14	15	14	14	14	14	14	15	14	14	14	14	50.2	50.2	50.2	46.211	422	422	19	20	19	21	21	21	0	43.1	47.4	47.4	43.1	40.3	40.3	7491000000	934210000	1182200000
lpp2022	lpp2022	7	7	6	>lpp2022|ID:2399959| putative mevalonate kinase [Legionella pneumophila Paris]	1	7	7	6	4	5	4	4	4	4	4	5	4	4	4	4	4	5	4	4	4	4	37.9	37.9	24.2	32.314	293	293	4	5	4	4	4	4	1.9549e-25	14.3	20.5	16.7	14.3	14.3	14.3	305270000	43866000	59964000
lpp2023	lpp2023	15	15	15	>lpp2023|ID:2399960| Diphosphomevalonate decarboxylase [Legionella pneumophila Paris]	1	15	15	15	13	14	13	13	11	13	13	14	13	13	11	13	13	14	13	13	11	13	62.5	62.5	62.5	35.535	315	315	17	18	17	15	12	13	2.5904e-283	58.1	61	58.1	57.1	49.5	58.4	2932100000	514020000	781970000
lpp2024	lpp2024	10	10	10	>lpp2024|ID:2399961| radical activating enzyme [Legionella pneumophila Paris]	1	10	10	10	8	7	6	8	8	9	8	7	6	8	8	9	8	7	6	8	8	9	64.5	64.5	64.5	24.4	217	217	8	7	6	8	8	9	2.469e-149	52.5	56.7	42.4	56.7	53.5	59.9	803560000	116550000	120240000
lpp2025	lpp2025	12	12	12	>lpp2025|ID:2399962| putative RNA binding protein (modular protein) [Legionella pneumophila Paris]	1	12	12	12	11	12	11	11	11	11	11	12	11	11	11	11	11	12	11	11	11	11	49.1	49.1	49.1	36.043	322	322	17	17	17	14	15	15	2.6797e-186	45.3	49.1	45.3	45.3	46.6	45.3	3825800000	565710000	795870000
lpp2026	lpp2026	8	8	8	>lpp2026|ID:2399963|pal| peptidoglycan-associated outer membrane lipoprotein [Legionella pneumophila Paris]	1	8	8	8	8	8	8	8	8	8	8	8	8	8	8	8	8	8	8	8	8	8	39.2	39.2	39.2	18.911	176	176	14	16	14	11	13	12	6.046e-38	39.2	39.2	39.2	39.2	39.2	39.2	1698000000	278670000	355880000
lpp2027	lpp2027	6	6	6	>lpp2027|ID:2399964| conserved exported protein of unknown function [Legionella pneumophila Paris]	1	6	6	6	5	4	3	4	4	3	5	4	3	4	4	3	5	4	3	4	4	3	39.5	39.5	39.5	22.363	200	200	6	5	3	5	5	4	5.0595e-38	36	32.5	25.5	32.5	29	25.5	339120000	77954000	56455000
lpp2028	lpp2028	8	8	8	>lpp2028|ID:2399965| ABC transport system periplasmic substrate binding protein [Legionella pneumophila Paris]	1	8	8	8	4	4	6	5	5	6	4	4	6	5	5	6	4	4	6	5	5	6	35.2	35.2	35.2	33.114	307	307	5	5	7	5	5	7	2.2812e-71	18.6	18.6	28	22.5	27.7	28	478220000	65034000	77483000
lpp2029	lpp2029	3	3	3	>lpp2029|ID:2399966| ABC transporter, ATP binding protein [Legionella pneumophila Paris]	1	3	3	3	2	2	1	3	3	1	2	2	1	3	3	1	2	2	1	3	3	1	14.7	14.7	14.7	27.327	245	245	2	2	1	3	3	1	2.6515e-10	8.2	11.4	4.9	14.7	14.7	6.5	123980000	8378000	20301000
lpp2034	lpp2034	8	8	8	>lpp2034|ID:2398537|fni| isopentenyl pyrophosphate isomerase [Legionella pneumophila Paris]	1	8	8	8	6	5	5	6	7	7	6	5	5	6	7	7	6	5	5	6	7	7	28.7	28.7	28.7	37.841	342	342	7	5	5	7	8	7	4.2804e-67	21.1	17.3	17.3	21.1	26.3	23.4	675590000	119330000	119480000
lpp2035	lpp2035	9	9	9	>lpp2035|ID:2398538|mvaA| hydroxymethylglutaryl CoA reductase [Legionella pneumophila Paris]	1	9	9	9	8	6	7	8	6	7	8	6	7	8	6	7	8	6	7	8	6	7	35.2	35.2	35.2	47.728	432	432	9	7	9	10	6	9	1.1739e-63	27.3	22.7	25	32.9	21.8	25	711200000	113100000	129360000
lpp2039	lpp2039	3	3	3	>lpp2039|ID:2398543| conserved exported protein of unknown function [Legionella pneumophila Paris]	1	3	3	3	3	3	3	2	2	3	3	3	3	2	2	3	3	3	3	2	2	3	50.5	50.5	50.5	11.24	103	103	3	3	3	2	2	3	3.7645e-68	50.5	50.5	50.5	32	33	50.5	269120000	60776000	78198000
lpp2042	lpp2042	3	3	3	>lpp2042|ID:2398545|dbpA| ATP-dependent RNA helicase, specific for 23S rRNA [Legionella pneumophila Paris]	1	3	3	3	2	2	1	1	0	0	2	2	1	1	0	0	2	2	1	1	0	0	7.7	7.7	7.7	51.971	468	468	2	2	1	1			0.00011516	5.3	5.3	2.4	2.4	0	0	73426000	17884000	24075000
lpp2060	lpp2060	6	6	6	>lpp2060|ID:2398553| transcriptional regulator [Legionella pneumophila Paris]	1	6	6	6	5	5	5	5	6	5	5	5	5	5	6	5	5	5	5	5	6	5	26.2	26.2	26.2	34.463	301	301	5	5	5	6	7	5	6.1513e-50	22.9	22.9	22.9	22.9	26.2	22.9	466500000	62305000	84948000
lpp2070	lpp2070	2	2	2	>lpp2070|ID:2398557| conserved protein of unknown function [Legionella pneumophila Paris]	1	2	2	2	2	2	2	2	2	2	2	2	2	2	2	2	2	2	2	2	2	2	19.4	19.4	19.4	14.928	129	129	2	2	2	2	3	2	3.5472e-07	19.4	19.4	19.4	19.4	19.4	19.4	98979000	15807000	14858000
lpp2073	lpp2073	2	2	1	>lpp2073|ID:2399989|ceaA| Chemiosmotic efflux system protein A-like protein [Legionella pneumophila Paris]	1	2	2	1	0	1	1	1	1	1	0	1	1	1	1	1	0	1	1	1	0	1	2.5	2.5	1.9	116.43	1066	1066		1	1	1	1	1	4.1154e-16	0	1.9	1.9	1.9	0.7	1.9	57937000	0	16314000
lpp2074	lpp2074	5	5	3	>lpp2074|ID:2399990|ceaB| Chemiosmotic efflux system protein B-like protein [Legionella pneumophila Paris]	1	5	5	3	4	4	4	4	5	3	4	4	4	4	5	3	2	2	2	2	3	2	25.5	25.5	17.1	34.896	322	322	5	5	5	4	6	4	6.6882e-46	15.5	15.5	15.5	15.5	25.5	9.3	462510000	79589000	101750000
lpp2079	lpp2079	2	2	2	>lpp2079|ID:2399994| Putative uncharacterized HTH-type transcriptional regulator [Legionella pneumophila Paris]	1	2	2	2	2	2	1	2	2	2	2	2	1	2	2	2	2	2	1	2	2	2	14.3	14.3	14.3	14.713	126	126	2	2	1	3	2	3	4.7803e-06	14.3	14.3	5.6	14.3	14.3	14.3	82037000	4125100	3591400
lpp2084	lpp2084	3	3	3	>lpp2084|ID:2399997|stuC| sensor histidine kinase [Legionella pneumophila Paris]	1	3	3	3	3	3	3	2	3	3	3	3	3	2	3	3	3	3	3	2	3	3	2.9	2.9	2.9	93.027	816	816	3	3	3	2	3	3	2.2975e-06	2.9	2.9	2.9	1.7	2.9	2.9	463330000	70714000	93907000
lpp2086	lpp2086	3	3	3	>lpp2086|ID:2398563| conserved protein of unknown function [Legionella pneumophila Paris]	1	3	3	3	2	2	2	2	2	1	2	2	2	2	2	1	2	2	2	2	2	1	6.8	6.8	6.8	54.973	482	482	2	2	2	2	2	1	1.5482e-07	4.6	5	4.6	4.6	4.6	1.9	61667000	13062000	5422000
lpp2088	lpp2088	5	5	5	>lpp2088|ID:2398565| conserved protein of unknown function [Legionella pneumophila Paris]	1	5	5	5	4	5	5	4	4	4	4	5	5	4	4	4	4	5	5	4	4	4	32.8	32.8	32.8	13.885	119	119	6	6	6	6	5	6	8.7361e-36	26.1	32.8	32.8	26.9	26.1	26.1	516750000	44694000	75375000
lpp2092	lpp2092	51	51	26	>lpp2092|ID:2398569|sdeC - laiC| SdeC protein, substrate of the Dot/Icm system [Legionella pneumophila Paris]	1	51	51	26	42	44	46	40	40	41	42	44	46	40	40	41	21	23	23	20	21	20	40.7	40.7	21.9	172.74	1533	1533	46	50	50	42	42	44	0	32.2	35	36.8	31.5	30.4	32.7	4222200000	613520000	749740000
lpp2093	lpp2093	21	19	19	>lpp2093|ID:2398570|laiE| Sid related protein-like protein [Legionella pneumophila Paris]	1	21	19	19	15	13	14	20	20	19	13	11	12	18	18	17	13	11	12	18	18	17	63.5	58.4	58.4	42.674	373	373	16	16	15	23	22	22	4.5396e-126	47.2	39.7	42.9	62.7	61.4	57.9	1919100000	174570000	264700000
lpp2094	lpp2094	37	37	37	>lpp2094|ID:2398571|sidJ| substrate of the Dot/Icm secretion system [Legionella pneumophila Paris]	1	37	37	37	25	24	24	33	30	31	25	24	24	33	30	31	25	24	24	33	30	31	51.6	51.6	51.6	100.34	874	874	30	31	28	40	38	37	0	37.3	36.4	35.6	49.1	43.7	43.5	3286900000	234890000	300240000
lpp2096;lpp2062	lpp2096	23;2	20;1	20;1	>lpp2096|ID:2398573|sdeA - laiA | conserved protein of unknown function [Legionella pneumophila Paris]	2	23	20	20	18	18	19	21	19	19	15	15	16	18	16	16	15	15	16	18	16	16	17.9	15.7	15.7	174.1	1545	1545;1493	17	17	18	18	17	17	1.2003e-146	11.7	13.2	14.7	15.9	14.7	14.1	1196200000	215230000	216880000
lpp2097	lpp2097	5	5	5	>lpp2097|ID:2398574| Methyltransferase type 11 [Legionella pneumophila Paris]	1	5	5	5	4	5	4	3	5	5	4	5	4	3	5	5	4	5	4	3	5	5	45.9	45.9	45.9	23.592	207	207	4	5	4	3	6	6	1.0336e-43	42	45.9	28.5	18.4	45.9	45.9	362020000	40037000	57723000
lpp2099	lpp2099	3	3	3	>lpp2099|ID:2399999| conserved protein of unknown function [Legionella pneumophila Paris]	1	3	3	3	2	3	2	3	3	2	2	3	2	3	3	2	2	3	2	3	3	2	8.1	8.1	8.1	52.525	455	455	2	4	2	3	3	3	1.128e-19	5.7	8.1	4.6	8.1	8.1	5.7	183080000	22340000	45573000
lpp2128	lpp2128	11	11	11	>lpp2128|ID:2400018| sphingosine-1-phosphate lyase I (substrate to the Dot/Icm secretion system) [Legionella pneumophila Paris]	1	11	11	11	9	9	9	11	11	11	9	9	9	11	11	11	9	9	9	11	11	11	24	24	24	66.48	605	605	9	10	12	15	16	14	2.2758e-85	18.3	21.2	21.2	24	24	24	1014800000	63417000	119380000
lpp2136	lpp2136	63	63	63	>lpp2136|ID:2398593|pksJ| polyketide synthase, type I [Legionella pneumophila Paris]	1	63	63	63	42	44	47	49	50	49	42	44	47	49	50	49	42	44	47	49	50	49	22.8	22.8	22.8	425.47	3781	3781	43	45	51	53	51	51	1.1653e-263	15	14.2	16.6	16.1	16.7	17.3	3724200000	485280000	624190000
lpp2140	lpp2140	14	14	14	>lpp2140|ID:2400021| IcmL-like protein [Legionella pneumophila Paris]	1	14	14	14	13	12	10	5	7	6	13	12	10	5	7	6	13	12	10	5	7	6	25.1	25.1	25.1	70.006	613	613	13	13	11	5	7	6	2.5343e-36	21.2	22.3	19.6	8.6	11.3	9.8	490730000	104940000	144490000
lpp2141	lpp2141	10	10	10	>lpp2141|ID:2398595|gspA| heat shock chaperone [Legionella pneumophila Paris]	1	10	10	10	10	10	10	10	10	10	10	10	10	10	10	10	10	10	10	10	10	10	45.8	45.8	45.8	18.897	166	166	13	14	15	14	13	13	3.6138e-101	45.8	45.8	45.8	45.8	45.8	45.8	5707900000	712660000	680040000
lpp2142	lpp2142	3	3	3	>lpp2142|ID:2398596| sulfate transporter [Legionella pneumophila Paris]	1	3	3	3	2	3	2	3	2	2	2	3	2	3	2	2	2	3	2	3	2	2	6.1	6.1	6.1	55.035	506	506	2	3	2	3	2	2	1.0808e-08	4	6.1	4	6.1	4	4	83548000	11863000	14006000
lpp2143	lpp2143	11	11	11	>lpp2143|ID:2398597| (beta)-carbonic anhydrase [Legionella pneumophila Paris]	1	11	11	11	11	11	11	11	11	11	11	11	11	11	11	11	11	11	11	11	11	11	72.1	72.1	72.1	23.025	208	208	19	19	19	21	19	20	0	72.1	72.1	72.1	72.1	72.1	72.1	16427000000	2534400000	2507200000
lpp2145	lpp2145	15	15	15	>lpp2145|ID:2400023| ornithine cyclodeaminase [Legionella pneumophila Paris]	1	15	15	15	13	13	13	11	12	11	13	13	13	11	12	11	13	13	13	11	12	11	67.8	67.8	67.8	35.089	323	323	15	16	16	14	15	16	0	52.9	61.9	61.9	41.5	50.5	46.4	2827000000	576640000	532480000
lpp2146	lpp2146	5	5	5	>lpp2146|ID:2400024| ketosteroid isomerase [Legionella pneumophila Paris]	1	5	5	5	5	5	5	5	4	5	5	5	5	5	4	5	5	5	5	5	4	5	37.2	37.2	37.2	17.011	148	148	5	5	6	6	4	5	3.2654e-28	37.2	37.2	37.2	37.2	30.4	37.2	1179000000	226870000	280630000
lpp2149	lpp2149	5	5	5	>lpp2149|ID:2400025| conserved protein of unknown function [Legionella pneumophila Paris]	1	5	5	5	4	4	4	5	4	4	4	4	4	5	4	4	4	4	4	5	4	4	28	28	28	22.786	193	193	4	4	4	5	4	4	9.7813e-24	23.8	23.8	23.8	28	23.8	23.8	319960000	48627000	56255000
lpp2150	lpp2150	4	4	4	>lpp2150|ID:2400026| substrate of the Dot/Icm secretion system [Legionella pneumophila Paris]	1	4	4	4	4	4	4	4	4	4	4	4	4	4	4	4	4	4	4	4	4	4	16.9	16.9	16.9	20.666	178	178	9	9	9	9	9	10	1.8106e-63	16.9	16.9	16.9	16.9	16.9	16.9	2204800000	361400000	471640000
lpp2151	lpp2151	3	3	3	>lpp2151|ID:2400027| replication factor C subunit (activator I) [Legionella pneumophila Paris]	1	3	3	3	2	2	3	2	3	2	2	2	3	2	3	2	2	2	3	2	3	2	8.2	8.2	8.2	51.502	476	476	2	2	3	2	3	2	1.0071e-15	6.1	5.9	8.2	6.1	8.2	6.1	170060000	21299000	27108000
lpp2159	lpp2159	20	20	20	>lpp2159|ID:2400033| zinc binding dehydrogenase [Legionella pneumophila Paris]	1	20	20	20	17	19	19	17	19	18	17	19	19	17	19	18	17	19	19	17	19	18	70.3	70.3	70.3	37.183	337	337	28	28	28	23	28	28	0	61.7	70.3	70.3	61.7	70.3	70.3	11553000000	2155900000	2550800000
lpp2163	lpp2163	4	4	4	>lpp2163|ID:2398603|bcp| acetylpolyamine aminohydolase [Legionella pneumophila Paris]	1	4	4	4	4	4	4	1	3	2	4	4	4	1	3	2	4	4	4	1	3	2	11.1	11.1	11.1	48.335	424	424	4	5	5	1	4	2	1.534e-11	11.1	11.1	11.1	3.1	8	6.8	465260000	67687000	133040000
lpp2165	lpp2165	3	3	3	>lpp2165|ID:2400036| nucleoside-diphosphate sugar epimerase [Legionella pneumophila Paris]	1	3	3	3	2	3	3	3	2	3	2	3	3	3	2	3	2	3	3	3	2	3	14.7	14.7	14.7	34.413	307	307	2	3	3	4	2	3	2.4835e-16	9.1	14.7	14.7	14.7	9.1	14.7	187660000	16334000	37856000
lpp2167	lpp2167	3	3	3	>lpp2167|ID:2400038| conserved protein of unknown function [Legionella pneumophila Paris]	1	3	3	3	2	1	2	2	3	3	2	1	2	2	3	3	2	1	2	2	3	3	10	10	10	67.762	590	590	2	1	2	2	3	3	8.9813e-07	3.1	1.4	8.3	3.1	10	10	312980000	12628000	8000600
lpp2170	lpp2170	4	4	4	>lpp2170|ID:2398606| choline monooxygenase [Legionella pneumophila Paris]	1	4	4	4	3	4	3	4	4	4	3	4	3	4	4	4	3	4	3	4	4	4	13.6	13.6	13.6	41.862	361	361	3	4	3	4	4	5	2.5117e-43	11.6	13.6	11.6	13.6	13.6	13.6	353630000	41962000	57354000
lpp2173	lpp2173	2	2	2	>lpp2173|ID:2400041| conserved membrane protein of unknown function [Legionella pneumophila Paris]	1	2	2	2	2	2	2	1	2	2	2	2	2	1	2	2	2	2	2	1	2	2	7.1	7.1	7.1	26.697	239	239	2	2	2	1	2	2	3.2879e-05	7.1	7.1	7.1	3.8	7.1	7.1	111700000	19915000	18944000
lpp2174;lpp1310	lpp2174	9;1	9;1	9;1	>lpp2174|ID:2400042| putative Beta-lactamase [Legionella pneumophila Paris]	2	9	9	9	9	9	9	8	7	6	9	9	9	8	7	6	9	9	9	8	7	6	23.9	23.9	23.9	41.186	373	373;376	9	10	10	8	8	6	1.4114e-26	23.9	23.9	23.9	22	18	16.1	569140000	91621000	136550000
lpp2176	lpp2176	7	7	7	>lpp2176|ID:2400044| conserved protein of unknown function with GH3 auxin-responsive promoter [Legionella pneumophila Paris]	1	7	7	7	6	5	5	4	6	6	6	5	5	4	6	6	6	5	5	4	6	6	20.6	20.6	20.6	58.166	509	509	6	5	6	4	6	6	4.8518e-31	19.3	16.9	16.9	8.8	12	19.3	454420000	68361000	84593000
lpp2177	lpp2177	3	3	3	>lpp2177|ID:2400045| isovaleryl CoA dehydrogenase [Legionella pneumophila Paris]	1	3	3	3	3	3	3	2	2	2	3	3	3	2	2	2	3	3	3	2	2	2	11	11	11	63.523	563	563	3	3	4	2	2	2	4.158e-20	11	11	11	5.5	7.6	5.5	182080000	32938000	59043000
lpp2178	lpp2178	8	8	8	>lpp2178|ID:2400046| putative Propionyl-CoA carboxylase beta chain, mitochondrial precursor (PCCase subunit beta) (Propanoyl-CoA:carbon dioxide ligase subunit beta) [Legionella pneumophila Paris]	1	8	8	8	6	6	6	5	5	7	6	6	6	5	5	7	6	6	6	5	5	7	33	33	33	52.008	473	473	7	6	6	6	5	8	7.5138e-38	21.1	23.5	21.1	14.8	19.9	25.8	293390000	35365000	72051000
lpp2180	lpp2180	2	2	2	>lpp2180|ID:2398608| putative Beta-ketoacyl-acyl-carrier-protein synthase I [Legionella pneumophila Paris]	1	2	2	2	1	2	2	2	2	1	1	2	2	2	2	1	1	2	2	2	2	1	7.4	7.4	7.4	39.166	353	353	1	2	2	2	2	1	8.7493e-05	2.8	7.4	7.4	7.4	7.4	2.8	67948000	4030500	15124000
lpp2181	lpp2181	4	4	4	>lpp2181|ID:2398609|fadD| Long-chain-fatty-acid--CoA ligase [Legionella pneumophila Paris]	1	4	4	4	0	2	2	2	3	2	0	2	2	2	3	2	0	2	2	2	3	2	10.2	10.2	10.2	65.855	581	581		2	2	2	3	2	3.9782e-24	0	5.2	5.2	5.2	7.9	5.2	101850000	0	10395000
lpp2183	lpp2183	5	5	5	>lpp2183|ID:2398611| conserved protein of unknown function [Legionella pneumophila Paris]	1	5	5	5	5	5	5	5	4	5	5	5	5	5	4	5	5	5	5	5	4	5	63.6	63.6	63.6	8.8733	77	77	5	5	5	5	5	5	5.3406e-67	63.6	63.6	63.6	63.6	57.1	63.6	1029400000	120980000	157770000
lpp2184	lpp2184	3	3	3	>lpp2184|ID:2398612|fabG| 3-oxoacyl reductase [Legionella pneumophila Paris]	1	3	3	3	2	1	3	2	2	2	2	1	3	2	2	2	2	1	3	2	2	2	14.4	14.4	14.4	27.499	250	250	2	1	3	2	2	2	1.6466e-10	9.2	2.8	14.4	9.2	9.2	9.2	96536000	14077000	4905600
lpp2185	lpp2185	3	3	3	>lpp2185|ID:2398613|fabH| 3-oxoacyl-(acyl carrier protein) synthase III FabH [Legionella pneumophila Paris]	1	3	3	3	0	0	0	1	2	1	0	0	0	1	2	1	0	0	0	1	2	1	10.7	10.7	10.7	35.919	336	336				1	2	1	9.843e-11	0	0	0	5.7	5.1	2.7	11807000	0	0
lpp2188	lpp2188	3	3	3	>lpp2188|ID:2398614| sterol desaturase [Legionella pneumophila Paris]	1	3	3	3	2	3	2	1	2	2	2	3	2	1	2	2	2	3	2	1	2	2	7.8	7.8	7.8	46.5	400	400	2	3	2	1	2	2	7.049e-07	4.8	7.8	4.8	2.2	4.8	4.8	73350000	11475000	20815000
lpp2193	lpp2193	20	20	20	>lpp2193|ID:2398617| dipeptidyl aminopeptidase/acylaminoacyl peptidase [Legionella pneumophila Paris]	1	20	20	20	17	16	17	17	17	17	17	16	17	17	17	17	17	16	17	17	17	17	57.7	57.7	57.7	45.518	402	402	20	18	19	19	22	22	1.5322e-271	53.7	52	54	55.5	53.5	53.7	2375600000	344660000	425240000
lpp2194	lpp2194	20	20	20	>lpp2194|ID:2398618| putative GTP cyclohydrolase II [Legionella pneumophila Paris]	1	20	20	20	19	19	20	19	19	18	19	19	20	19	19	18	19	19	20	19	19	18	72	72	72	46.523	422	422	26	28	29	26	25	25	2.048e-196	64	69.9	72	64	64	59.2	3573600000	634490000	922120000
lpp2195	lpp2195	11	11	11	>lpp2195|ID:2398619| conserved protein of unknown function [Legionella pneumophila Paris]	1	11	11	11	11	11	10	7	8	10	11	11	10	7	8	10	11	11	10	7	8	10	34.4	34.4	34.4	49.061	427	427	13	13	12	9	10	12	1.6676e-67	34.4	34.4	30.4	21.8	23.2	30.7	822510000	133100000	211670000
lpp2196	lpp2196	7	7	7	>lpp2196|ID:2398620|upp| uracil phosphoribosyltransferase [Legionella pneumophila Paris]	1	7	7	7	7	6	7	6	6	6	7	6	7	6	6	6	7	6	7	6	6	6	41.1	41.1	41.1	23.877	214	214	10	10	10	8	7	8	7.676e-30	41.1	36.4	41.1	36.4	36.4	36.4	1052300000	160440000	234740000
lpp2202	lpp2202	17	17	17	>lpp2202|ID:2400054| conserved protein of unknown function [Legionella pneumophila Paris]	1	17	17	17	11	10	9	14	14	15	11	10	9	14	14	15	11	10	9	14	14	15	26.9	26.9	26.9	85.591	744	744	13	11	10	16	17	19	1.0679e-76	19.4	16	14.7	21.4	21	24.3	941240000	105560000	110240000
lpp2203	lpp2203	6	6	6	>lpp2203|ID:2400055| glutamine amidotransferase, class I [Legionella pneumophila Paris]	1	6	6	6	2	4	2	1	2	3	2	4	2	1	2	3	2	4	2	1	2	3	35.8	35.8	35.8	26.146	232	232	3	4	2	1	2	3	3.1773e-20	14.7	20.7	15.1	6.5	12.5	21.1	137700000	20566000	17464000
lpp2204	lpp2204	10	10	10	>lpp2204|ID:2400056| alcohol dehydrogenase [Legionella pneumophila Paris]	1	10	10	10	10	8	9	9	7	9	10	8	9	9	7	9	10	8	9	9	7	9	32.9	32.9	32.9	41.573	386	386	11	9	10	10	9	10	1.2679e-134	32.9	26.9	30.6	29.3	21.8	29.3	1644700000	270450000	311890000
lpp2205	lpp2205	17	17	17	>lpp2205|ID:2400057| succinate semialdehyde dehydrogenase [Legionella pneumophila Paris]	1	17	17	17	15	15	14	12	14	15	15	15	14	12	14	15	15	15	14	12	14	15	52	52	52	51.702	465	465	16	16	15	12	14	15	1.024e-87	40.6	47.3	38.1	30.5	42.8	40.6	1077200000	220750000	266530000
lpp2206	lpp2206	11	11	11	>lpp2206|ID:2400058| glutamine synthetase [Legionella pneumophila Paris]	1	11	11	11	11	10	10	10	9	10	11	10	10	10	9	10	11	10	10	10	9	10	34.4	34.4	34.4	52.036	457	457	11	11	10	10	9	10	1.3599e-77	34.4	32.8	32.8	32.6	26.9	31.5	898510000	180510000	236650000
lpp2207	lpp2207	3	3	3	>lpp2207|ID:2400059| conserved protein of unknown function [Legionella pneumophila Paris]	1	3	3	3	2	2	3	2	2	2	2	2	3	2	2	2	2	2	3	2	2	2	15.3	15.3	15.3	30.349	262	262	2	2	3	2	2	2	5.238e-06	7.3	7.3	15.3	7.3	7.3	7.3	38487000	6621700	4334600
lpp2208	lpp2208	5	5	5	>lpp2208|ID:2400060| conserved protein of unknown function [Legionella pneumophila Paris]	1	5	5	5	4	5	5	4	3	5	4	5	5	4	3	5	4	5	5	4	3	5	27.2	27.2	27.2	33.09	287	287	4	8	7	4	3	5	2.2428e-28	13.6	27.2	27.2	13.6	10.8	27.2	453100000	37522000	182490000
lpp2209	lpp2209	3	3	3	>lpp2209|ID:2400061| conserved exported protein of unknown function [Legionella pneumophila Paris]	1	3	3	3	3	3	3	3	3	3	3	3	3	3	3	3	3	3	3	3	3	3	55.4	55.4	55.4	8.3535	83	83	38	29	31	31	30	24	8.5818e-46	55.4	55.4	55.4	55.4	55.4	55.4	5775400000	1010800000	1364400000
lpp2210	lpp2210	10	10	10	>lpp2210|ID:2400062| metallo-beta-lactamase superfamily protein [Legionella pneumophila Paris]	1	10	10	10	7	8	6	7	9	8	7	8	6	7	9	8	7	8	6	7	9	8	32.3	32.3	32.3	50.452	452	452	7	8	6	8	9	8	1.5619e-40	21.7	23.9	20.1	22.8	29.2	24.3	469780000	48138000	90030000
lpp2213	lpp2213	3	3	3	>lpp2213|ID:2400064| putative Transport-associated precursor [Legionella pneumophila Paris]	1	3	3	3	3	3	3	3	3	3	3	3	3	3	3	3	3	3	3	3	3	3	49.5	49.5	49.5	11.345	103	103	3	4	4	3	4	4	8.5619e-115	49.5	49.5	49.5	49.5	49.5	49.5	669840000	78794000	116300000
lpp2215	lpp2215	13	13	13	>lpp2215|ID:2398626|pta| bifunctional enoyl-CoA hydratase/phosphate acetyltransferase [Legionella pneumophila Paris]	1	13	13	13	12	12	13	13	12	12	12	12	13	13	12	12	12	12	13	13	12	12	42.1	42.1	42.1	50.106	468	468	13	12	13	14	12	14	1.2523e-87	36.1	40.2	42.1	42.1	36.1	36.1	1262300000	182570000	251700000
lpp2217	lpp2217	9	9	9	>lpp2217|ID:2398628|cbpA| curved DNA-binding protein, DnaJ homologue that functions as a co-chaperone of DnaK [Legionella pneumophila Paris]	1	9	9	9	9	8	6	6	8	7	9	8	6	6	8	7	9	8	6	6	8	7	41.2	41.2	41.2	33.295	296	296	9	8	6	6	8	7	8.2875e-37	41.2	33.1	25	25	33.1	29.7	798140000	144230000	150440000
lpp2218	lpp2218	2	2	2	>lpp2218|ID:2398629| putative chaperone-modulator protein CbpM [Legionella pneumophila Paris]	1	2	2	2	2	2	2	1	2	2	2	2	2	1	2	2	2	2	2	1	2	2	28.8	28.8	28.8	12.092	104	104	3	4	3	3	3	4	3.0936e-11	28.8	28.8	28.8	11.5	28.8	28.8	197880000	18539000	74515000
lpp2225	lpp2225	6	6	6	>lpp2225|ID:2398634| conserved protein of unknown function [Legionella pneumophila Paris]	1	6	6	6	4	3	3	6	4	4	4	3	3	6	4	4	4	3	3	6	4	4	32.4	32.4	32.4	24.678	216	216	6	4	4	7	5	5	2.2205e-42	24.5	20.4	15.3	32.4	22.7	22.7	377310000	47849000	57635000
lpp2226	lpp2226	1	1	1	>lpp2226|ID:2400067| conserved membrane protein of unknown function [Legionella pneumophila Paris]	1	1	1	1	0	0	0	1	0	1	0	0	0	1	0	1	0	0	0	1	0	1	9.9	9.9	9.9	18.045	162	162				1		1	0.00032978	0	0	0	9.9	0	9.9	19738000	0	0
lpp2227	lpp2227	3	3	3	>lpp2227|ID:2400068|ugpB| glycerol-3-phosphate transporter subunit ; periplasmic-binding component of ABC superfamily [Legionella pneumophila Paris]	1	3	3	3	1	1	1	1	3	1	1	1	1	1	3	1	1	1	1	1	3	1	13.3	13.3	13.3	48.867	437	437	1	1	1	1	3	1	5.0464e-05	8	1.8	1.8	1.8	13.3	8	44302000	6991500	0
lpp2228	lpp2228	5	5	5	>lpp2228|ID:2400069|ugpQ| glycerophosphodiester phosphodiesterase, cytosolic [Legionella pneumophila Paris]	1	5	5	5	4	3	3	3	3	4	4	3	3	3	3	4	4	3	3	3	3	4	24.3	24.3	24.3	27.386	239	239	5	4	4	3	3	5	9.0751e-13	17.2	14.2	14.2	14.2	13.4	21.3	217030000	42340000	46927000
lpp2229	lpp2229	12	12	12	>lpp2229|ID:2400070| conserved exported protein of unknown function [Legionella pneumophila Paris]	1	12	12	12	11	11	12	11	10	12	11	11	12	11	10	12	11	11	12	11	10	12	64.1	64.1	64.1	25.882	231	231	14	16	16	14	14	17	4.7204e-150	64.1	63.2	64.1	64.1	59.7	64.1	5048600000	634850000	1218800000
lpp2230	lpp2230	21	21	21	>lpp2230|ID:2398635| Leucine dehydrogenase (LeuDH) [Legionella pneumophila Paris]	1	21	21	21	18	18	19	19	19	21	18	18	19	19	19	21	18	18	19	19	19	21	79.3	79.3	79.3	38.174	357	357	35	35	39	38	40	40	0	73.9	73.9	79	79.3	79	79.3	32090000000	3468200000	4214100000
lpp2231	lpp2231	9	9	8	>lpp2231|ID:2398636| Catechol-O-methyltransferase domain-containing protein 1 [Legionella pneumophila Paris]	1	9	9	8	7	7	5	8	8	8	7	7	5	8	8	8	7	7	5	8	8	8	53.2	53.2	36.2	24.757	218	218	9	8	5	10	9	10	6.6948e-81	30.7	30.7	27.1	36.2	36.2	36.2	1667500000	194630000	247220000
lpp2232	lpp2232	19	19	19	>lpp2232|ID:2398637|lly| 4-hydroxyphenylpyruvate dioxygenase (legiolysin) [Legionella pneumophila Paris]	1	19	19	19	16	18	17	17	18	17	16	18	17	17	18	17	16	18	17	17	18	17	58.9	58.9	58.9	38.964	348	348	35	39	35	38	37	34	0	50.3	54.6	50.3	58.9	54.6	50.3	26405000000	2602400000	4005600000
lpp2233	lpp2233	17	17	17	>lpp2233|ID:2398638| fumarylacetoacetate hydrolase [Legionella pneumophila Paris]	1	17	17	17	15	15	14	16	16	17	15	15	14	16	16	17	15	15	14	16	16	17	77.7	77.7	77.7	36.777	332	332	23	26	23	26	28	28	0	67.5	69.9	62	75.3	75.3	77.7	8511300000	921020000	1474900000
lpp2234	lpp2234	5	5	5	>lpp2234|ID:2398639| glutathione S-transferase [Legionella pneumophila Paris]	1	5	5	5	4	4	4	4	4	5	4	4	4	4	4	5	4	4	4	4	4	5	34.9	34.9	34.9	24.52	212	212	6	6	5	6	5	7	5.2331e-53	31.6	31.6	31.6	31.6	31.6	34.9	816700000	96605000	118880000
lpp2235	lpp2235	2	2	2	>lpp2235|ID:2400071| conserved exported protein of unknown function [Legionella pneumophila Paris]	1	2	2	2	1	2	1	1	0	1	1	2	1	1	0	1	1	2	1	1	0	1	13.4	13.4	13.4	21.348	186	186	1	2	1	1		1	6.1435e-07	4.3	13.4	4.3	9.1	0	4.3	33286000	0	13492000
lpp2236	lpp2236	30	30	30	>lpp2236|ID:2398640|asnS| asparaginyl tRNA synthetase [Legionella pneumophila Paris]	1	30	30	30	26	25	26	30	29	29	26	25	26	30	29	29	26	25	26	30	29	29	59.5	59.5	59.5	53.194	467	467	36	44	42	46	46	41	0	59.3	57.8	57.6	59.5	58	58	12699000000	1358400000	2147800000
lpp2237	lpp2237	4	4	4	>lpp2237|ID:2400072| conserved protein of unknown function [Legionella pneumophila Paris]	1	4	4	4	4	4	4	4	4	4	4	4	4	4	4	4	4	4	4	4	4	4	37.9	37.9	37.9	15.053	132	132	4	4	4	4	4	4	3.0232e-38	37.9	37.9	37.9	37.9	37.9	37.9	676180000	127430000	123520000
lpp2238	lpp2238	5	5	5	>lpp2238|ID:2400073|lolD| outer membrane-specific lipoprotein transporter subunit ; ATP-binding component of ABC superfamily [Legionella pneumophila Paris]	1	5	5	5	5	5	5	5	5	5	5	5	5	5	5	5	5	5	5	5	5	5	36.6	36.6	36.6	25.187	227	227	8	6	7	8	8	9	1.7909e-47	36.6	36.6	36.6	36.6	36.6	36.6	813050000	133770000	116250000
lpp2239	lpp2239	8	8	8	>lpp2239|ID:2400074|lolE| outer membrane-specific lipoprotein transporter subunit ; membrane component of ABC superfamily [Legionella pneumophila Paris]	1	8	8	8	7	7	6	8	8	8	7	7	6	8	8	8	7	7	6	8	8	8	24.6	24.6	24.6	45.723	415	415	7	7	6	8	8	9	4.261e-38	21.9	22.2	20	24.6	24.6	24.6	482640000	49343000	83693000
lpp2240	lpp2240	3	3	3	>lpp2240|ID:2400078|pgsA| phosphatidylglycerophosphate synthetase [Legionella pneumophila Paris]	1	3	3	3	3	3	3	3	1	2	3	3	3	3	1	2	3	3	3	3	1	2	17.6	17.6	17.6	20.707	187	187	3	3	3	3	1	2	1.8654e-09	17.6	17.6	17.6	17.6	4.3	12.3	206720000	30770000	43044000
lpp2241	lpp2241	9	9	9	>lpp2241|ID:2400079| putative phosphoglycolate phosphatase [Legionella pneumophila Paris]	1	9	9	9	8	7	7	8	6	6	8	7	7	8	6	6	8	7	7	8	6	6	52.5	52.5	52.5	24.226	219	219	10	9	10	9	8	8	3.2131e-55	47	41.6	41.6	49.3	38.4	32	1144400000	188140000	224670000
lpp2244	lpp2244	40	40	40	>lpp2244|ID:2398642|rne| ribonuclease E [Legionella pneumophila Paris]	1	40	40	40	36	37	38	38	32	33	36	37	38	38	32	33	36	37	38	38	32	33	74.2	74.2	74.2	74.454	663	663	56	61	62	59	51	55	0	65.2	65.3	70.9	73.9	59.6	59.6	13935000000	1988000000	2761100000
lpp2246	lpp2246	13	13	13	>lpp2246|ID:2400083|ylfA| substrate of the Dot/Icm secretion system [Legionella pneumophila Paris]	1	13	13	13	13	11	12	10	7	9	13	11	12	10	7	9	13	11	12	10	7	9	36	36	36	47.504	425	425	17	17	19	16	14	14	1.5404e-164	36	31.3	32.9	29.2	23.8	27.5	1807100000	292390000	369130000
lpp2247	lpp2247	24	24	24	>lpp2247|ID:2398643|hepA| RNA polymerase-associated helicase protein (ATPase and RNA polymerase recycling factor) [Legionella pneumophila Paris]	1	24	24	24	14	12	8	20	20	22	14	12	8	20	20	22	14	12	8	20	20	22	32.9	32.9	32.9	109.56	958	958	15	12	9	21	20	24	7.5263e-110	20.6	14.4	9.8	26.6	27.3	30.7	973810000	85852000	86188000
lpp2249	lpp2249	1	1	1	>lpp2249|ID:2400085| conserved protein of unknown function [Legionella pneumophila Paris]	1	1	1	1	1	1	1	0	1	1	1	1	1	0	1	1	1	1	1	0	1	1	8.2	8.2	8.2	29.38	257	257	1	1	1		1	2	2.2914e-12	8.2	8.2	8.2	0	8.2	8.2	87756000	12695000	18584000
lpp2250	lpp2250	17	17	17	>lpp2250|ID:2400086|asd| putative semialdehyde dehydrogenase [Legionella pneumophila Paris]	1	17	17	17	17	17	17	16	17	16	17	17	17	16	17	16	17	17	17	16	17	16	69.1	69.1	69.1	37.018	340	340	25	28	27	24	27	25	0	69.1	69.1	69.1	66.5	69.1	63.5	7700300000	1098300000	1224100000
lpp2251	lpp2251	6	6	6	>lpp2251|ID:2400087|aroC| chorismate synthase [Legionella pneumophila Paris]	1	6	6	6	6	6	5	5	6	5	6	6	5	5	6	5	6	6	5	5	6	5	26.1	26.1	26.1	38.427	352	352	6	6	5	6	7	5	1.6164e-31	26.1	26.1	23.3	23.3	26.1	21.6	377840000	56674000	80908000
lpp2252	lpp2252	7	7	7	>lpp2252|ID:2400088|prmB| N5-glutamine methyltransferase [Legionella pneumophila Paris]	1	7	7	7	5	7	6	5	5	6	5	7	6	5	5	6	5	7	6	5	5	6	35.5	35.5	35.5	34.957	310	310	7	10	8	6	5	8	8.857e-120	26.8	35.5	31.3	25.2	26.8	31.3	786790000	112090000	201980000
lpp2254	lpp2254	5	5	5	>lpp2254|ID:2398645|yibN| putative rhodanese-related sulfurtransferase [Legionella pneumophila Paris]	1	5	5	5	5	4	5	4	5	5	5	4	5	4	5	5	5	4	5	4	5	5	61.9	61.9	61.9	15.819	139	139	5	5	5	5	6	6	5.5618e-128	61.9	54.7	61.9	46	61.9	61.9	775700000	95099000	162360000
lpp2255	lpp2255	2	2	2	>lpp2255|ID:2398646|grx| glutaredoxin 3 [Legionella pneumophila Paris]	1	2	2	2	2	2	1	2	2	2	2	2	1	2	2	2	2	2	1	2	2	2	47.6	47.6	47.6	9.6511	84	84	2	2	1	2	2	2	2.3318e-10	47.6	47.6	8.3	47.6	47.6	47.6	239850000	32471000	47039000
lpp2256	lpp2256	9	9	9	>lpp2256|ID:2398647|secB| protein export chaperone [Legionella pneumophila Paris]	1	9	9	9	9	9	9	9	9	9	9	9	9	9	9	9	9	9	9	9	9	9	88.9	88.9	88.9	18.357	162	162	29	27	26	26	25	29	0	88.9	88.9	88.9	88.9	88.9	88.9	15977000000	1575200000	4158300000
lpp2257	lpp2257	6	6	6	>lpp2257|ID:2398648|gpsA| glycerol-3-phosphate dehydrogenase (NAD+) [Legionella pneumophila Paris]	1	6	6	6	5	4	6	6	6	5	5	4	6	6	6	5	5	4	6	6	6	5	27.7	27.7	27.7	35.435	329	329	5	4	6	6	6	5	3.1497e-41	24	21.9	27.7	27.7	27.7	24	534050000	69862000	71336000
lpp2258	lpp2258	8	8	8	>lpp2258|ID:2400089|murI| Glutamate racemase [Legionella pneumophila Paris]	1	8	8	8	5	7	7	4	6	6	5	7	7	4	6	6	5	7	7	4	6	6	44.4	44.4	44.4	30.221	279	279	6	9	8	5	7	8	4.6369e-37	17.2	40.9	33	16.5	28.7	29.4	702140000	102210000	177090000
lpp2259	lpp2259	48	48	48	>lpp2259|ID:2400090| conserved protein of unknown function [Legionella pneumophila Paris]	1	48	48	48	45	45	46	44	45	44	45	45	46	44	45	44	45	45	46	44	45	44	46.5	46.5	46.5	130.92	1171	1171	51	53	54	52	54	51	6.0861e-222	43.4	41.7	43.8	44.9	41.9	42.2	4815700000	716610000	847130000
lpp2261	lpp2261	10	10	10	>lpp2261|ID:2400091| conserved protein of unknown function [Legionella pneumophila Paris]	1	10	10	10	8	7	7	7	8	8	8	7	7	7	8	8	8	7	7	7	8	8	30.7	30.7	30.7	48.969	430	430	9	7	7	7	9	8	1.4383e-67	26	19.5	22.8	19.5	25.1	25.8	833760000	179970000	118410000
lpp2262	lpp2262	12	12	12	>lpp2262|ID:2400092|dapA| dihydrodipicolinate synthase [Legionella pneumophila Paris]	1	12	12	12	11	12	12	12	11	12	11	12	12	12	11	12	11	12	12	12	11	12	54.5	54.5	54.5	31.533	290	290	15	19	16	17	18	17	3.5934e-141	45.9	54.5	54.5	54.5	45.9	54.5	3999400000	513010000	675710000
lpp2264	lpp2264	15	15	15	>lpp2264|ID:2398651| 3-hydroxybutyrate dehydrogenase [Legionella pneumophila Paris]	1	15	15	15	14	14	14	12	10	12	14	14	14	12	10	12	14	14	14	12	10	12	60	60	60	27.6	260	260	17	19	20	16	12	15	3.6932e-256	50.4	54.6	54.6	50	44.6	50.4	8066400000	1637100000	2265100000
lpp2265	lpp2265	1	1	1	>lpp2265|ID:2398652|patD| esterase of the alpha-beta hydrolase superfamily; [patatin domain] [Legionella pneumophila Paris]	1	1	1	1	1	1	1	0	1	0	1	1	1	0	1	0	1	1	1	0	1	0	7.5	7.5	7.5	43.709	386	386	1	1	1		1		7.611e-08	7.5	7.5	7.5	0	7.5	0	100850000	24365000	40416000
lpp2266	lpp2266	3	3	3	>lpp2266|ID:2398653|motA2 | proton conductor component of flagella motor [Legionella pneumophila Paris]	1	3	3	3	3	3	3	2	2	3	3	3	3	2	2	3	3	3	3	2	2	3	11.3	11.3	11.3	32.545	301	301	3	3	3	2	2	3	2.7912e-09	11.3	11.3	11.3	6	9	11.3	370920000	55490000	51897000
lpp2269	lpp2269	2	2	2	>lpp2269|ID:2398655|sdaC| putative serine transporter [Legionella pneumophila Paris]	1	2	2	2	1	1	1	2	2	2	1	1	1	2	2	2	1	1	1	2	2	2	5.8	5.8	5.8	47.643	431	431	1	1	1	3	2	3	5.6906e-08	2.1	2.1	2.1	5.8	5.8	5.8	184650000	17841000	15794000
lpp2272	lpp2272	22	22	22	>lpp2272|ID:2400096| putative FAD/FMN-containing dehydrogenase [Legionella pneumophila Paris]	1	22	22	22	18	22	20	7	7	8	18	22	20	7	7	8	18	22	20	7	7	8	44.5	44.5	44.5	71.512	642	642	20	24	23	7	7	8	6.5319e-140	34.4	44.5	39.7	12.3	13.6	15.9	1251500000	303700000	435040000
lpp2274	lpp2274	6	6	6	>lpp2274|ID:2400098|radA| repair protein radA homolog [Legionella pneumophila Paris]	1	6	6	6	5	4	4	6	5	6	5	4	4	6	5	6	5	4	4	6	5	6	16.7	16.7	16.7	48.871	450	450	6	5	5	9	6	8	1.8264e-41	13.1	11.1	11.1	16.7	13.1	16.7	471280000	53652000	71747000
lpp2275	lpp2275	22	22	22	>lpp2275|ID:2398656| substrate of the Dot/Icm secretion system [Legionella pneumophila Paris]	1	22	22	22	19	17	19	22	21	21	19	17	19	22	21	21	19	17	19	22	21	21	61	61	61	33.395	292	292	27	32	28	42	31	35	0	55.5	50	55.8	61	60.6	60.6	10598000000	564280000	870280000
lpp2276	lpp2276	14	14	14	>lpp2276|ID:2398657| conserved protein of unknown function [Legionella pneumophila Paris]	1	14	14	14	14	13	13	13	14	13	14	13	13	13	14	13	14	13	13	13	14	13	76.4	76.4	76.4	14.655	127	127	22	21	19	19	20	19	4.5194e-108	76.4	76.4	66.9	74.8	76.4	76.4	2920600000	607620000	684800000
lpp2277	lpp2277	4	4	4	>lpp2277|ID:2398658|xseB| exodeoxyribonuclease VII small subunit [Legionella pneumophila Paris]	1	4	4	4	3	3	3	4	3	3	3	3	3	4	3	3	3	3	3	4	3	3	55.3	55.3	55.3	8.6254	76	76	3	3	3	4	4	4	4.2602e-36	53.9	53.9	53.9	55.3	53.9	53.9	300320000	33595000	45785000
lpp2278	lpp2278	4	4	4	>lpp2278|ID:2398659|ispA| geranyltranstransferase [Legionella pneumophila Paris]	1	4	4	4	2	3	4	3	2	3	2	3	4	3	2	3	2	3	4	3	2	3	15.1	15.1	15.1	32.894	298	298	2	3	4	3	2	3	5.2451e-27	9.1	12.1	15.1	12.1	9.1	12.1	285950000	51646000	38356000
lpp2283	lpp2283	6	6	6	>lpp2283|ID:2398661|hemA| glutamyl tRNA reductase [Legionella pneumophila Paris]	1	6	6	6	5	5	5	3	6	3	5	5	5	3	6	3	5	5	5	3	6	3	27.1	27.1	27.1	47.883	424	424	6	5	5	4	6	3	9.3743e-65	18.2	24.8	18.2	8.7	27.1	13.9	397180000	65967000	105510000
lpp2284	lpp2284	15	15	15	>lpp2284|ID:2398662|prfA| peptide chain release factor RF-1 [Legionella pneumophila Paris]	1	15	15	15	13	13	12	14	14	14	13	13	12	14	14	14	13	13	12	14	14	14	51.9	51.9	51.9	41.102	362	362	14	16	14	18	17	17	3.3777e-219	40.6	40.6	38.7	45	47.5	45	2059500000	252510000	334970000
lpp2286	lpp2286	12	12	12	>lpp2286|ID:2398664|dksA| DNA-binding transcriptional regulator of rRNA transcription, DnaK suppressor protein [Legionella pneumophila Paris]	1	12	12	12	10	9	11	9	10	9	10	9	11	9	10	9	10	9	11	9	10	9	67.1	67.1	67.1	16.532	143	143	13	13	14	11	17	13	4.305e-143	60.1	54.5	61.5	54.5	61.5	54.5	2350700000	429010000	386760000
lpp2288	lpp2288	4	4	4	>lpp2288|ID:2400102|kdtA| 3-deoxy-D-manno-octulosonic-acid transferase (KDO transferase) [Legionella pneumophila Paris]	1	4	4	4	4	4	3	4	4	4	4	4	3	4	4	4	4	4	3	4	4	4	13.8	13.8	13.8	47.349	419	419	4	4	3	4	4	5	4.6267e-37	13.8	13.8	11.9	13.8	13.8	13.8	343890000	96256000	40383000
lpp2290	lpp2290	1	1	1	>lpp2290|ID:2400103| conserved exported protein of unknown function [Legionella pneumophila Paris]	1	1	1	1	0	1	0	0	0	0	0	1	0	0	0	0	0	1	0	0	0	0	12.1	12.1	12.1	29.563	257	257		1					9.4447e-07	0	12.1	0	0	0	0	8005500	0	8005500
lpp2292	lpp2292	2	2	2	>lpp2292|ID:2398667| conserved protein of unknown function [Legionella pneumophila Paris]	1	2	2	2	2	2	2	2	2	2	2	2	2	2	2	2	2	2	2	2	2	2	19.3	19.3	19.3	19.477	171	171	3	3	3	3	3	3	5.0313e-41	19.3	19.3	19.3	19.3	19.3	19.3	285970000	31793000	59087000
lpp2293	lpp2293	2	2	2	>lpp2293|ID:2400105| conserved protein of unknown function [Legionella pneumophila Paris]	1	2	2	2	2	2	2	2	1	0	2	2	2	2	1	0	2	2	2	2	1	0	22.2	22.2	22.2	8.4944	72	72	2	2	2	2	1		0.00016635	22.2	22.2	22.2	22.2	11.1	0	19483000	3459300	8286100
lpp2294	lpp2294	11	11	11	>lpp2294|ID:2400106|deaD| ATP-dependent RNA helicase [Legionella pneumophila Paris]	1	11	11	11	9	9	10	6	7	9	9	9	10	6	7	9	9	9	10	6	7	9	25.3	25.3	25.3	66.223	589	589	9	9	10	6	7	9	4.4082e-53	19.5	21.1	23.3	14.1	16.6	21.6	681170000	127780000	142000000
lpp2296	lpp2296	35	35	35	>lpp2296|ID:2400108|fadH| 2,4-dienoyl-CoA reductase, NADH and FMN-linked [Legionella pneumophila Paris]	1	35	35	35	32	33	32	31	32	35	32	33	32	31	32	35	32	33	32	31	32	35	66.3	66.3	66.3	74.631	674	674	37	39	38	39	36	40	0	60.4	63.4	60.2	60.2	60.1	66.3	4682600000	712000000	811770000
lpp2297	lpp2297	3	3	3	>lpp2297|ID:2398668|sodC| superoxide dismutase, Cu, Zn [Legionella pneumophila Paris]	1	3	3	3	3	3	3	3	3	3	3	3	3	3	3	3	3	3	3	3	3	3	28.4	28.4	28.4	17.097	162	162	5	5	6	4	6	5	4.3075e-78	28.4	28.4	28.4	28.4	28.4	28.4	1641000000	247580000	417810000
lpp2298	lpp2298	9	9	9	>lpp2298|ID:2400109| Alkylhydroperoxidase AhpD family core domain protein [Legionella pneumophila Paris]	1	9	9	9	8	8	8	8	9	9	8	8	8	8	9	9	8	8	8	8	9	9	70.8	70.8	70.8	18.631	171	171	12	13	13	14	14	14	1.932e-240	66.1	66.1	69	69	70.8	70.8	2387800000	298680000	381110000
lpp2299	lpp2299	16	16	16	>lpp2299|ID:2400110|ahpC| alkyl hydroperoxide reductase, peroxiredoxin [Legionella pneumophila Paris]	1	16	16	16	16	16	16	16	15	16	16	16	16	16	15	16	16	16	16	16	15	16	78.8	78.8	78.8	20.346	179	179	25	24	24	27	24	28	2.8447e-253	78.8	78.8	78.8	78.8	78.8	78.8	4802200000	544900000	1005500000
lpp2301	lpp2301	19	19	19	>lpp2301|ID:2400111|mdh| Malate dehydrogenase [Legionella pneumophila Paris]	1	19	19	19	18	18	19	19	19	18	18	18	19	19	19	18	18	18	19	19	19	18	70	70	70	36.006	330	330	41	38	37	39	41	34	0	69.7	69.7	70	70	70	69.7	36744000000	4871700000	7022400000
lpp2302	lpp2302	4	4	4	>lpp2302|ID:2400112|nudE| ADP-ribose diphosphatase [Legionella pneumophila Paris]	1	4	4	4	4	3	4	3	4	3	4	3	4	3	4	3	4	3	4	3	4	3	22.6	22.6	22.6	21.175	186	186	4	3	5	3	5	3	1.2678e-15	22.6	18.3	22.6	18.3	22.6	18.3	141800000	20761000	26817000
lpp2304	lpp2304	6	6	6	>lpp2304|ID:2400113| putative amidase family protein [Legionella pneumophila Paris]	1	6	6	6	4	5	6	3	2	2	4	5	6	3	2	2	4	5	6	3	2	2	16.8	16.8	16.8	50.563	469	469	4	5	6	3	2	2	1.1516e-53	11.3	13.6	16.8	8.7	4.1	4.1	214700000	44689000	61902000
lpp2305	lpp2305	5	5	5	>lpp2305|ID:2398671| conserved membrane protein of unknown function [Legionella pneumophila Paris]	1	5	5	5	5	4	5	4	4	4	5	4	5	4	4	4	5	4	5	4	4	4	14.1	14.1	14.1	30.356	277	277	5	4	5	4	4	4	1.2248e-12	14.1	11.2	14.1	11.2	11.2	11.2	743420000	116940000	149280000
lpp2306	lpp2306	4	4	4	>lpp2306|ID:2400114|gcp| O-sialoglycoprotein endopeptidase [Legionella pneumophila Paris]	1	4	4	4	3	2	3	3	2	4	3	2	3	3	2	4	3	2	3	3	2	4	18.6	18.6	18.6	35.929	333	333	3	2	3	3	2	5	5.3836e-11	15	7.2	10.8	10.8	7.2	18.6	133810000	17871000	11736000
lpp2307	lpp2307	9	9	9	>lpp2307|ID:2398672|rpsU| 30S ribosomal subunit protein S21 [Legionella pneumophila Paris]	1	9	9	9	9	9	9	9	9	9	9	9	9	9	9	9	9	9	9	9	9	9	43	43	43	9.3518	79	79	15	19	16	16	15	18	5.6801e-51	43	43	43	43	43	43	14832000000	2431700000	3003800000
lpp2308	lpp2308	12	12	12	>lpp2308|ID:2398673|lporfX| conserved hypothetical protein; putative GatB/Yqey domain [Legionella pneumophila Paris]	1	12	12	12	11	12	11	12	11	11	11	12	11	12	11	11	11	12	11	12	11	11	59.2	59.2	59.2	16.631	147	147	16	17	16	15	15	15	3.3074e-43	54.4	59.2	46.3	59.2	46.3	54.4	2752200000	472640000	344550000
lpp2309	lpp2309	8	8	8	>lpp2309|ID:2398674|dnaG| DNA primase [Legionella pneumophila Paris]	1	8	8	8	4	4	6	7	5	7	4	4	6	7	5	7	4	4	6	7	5	7	14.7	14.7	14.7	65.555	577	577	4	4	6	7	5	7	5.7849e-22	7.5	6.4	10.9	13	8.5	12.5	294610000	36709000	38608000
lpp2310	lpp2310	24	24	24	>lpp2310|ID:2398675|rpoD| RNA polymerase, sigma 70 (sigma D) factor [Legionella pneumophila Paris]	1	24	24	24	24	22	23	24	23	23	24	22	23	24	23	23	24	22	23	24	23	23	38.8	38.8	38.8	71.708	621	621	35	34	35	37	38	36	0	38.8	38.6	38.8	38.8	37.2	38.8	7653700000	1113000000	1409900000
lpp2316	lpp2316	2	2	2	>lpp2316|ID:2398677| lipolytic enzyme [Legionella pneumophila Paris]	1	2	2	2	0	0	0	2	2	2	0	0	0	2	2	2	0	0	0	2	2	2	9.7	9.7	9.7	26.193	227	227				2	2	2	0.00016176	0	0	0	9.7	9.7	9.7	47207000	0	0
lpp2320	lpp2320	5	5	5	>lpp2320|ID:2398681| conserved exported protein of unknown function [Legionella pneumophila Paris]	1	5	5	5	5	5	5	4	4	4	5	5	5	4	4	4	5	5	5	4	4	4	39.9	39.9	39.9	15.972	143	143	5	6	7	4	4	4	4.9571e-30	39.9	39.9	39.9	34.3	34.3	34.3	559190000	123170000	149110000
lpp2321	lpp2321	6	6	6	>lpp2321|ID:2398682|cspE| DNA-binding transcriptional repressor [Legionella pneumophila Paris]	1	6	6	6	6	6	6	4	4	5	6	6	6	4	4	5	6	6	6	4	4	5	71	71	71	7.6277	69	69	7	7	7	4	5	6	6.8985e-77	71	71	71	68.1	68.1	71	1764900000	438220000	574850000
lpp2322	lpp2322	19	19	19	>lpp2322|ID:2398683|fabG| 3-oxoacyl-[acyl-carrier-protein] reductase [Legionella pneumophila Paris]	1	19	19	19	18	19	19	8	12	7	18	19	19	8	12	7	18	19	19	8	12	7	72.1	72.1	72.1	27.054	247	247	30	28	30	10	12	8	0	68.8	72.1	72.1	37.7	56.3	43.7	8891800000	2435900000	3022500000
lpp2327	lpp2327	2	2	2	>lpp2327|ID:2398685| conserved exported protein of unknown function [Legionella pneumophila Paris]	1	2	2	2	1	2	2	0	0	0	1	2	2	0	0	0	1	2	2	0	0	0	17.4	17.4	17.4	17.429	149	149	1	3	2				1.5244e-06	4.7	17.4	17.4	0	0	0	40263000	0	22262000
lpp2328	lpp2328	3	3	3	>lpp2328|ID:2398686|atpD| F1 sector of membrane-bound ATP synthase, beta subunit [Legionella pneumophila Paris]	1	3	3	3	3	3	3	1	2	2	3	3	3	1	2	2	3	3	3	1	2	2	7.2	7.2	7.2	52.732	474	474	3	3	3	1	2	2	3.6503e-10	7.2	7.2	7.2	3	4.2	4.2	89549000	21902000	23282000
lpp2333	lpp2333	6	6	6	>lpp2333|ID:2398691| putative F0F1-type ATP synthase, subunit b [Legionella pneumophila Paris]	1	6	6	6	6	6	5	5	4	3	6	6	5	5	4	3	6	6	5	5	4	3	25.1	25.1	25.1	29.378	247	247	6	6	5	5	4	3	3.9584e-46	25.1	25.1	19.8	19.8	17.8	14.6	262350000	49773000	55255000
lpp2337	lpp2337	2	2	2	>lpp2337|ID:2398694| putative NADH oxidoreductase; nitric oxide dioxygenase [Legionella pneumophila Paris]	1	2	2	2	1	2	2	1	1	1	1	2	2	1	1	1	1	2	2	1	1	1	4.6	4.6	4.6	69.955	627	627	2	2	2	1	1	1	1.3482e-08	2.4	4.6	4.6	2.4	2.4	2.4	85360000	15264000	24360000
lpp2344	lpp2344	14	14	14	>lpp2344|ID:2400127|gdhA| NADP-specific glutamate dehydrogenase (NADP-GDH) [Legionella pneumophila Paris]	1	14	14	14	11	11	10	13	12	12	11	11	10	13	12	12	11	11	10	13	12	12	32.4	32.4	32.4	48.143	432	432	12	11	10	13	12	13	2.3168e-86	25	26.6	23.1	30.1	28	28.2	869830000	124960000	160940000
lpp2345	lpp2345	3	3	3	>lpp2345|ID:2400128|copA2| copper efflux ATPase L-ascorbate oxidase [Legionella pneumophila Paris]	1	3	3	3	2	3	3	3	2	1	2	3	3	3	2	1	2	3	3	3	2	1	4.5	4.5	4.5	120.08	1064	1064	2	3	3	3	2	1	2.4031e-11	3.9	4.5	4.5	4.5	3.9	1.1	168660000	22354000	46354000
lpp2349	lpp2349	2	2	2	>lpp2349|ID:2398699| conserved exported protein of unknown function [Legionella pneumophila Paris]	1	2	2	2	2	1	1	2	1	1	2	1	1	2	1	1	2	1	1	2	1	1	35.9	35.9	35.9	11.266	103	103	2	1	1	2	1	1	4.3494e-35	35.9	17.5	17.5	35.9	17.5	17.5	141170000	43959000	14979000
lpp2350	lpp2350	11	11	11	>lpp2350|ID:2400131|cecA | Chemiosmotic efflux system C protein A [Legionella pneumophila Paris]	1	11	11	11	11	11	10	10	11	11	11	11	10	10	11	11	11	11	10	10	11	11	65.3	65.3	65.3	16.611	150	150	16	16	15	14	14	15	4.0783e-226	65.3	65.3	59.3	59.3	65.3	65.3	7338800000	721980000	1428700000
lpp2352	lpp2352	5	3	3	>lpp2352|ID:2400133|cecB| Chemiosmotic efflux system C protein B [Legionella pneumophila Paris]	1	5	3	3	4	4	5	3	4	3	2	2	3	1	2	2	2	2	3	1	2	2	18.3	9.9	9.9	35.256	322	322	2	2	3	1	2	2	2.1669e-41	14.9	14.9	18.3	10.6	14.9	8.7	77132000	15125000	12920000
lpp2354	lpp2354	4	4	4	>lpp2354|ID:2400135| conserved exported protein of unknown function [Legionella pneumophila Paris]	1	4	4	4	3	4	4	2	3	3	3	4	4	2	3	3	3	4	4	2	3	3	47.9	47.9	47.9	13.439	119	119	3	4	4	2	3	4	1.583e-102	37.8	47.9	47.9	16.8	26.9	26.9	392810000	58523000	108190000
lpp2356	lpp2356	3	2	2	>lpp2356|ID:2400137|copA1| copper transporting P-type ATPase [Legionella pneumophila Paris]	1	3	2	2	2	3	3	2	1	1	2	2	2	1	0	0	2	2	2	1	0	0	4.6	3.7	3.7	78.246	736	736	2	2	2	1			1.545e-08	3.7	4.6	4.6	2.4	1	1	55596000	14389000	20380000
lpp2358	lpp2358	5	5	5	>lpp2358|ID:2400139| Ribose-phosphate pyrophosphokinase [Legionella pneumophila Paris]	1	5	5	5	3	5	3	3	2	2	3	5	3	3	2	2	3	5	3	3	2	2	22.4	22.4	22.4	34.036	303	303	3	5	3	3	2	2	3.8097e-10	8.3	22.4	8.3	8.3	5.6	5.6	164310000	26349000	59321000
lpp2359	lpp2359	9	9	9	>lpp2359|ID:2400140| putative thymidine phosphorylase (TdRPase) [Legionella pneumophila Paris]	1	9	9	9	7	8	9	6	7	5	7	8	9	6	7	5	7	8	9	6	7	5	27.1	27.1	27.1	55.322	517	517	7	8	9	6	7	5	1.6406e-63	22.1	25.1	27.1	17.8	20.3	17	445690000	87821000	120240000
lpp2360	lpp2360	17	17	17	>lpp2360|ID:2400141| putative mRNA Cleavage and polyadenylation specificity factor [Legionella pneumophila Paris]	1	17	17	17	15	14	14	13	12	13	15	14	14	13	12	13	15	14	14	13	12	13	57.7	57.7	57.7	52.22	470	470	16	16	16	14	13	14	8.0099e-144	50.6	46.4	46.4	42.3	38.3	40.6	1760500000	324140000	445370000
lpp2362	lpp2362	4	4	4	>lpp2362|ID:2400143|cebB | Chemiosmotic efflux system B protein B [Legionella pneumophila Paris]	1	4	4	4	4	3	3	2	3	3	4	3	3	2	3	3	4	3	3	2	3	3	9.8	9.8	9.8	42.443	377	377	5	3	3	2	4	3	1.4923e-08	9.8	8	8	4.8	8	8	2008200000	313200000	392680000
lpp2367	lpp2367	12	12	11	>lpp2367|ID:2398702| conserved exported protein of unknown function [Legionella pneumophila Paris]	1	12	12	11	12	11	12	12	12	12	12	11	12	12	12	12	11	10	11	11	11	11	51.9	51.9	48.4	32.09	285	285	14	16	17	18	14	15	3.9689e-79	51.9	48.4	51.9	51.9	51.9	51.9	1694200000	185570000	316540000
lpp2368	lpp2368	5	5	5	>lpp2368|ID:2398703| conserved protein of unknown function [Legionella pneumophila Paris]	1	5	5	5	3	3	4	2	3	3	3	3	4	2	3	3	3	3	4	2	3	3	46.6	46.6	46.6	14.636	131	131	4	3	5	2	4	3	1.7819e-83	40.5	40.5	41.2	32.8	40.5	38.2	295260000	55336000	65520000
lpp2370	lpp2370	6	6	6	>lpp2370|ID:2400147|cadA2| zinc, cobalt and lead efflux system [Legionella pneumophila Paris]	1	6	6	6	5	5	6	6	5	5	5	5	6	6	5	5	5	5	6	6	5	5	10.4	10.4	10.4	77.434	711	711	5	5	6	6	5	5	6.6943e-36	8.4	9.3	10.4	10.4	8.6	8.4	266360000	39467000	52471000
lpp2371	lpp2371	10	10	10	>lpp2371|ID:2400148|helA| HelA protein [Legionella pneumophila Paris]	1	10	10	10	6	8	4	5	4	6	6	8	4	5	4	6	6	8	4	5	4	6	12.1	12.1	12.1	115.94	1049	1049	6	8	5	5	4	6	3.6805e-28	7.1	10.1	3.5	4.4	4	6.1	253190000	34114000	90737000
lpp2372	lpp2372	9	9	9	>lpp2372|ID:2400149|helB | HelB protein [Legionella pneumophila Paris]	1	9	9	9	6	8	8	7	6	7	6	8	8	7	6	7	6	8	8	7	6	7	25.6	25.6	25.6	46.398	418	418	6	8	8	7	6	7	3.7467e-49	17	23.4	23.4	23.4	17	18.9	843650000	106480000	172120000
lpp2375	lpp2375	5	5	5	>lpp2375|ID:2400152| phage repressor [Legionella pneumophila Paris]	1	5	5	5	3	5	3	2	2	2	3	5	3	2	2	2	3	5	3	2	2	2	22.3	22.3	22.3	24.532	220	220	3	5	3	2	2	2	8.8632e-46	13.2	22.3	12.7	9.5	9.5	9.5	571650000	88205000	244660000
lpp2380	lpp2380	2	2	2	>lpp2380|ID:2398708| conserved protein of unknown function [Legionella pneumophila Paris]	1	2	2	2	1	1	2	0	0	0	1	1	2	0	0	0	1	1	2	0	0	0	12.8	12.8	12.8	22.142	196	196	1	1	2				2.6129e-07	4.6	4.6	12.8	0	0	0	33429000	6388800	8799700
lpp2408	lpp2408	1	1	1	>lpp2408|ID:2400157| conserved protein of unknown function [Legionella pneumophila Paris]	1	1	1	1	1	1	1	1	1	1	1	1	1	1	1	1	1	1	1	1	1	1	3.2	3.2	3.2	35.587	308	308	1	1	1	1	1	1	0.00016002	3.2	3.2	3.2	3.2	3.2	3.2	54977000	8049400	8310200
lpp2413	lpp2413	3	3	3	>lpp2413|ID:2400162| conserved membrane protein of unknown function [Legionella pneumophila Paris]	1	3	3	3	3	3	3	2	3	3	3	3	3	2	3	3	3	3	3	2	3	3	9.1	9.1	9.1	26.724	232	232	3	4	3	2	3	4	1.7534e-05	9.1	9.1	9.1	6	9.1	9.1	97761000	13490000	20284000
lpp2414	lpp2414	12	12	12	>lpp2414|ID:2400163| conserved protein of unknown function [Legionella pneumophila Paris]	1	12	12	12	11	12	9	11	11	11	11	12	9	11	11	11	11	12	9	11	11	11	65.1	65.1	65.1	26.465	229	229	14	14	10	13	12	12	2.5368e-169	59.8	65.1	45	50.7	59.8	59.8	1863600000	274390000	336220000
lpp2418	lpp2418	2	2	2	>lpp2418|ID:2400166| conserved protein of unknown function [Legionella pneumophila Paris]	1	2	2	2	0	1	0	0	1	0	0	1	0	0	1	0	0	1	0	0	1	0	5.8	5.8	5.8	36.603	310	310		1			1		0.00020609	0	3.5	0	0	2.3	0	48307000	0	0
lpp2424	lpp2424	5	5	5	>lpp2424|ID:2400170| conserved protein of unknown function [Legionella pneumophila Paris]	1	5	5	5	3	2	2	4	3	4	3	2	2	4	3	4	3	2	2	4	3	4	70	70	70	16.81	150	150	3	2	2	4	3	4	2.6799e-17	41.3	20	20	48	50.7	63.3	257060000	34312000	29267000
lpp2426	lpp2426	3	3	3	>lpp2426|ID:2398735| putative DNA-binding transcriptional regulator [Legionella pneumophila Paris]	1	3	3	3	3	3	3	3	3	3	3	3	3	3	3	3	3	3	3	3	3	3	46.7	46.7	46.7	8.4946	75	75	3	3	3	3	3	3	1.6384e-13	46.7	46.7	46.7	46.7	46.7	46.7	249730000	39175000	54559000
lpp2431	lpp2431	5	5	5	>lpp2431|ID:2400173| mannose-6-phosphate isomerase [Legionella pneumophila Paris]	1	5	5	5	5	5	5	5	5	5	5	5	5	5	5	5	5	5	5	5	5	5	68	68	68	11.621	103	103	7	6	6	6	8	6	7.9031e-33	68	68	68	68	68	68	580790000	62057000	99854000
lpp2432	lpp2432	32	32	32	>lpp2432|ID:2400174| conserved protein of unknown function [Legionella pneumophila Paris]	1	32	32	32	30	28	31	31	32	31	30	28	31	31	32	31	30	28	31	31	32	31	84.4	84.4	84.4	48.598	430	430	50	48	53	57	58	57	0	84.2	83.5	84.4	84.4	84.4	84.4	46253000000	4024300000	5626600000
lpp2433	lpp2433	4	4	4	>lpp2433|ID:2400175| conserved membrane protein of unknown function [Legionella pneumophila Paris]	1	4	4	4	2	1	0	4	4	4	2	1	0	4	4	4	2	1	0	4	4	4	9.2	9.2	9.2	44.542	402	402	2	1		6	5	6	1.0023e-11	5	2	0	9.2	9.2	9.2	284750000	7557100	9298300
lpp2434	lpp2434	26	26	26	>lpp2434|ID:2400176| Cupin domain protein [Legionella pneumophila Paris]	1	26	26	26	25	26	26	25	25	25	25	26	26	25	25	25	25	26	26	25	25	25	68.8	68.8	68.8	53.133	464	464	35	48	47	42	44	41	0	68.8	68.8	68.8	68.8	65.1	68.8	21974000000	2781400000	3550900000
lpp2435	lpp2435	15	15	15	>lpp2435|ID:2400177| conserved hypothetical protein; putative FMN-binding split barrel protein [Legionella pneumophila Paris]	1	15	15	15	14	14	15	13	13	13	14	14	15	13	13	13	14	14	15	13	13	13	85.8	85.8	85.8	23.61	211	211	32	31	32	29	22	27	0	80.6	80.6	85.8	79.6	80.1	79.6	11777000000	2375000000	3750500000
lpp2436	lpp2436	9	9	9	>lpp2436|ID:2398739| conserved protein of unknown function [Legionella pneumophila Paris]	1	9	9	9	4	5	6	8	7	7	4	5	6	8	7	7	4	5	6	8	7	7	30.1	30.1	30.1	51.61	448	448	4	5	6	8	7	7	2.1253e-58	12.1	14.3	19.4	27	25	22.5	382470000	32313000	55813000
lpp2437	lpp2437	3	3	3	>lpp2437|ID:2400178| conserved protein of unknown function [Legionella pneumophila Paris]	1	3	3	3	3	3	3	1	2	3	3	3	3	1	2	3	3	3	3	1	2	3	15.5	15.5	15.5	28.502	251	251	3	3	3	1	2	3	3.3418e-10	15.5	15.5	15.5	3.2	6	15.5	183290000	26296000	39536000
lpp2449	lpp2449	8	8	8	>lpp2449|ID:2398747| Putative Universal stress protein UspA [Legionella pneumophila Paris]	1	8	8	8	6	6	8	7	7	4	6	6	8	7	7	4	6	6	8	7	7	4	26.3	26.3	26.3	35.462	312	312	7	8	9	8	8	5	1.5443e-22	20.5	21.5	26.3	23.7	23.7	13.1	280840000	42624000	58177000
lpp2451	lpp2451	4	4	4	>lpp2451|ID:2398749| conserved protein of unknown function [Legionella pneumophila Paris]	1	4	4	4	4	4	4	3	4	4	4	4	4	3	4	4	4	4	4	3	4	4	20.9	20.9	20.9	21.761	187	187	5	5	5	4	5	6	3.3921e-10	20.9	20.9	20.9	16.6	20.9	20.9	1681300000	225980000	337430000
lpp2454	lpp2454	18	18	18	>lpp2454|ID:2398750|katB| catalase/hydroperoxidase HPI(I) [Legionella pneumophila Paris]	1	18	18	18	13	14	13	15	13	14	13	14	13	15	13	14	13	14	13	15	13	14	36.8	36.8	36.8	80.502	721	721	16	16	16	18	16	15	3.0195e-104	24.1	24.5	25.7	27.3	21.8	30.7	1542800000	237470000	343800000
lpp2458	lpp2458	9	9	9	>lpp2458|ID:2400188|sdbC| SdbC proteins, putative substrate of the Dot/Icm system [Legionella pneumophila Paris]	1	9	9	9	5	2	3	8	7	6	5	2	3	8	7	6	5	2	3	8	7	6	29.5	29.5	29.5	48.866	434	434	6	2	3	8	7	6	1.2633e-62	13.6	5.3	9.9	24.7	24.2	19.4	397160000	33570000	11283000
lpp2460	lpp2460	2	2	2	>lpp2460|ID:2400189| bacterioferritin (cytochrome b1) [Legionella pneumophila Paris]	1	2	2	2	2	2	2	2	2	2	2	2	2	2	2	2	2	2	2	2	2	2	23.4	23.4	23.4	18.229	154	154	2	2	2	2	2	2	6.6094e-05	23.4	23.4	23.4	23.4	23.4	23.4	201770000	28837000	36191000
lpp2461	lpp2461	3	3	3	>lpp2461|ID:2398753| conserved protein of unknown function [Legionella pneumophila Paris]	1	3	3	3	3	3	3	0	1	0	3	3	3	0	1	0	3	3	3	0	1	0	23.5	23.5	23.5	13.569	119	119	3	3	4		1		1.1381e-09	23.5	23.5	23.5	0	12.6	0	117030000	32513000	32131000
lpp2473	lpp2473	10	10	10	>lpp2473|ID:2400197| Chloride peroxidase [Legionella pneumophila Paris]	1	10	10	10	7	10	10	10	7	10	7	10	10	10	7	10	7	10	10	10	7	10	40.9	40.9	40.9	31.859	286	286	8	12	11	11	8	12	4.9329e-46	23.1	40.9	40.9	40.9	25.5	40.9	1240100000	84668000	302630000
lpp2476	lpp2476	4	4	4	>lpp2476|ID:2398759| substrate of the Dot/Icm secretion sytem [Legionella pneumophila Paris]	1	4	4	4	1	1	2	1	2	3	1	1	2	1	2	3	1	1	2	1	2	3	19.1	19.1	19.1	32.333	272	272	1	1	2	1	2	3	2.0806e-17	3.3	3.3	6.6	7.4	10.7	15.8	253440000	8932300	8020400
lpp2480	lpp2480	8	8	8	>lpp2480|ID:2400201| conserved protein of unknown function [Legionella pneumophila Paris]	1	8	8	8	7	6	4	8	7	7	7	6	4	8	7	7	7	6	4	8	7	7	29.5	29.5	29.5	32.566	275	275	8	6	4	9	8	7	2.8827e-203	25.5	22.5	15.6	29.5	25.5	25.5	734800000	73356000	81273000
lpp2481	lpp2481	1	1	1	>lpp2481|ID:2398761|ampC| beta-lactamase [Legionella pneumophila Paris]	1	1	1	1	1	1	1	1	1	1	1	1	1	1	1	1	1	1	1	1	1	1	4.2	4.2	4.2	39.783	359	359	1	1	1	2	1	1	6.3673e-06	4.2	4.2	4.2	4.2	4.2	4.2	97351000	15197000	16273000
lpp2483	lpp2483	4	4	4	>lpp2483|ID:2400202| conserved protein of unknown function [Legionella pneumophila Paris]	1	4	4	4	4	3	3	4	4	4	4	3	3	4	4	4	4	3	3	4	4	4	62.9	62.9	62.9	11.007	97	97	8	8	6	9	8	9	9.5908e-177	62.9	54.6	54.6	62.9	62.9	62.9	2055600000	198350000	277150000
lpp2489	lpp2489	4	4	4	>lpp2489|ID:2400205| conserved protein of unknown function [Legionella pneumophila Paris]	1	4	4	4	2	2	3	1	3	2	2	2	3	1	3	2	2	2	3	1	3	2	11.9	11.9	11.9	51.379	447	447	2	2	3	1	3	2	3.8321e-22	5.1	5.1	7.6	2.9	9.4	5.1	113660000	13480000	18654000
lpp2491	lpp2491	7	7	7	>lpp2491|ID:2400207| conserved protein of unknown function [Legionella pneumophila Paris]	1	7	7	7	6	7	6	6	7	5	6	7	6	6	7	5	6	7	6	6	7	5	34.2	34.2	34.2	29.611	266	266	10	9	8	8	8	7	8.5365e-93	25.6	34.2	25.6	25.6	34.2	18.4	1435800000	659040000	142640000
lpp2493	lpp2493	18	18	18	>lpp2493|ID:2398767|mdcA| malonate decarboxylase alpha subunit [Legionella pneumophila Paris]	1	18	18	18	16	13	13	12	13	13	16	13	13	12	13	13	16	13	13	12	13	13	43.8	43.8	43.8	61.016	548	548	16	14	13	12	14	14	3.7279e-84	41.1	31.2	33.2	30.8	31.4	30.1	1233900000	230160000	255380000
lpp2494	lpp2494	10	10	10	>lpp2494|ID:2398768|mdcB| malonate decarboxylase subunit beta [Legionella pneumophila Paris]	1	10	10	10	10	9	7	7	10	10	10	9	7	7	10	10	10	9	7	7	10	10	32.2	32.2	32.2	43.51	398	398	10	10	9	8	11	12	2.6406e-81	32.2	31.9	26.1	26.1	32.2	32.2	1096800000	144320000	203680000
lpp2495	lpp2495	7	7	7	>lpp2495|ID:2398769|mdcC| malonate decarboxylase gamma subunit [Legionella pneumophila Paris]	1	7	7	7	3	4	4	4	3	4	3	4	4	4	3	4	3	4	4	4	3	4	38.5	38.5	38.5	26.802	239	239	3	5	4	5	4	5	2.7222e-19	16.7	23	13.8	17.2	17.2	14.6	333320000	33094000	91882000
lpp2501	lpp2501	4	4	4	>lpp2501|ID:2398775| conserved protein of unknown function with cupin domain [Legionella pneumophila Paris]	1	4	4	4	3	4	4	3	1	1	3	4	4	3	1	1	3	4	4	3	1	1	24.8	24.8	24.8	17.733	161	161	3	4	4	3	1	1	1.7912e-12	18.6	24.8	24.8	19.9	7.5	6.2	137880000	23185000	47889000
lpp2502	lpp2502	13	13	12	>lpp2502|ID:2398776| conserved exported protein of unknown function [Legionella pneumophila Paris]	1	13	13	12	11	8	10	8	9	9	11	8	10	8	9	9	11	8	10	8	9	9	43.5	43.5	41.5	39.858	347	347	11	8	10	8	9	9	3.1408e-58	39.2	23.9	33.7	23.9	29.7	29.7	768570000	172970000	136860000
lpp2504	lpp2504	7	7	7	>lpp2504|ID:2400208| conserved exported protein of unknown function [Legionella pneumophila Paris]	1	7	7	7	7	7	7	7	7	6	7	7	7	7	7	6	7	7	7	7	7	6	65.5	65.5	65.5	15.416	142	142	14	13	15	12	14	12	0	65.5	65.5	65.5	65.5	65.5	59.2	8777500000	657290000	935840000
lpp2506	lpp2506	7	7	7	>lpp2506|ID:2400210| NADPH-dependent FMN reductase domain protein [Legionella pneumophila Paris]	1	7	7	7	7	6	6	5	5	5	7	6	6	5	5	5	7	6	6	5	5	5	51.9	51.9	51.9	20.648	183	183	9	10	11	6	6	7	1.2952e-86	51.9	43.2	43.2	33.9	33.9	33.9	1204000000	235280000	314650000
lpp2507	lpp2507	6	6	6	>lpp2507|ID:2398778|yqjG| S-transferase [Legionella pneumophila Paris]	1	6	6	6	5	3	3	4	4	4	5	3	3	4	4	4	5	3	3	4	4	4	19.1	19.1	19.1	37.371	319	319	5	3	3	4	4	4	1.9213e-17	16.3	9.4	10.7	13.5	13.5	13.5	154950000	29358000	21400000
lpp2509	lpp2509	7	7	7	>lpp2509|ID:2398780| Glyoxalase/bleomycin resistance protein/dioxygenase [Legionella pneumophila Paris]	1	7	7	7	5	6	5	7	7	7	5	6	5	7	7	7	5	6	5	7	7	7	66.9	66.9	66.9	15.294	136	136	5	6	5	7	8	8	3.2928e-37	44.9	56.6	47.8	66.9	66.9	66.9	810160000	78213000	134120000
lpp2512	lpp2512	4	4	4	>lpp2512|ID:2398781| conserved exported protein of unknown function [Legionella pneumophila Paris]	1	4	4	4	2	2	2	4	2	2	2	2	2	4	2	2	2	2	2	4	2	2	26.7	26.7	26.7	18.759	161	161	2	2	2	4	2	2	1.0737e-09	11.8	13.7	13.7	26.7	13.7	13.7	104530000	16156000	12628000
lpp2513	lpp2513	5	5	5	>lpp2513|ID:2398782| conserved protein of unknown function [Legionella pneumophila Paris]	1	5	5	5	1	0	0	5	4	5	1	0	0	5	4	5	1	0	0	5	4	5	46.7	46.7	46.7	10.632	92	92	1			5	4	5	8.4356e-09	7.6	0	0	46.7	38	46.7	198600000	2870300	0
lpp2517	lpp2517	2	2	2	>lpp2517|ID:2400214|ankF| substrate of the Dot/Icm secretion system [Legionella pneumophila Paris]	1	2	2	2	1	1	0	0	1	0	1	1	0	0	1	0	1	1	0	0	1	0	1.5	1.5	1.5	104.96	921	921	1	1			1		0.00032055	0.8	0.8	0	0	0.8	0	34591000	0	15148000
lpp2519	lpp2519	3	3	3	>lpp2519|ID:2400215| conserved protein of unknown function [Legionella pneumophila Paris]	1	3	3	3	3	3	3	3	3	3	3	3	3	3	3	3	3	3	3	3	3	3	25.5	25.5	25.5	16.323	149	149	3	3	3	3	3	3	2.8581e-52	25.5	25.5	25.5	25.5	25.5	25.5	429700000	52179000	69726000
lpp2520	lpp2520	2	2	2	>lpp2520|ID:2398786|elaA| putative acyltransferase with acyl-CoA N-acyltransferase domain [Legionella pneumophila Paris]	1	2	2	2	1	1	1	1	0	2	1	1	1	1	0	2	1	1	1	1	0	2	16.9	16.9	16.9	17.362	148	148	1	1	1	1		2	7.1489e-18	10.1	10.1	10.1	10.1	0	16.9	63132000	6121700	7663400
lpp2521	lpp2521	7	7	7	>lpp2521|ID:2398787| conserved protein of unknown function [Legionella pneumophila Paris]	1	7	7	7	5	5	4	6	7	6	5	5	4	6	7	6	5	5	4	6	7	6	39.7	39.7	39.7	24.276	209	209	6	5	4	8	9	8	1.8224e-40	26.8	26.8	23.4	34.9	39.7	34.9	492150000	37501000	38994000
lpp2522	lpp2522	8	8	8	>lpp2522|ID:2398788|ankD| substrate of the Dot/Icm secretion system [Legionella pneumophila Paris]	1	8	8	8	8	8	6	7	6	8	8	8	6	7	6	8	8	8	6	7	6	8	25.1	25.1	25.1	48.259	435	435	8	8	6	8	6	8	3.1092e-26	25.1	25.1	21.1	22.8	20.2	25.1	579520000	71049000	110140000
lpp2528	lpp2528	7	7	7	>lpp2528|ID:2398790| conserved protein of unknown function [Legionella pneumophila Paris]	1	7	7	7	6	5	6	7	6	4	6	5	6	7	6	4	6	5	6	7	6	4	27.1	27.1	27.1	35.633	310	310	6	5	6	8	6	4	8.5307e-25	24.8	19.7	24.8	27.1	24.8	13.5	473070000	112560000	77006000
lpp2530	lpp2530	4	4	4	>lpp2530|ID:2398792| peptide aspartate b-dioxygenase [Legionella pneumophila Paris]	1	4	4	4	3	4	4	3	3	3	3	4	4	3	3	3	3	4	4	3	3	3	15.9	15.9	15.9	28.102	239	239	4	5	6	3	5	4	1.4555e-14	10	15.9	15.9	10	13	10	362690000	36650000	91800000
lpp2532	lpp2532	2	2	2	>lpp2532|ID:2400221| putative Coenzyme F420 hydrogenase [Legionella pneumophila Paris]	1	2	2	2	0	0	2	1	0	0	0	0	2	1	0	0	0	0	2	1	0	0	9.8	9.8	9.8	49.135	430	430			2	1			0.00013952	0	0	9.8	6	0	0	72129000	0	0
lpp2535	lpp2535	2	2	2	>lpp2535|ID:2400224| 4Fe-4S ferredoxin, iron-sulfur binding domain protein [Legionella pneumophila Paris]	1	2	2	2	2	2	2	2	2	2	2	2	2	2	2	2	2	2	2	2	2	2	4.7	4.7	4.7	42.62	379	379	2	2	2	2	2	2	3.4648e-05	4.7	4.7	4.7	4.7	4.7	4.7	79126000	15486000	11771000
lpp2536	lpp2536	3	3	3	>lpp2536|ID:2400225|hypE| carbamoyl phosphate phosphatase, hydrogenase 3 maturation protein [Legionella pneumophila Paris]	1	3	3	3	2	2	2	3	2	2	2	2	2	3	2	2	2	2	2	3	2	2	9.9	9.9	9.9	37.558	352	352	2	2	2	3	2	2	1.9226e-07	6.5	6.5	6.5	9.9	5.7	5.7	188030000	22625000	24437000
lpp2540	lpp2540	4	4	4	>lpp2540|ID:2400229|hypB | GTP hydrolase involved in nickel liganding into hydrogenases [Legionella pneumophila Paris]	1	4	4	4	3	3	3	3	3	3	3	3	3	3	3	3	3	3	3	3	3	3	26.6	26.6	26.6	28.093	252	252	3	3	3	3	3	3	2.9503e-100	21	21	21	21.4	21	21	288970000	39613000	71668000
lpp2543	lpp2543	4	4	4	>lpp2543|ID:2398793|yfdH| bactoprenol glucosyl transferase; CPS-53 (KpLE1) prophage [Legionella pneumophila Paris]	1	4	4	4	4	4	4	4	4	4	4	4	4	4	4	4	4	4	4	4	4	4	13.5	13.5	13.5	36.243	319	319	4	4	4	4	4	4	4.5402e-17	13.5	13.5	13.5	13.5	13.5	13.5	207970000	32251000	31493000
lpp2546	lpp2546	21	21	21	>lpp2546|ID:2398794|sdbB| SdbB protein (putative substrate of the Dot/Icm system) [Legionella pneumophila Paris]	1	21	21	21	21	20	20	18	20	19	21	20	20	18	20	19	21	20	20	18	20	19	55.6	55.6	55.6	50.632	448	448	31	32	30	30	31	29	0	55.6	54	51.3	44.4	51.3	49.8	6139700000	949270000	1248600000
lpp2548	lpp2548	2	2	2	>lpp2548|ID:2398795|yggV| dITP/XTP pyrophosphatase [Legionella pneumophila Paris]	1	2	2	2	2	2	2	2	2	2	2	2	2	2	2	2	2	2	2	2	2	2	22.2	22.2	22.2	21.093	194	194	2	2	2	2	2	2	8.9051e-10	22.2	22.2	22.2	22.2	22.2	22.2	222350000	30566000	49347000
lpp2549	lpp2549	2	2	2	>lpp2549|ID:2398796| methyltransferase [Legionella pneumophila Paris]	1	2	2	2	2	2	1	1	2	1	2	2	1	1	2	1	2	2	1	1	2	1	6.4	6.4	6.4	66.111	577	577	2	2	1	1	3	1	1.8707e-08	6.4	6.4	2.1	2.1	6.4	2.1	71201000	11009000	16134000
lpp2550	lpp2550	20	20	20	>lpp2550|ID:2400235|algC| phosphomannomutase [Legionella pneumophila Paris]	1	20	20	20	17	18	18	19	19	18	17	18	18	19	19	18	17	18	18	19	19	18	51.9	51.9	51.9	51.388	462	462	18	24	24	21	24	22	1.3197e-153	46.1	49.6	50.4	48.1	49.6	46.1	4813200000	495280000	1032100000
lpp2551	lpp2551	9	9	9	>lpp2551|ID:2400236|dut| deoxyuridinetriphosphatase [Legionella pneumophila Paris]	1	9	9	9	8	7	8	9	8	8	8	7	8	9	8	8	8	7	8	9	8	8	88.8	88.8	88.8	16.377	152	152	12	12	12	14	12	14	7.199e-167	69.7	53.3	69.7	88.8	69.7	69.7	3829600000	529600000	437420000
lpp2552	lpp2552	15	15	15	>lpp2552|ID:2400237|dfp| fused 4-phosphopantothenoylcysteine decarboxylase ; phosphopantothenoylcysteine synthetase, FMN-binding [Legionella pneumophila Paris]	1	15	15	15	11	11	12	11	8	12	11	11	12	11	8	12	11	11	12	11	8	12	48	48	48	43.302	398	398	11	11	12	11	8	13	2.6859e-141	33.9	36.7	39.2	37.7	22.9	39.2	803290000	120140000	130570000
lpp2553	lpp2553	14	14	14	>lpp2553|ID:2398797|radC| putative protein associated with replication fork, DNA repair protein [Legionella pneumophila Paris]	1	14	14	14	14	13	12	6	0	4	14	13	12	6	0	4	14	13	12	6	0	4	83.3	83.3	83.3	25.769	227	227	18	17	14	6		4	1.099e-168	83.3	79.7	72.2	42.7	0	26.9	1940800000	581370000	681660000
lpp2555	lpp2555	12	12	12	>lpp2555|ID:2398799|lepB| effector protein B, substrate of the Dot/Icm secretion system [Legionella pneumophila Paris]	1	12	12	12	9	10	12	8	5	7	9	10	12	8	5	7	9	10	12	8	5	7	12.1	12.1	12.1	148.9	1294	1294	11	11	16	10	7	10	2.17e-41	9.1	10.2	12.1	8	5.2	7	842170000	146630000	184960000
lpp2559	lpp2559	4	4	4	>lpp2559|ID:2398801|hspC| small heat shock protein HspC2 [Legionella pneumophila Paris]	1	4	4	4	4	3	3	2	1	1	4	3	3	2	1	1	4	3	3	2	1	1	27.4	27.4	27.4	18.889	164	164	4	3	3	2	1	1	2.0639e-24	27.4	20.7	20.7	16.5	4.3	4.3	194010000	65572000	53497000
lpp2562	lpp2562	7	7	7	>lpp2562|ID:2400241| Homospermidine synthase (HSS) [Legionella pneumophila Paris]	1	7	7	7	6	7	7	6	5	5	6	7	7	6	5	5	6	7	7	6	5	5	17.4	17.4	17.4	52.927	472	472	6	7	7	6	5	5	3.8701e-45	14.2	17.4	17.4	14.2	12.7	12.7	434160000	88849000	128360000
lpp2568	lpp2568	1	1	1	>lpp2568|ID:2398806| lysine decarboxylase [Legionella pneumophila Paris]	1	1	1	1	1	0	0	0	1	0	1	0	0	0	1	0	1	0	0	0	1	0	12.6	12.6	12.6	21.118	190	190	1				1		9.0442e-22	12.6	0	0	0	12.6	0	22196000	15424000	0
lpp2569	lpp2569	13	13	13	>lpp2569|ID:2398807| carbonic anhydrase Mig5 [Legionella pneumophila Paris]	1	13	13	13	12	11	12	13	11	11	12	11	12	13	11	11	12	11	12	13	11	11	66.3	66.3	66.3	26.958	246	246	24	21	23	23	21	18	0	62.6	59.8	62.6	66.3	59.8	59.8	6405200000	1309600000	1710500000
lpp2573	lpp2573	11	11	11	>lpp2573|ID:2398810| conserved protein of unknown function [Legionella pneumophila Paris]	1	11	11	11	10	11	11	11	11	11	10	11	11	11	11	11	10	11	11	11	11	11	46.6	46.6	46.6	33.391	290	290	16	16	16	15	16	15	2.0126e-241	43.4	46.6	46.6	46.6	46.6	46.6	2742600000	437590000	537950000
lpp2574	lpp2574	2	2	2	>lpp2574|ID:2398811| putative Histidine kinase [Legionella pneumophila Paris]	1	2	2	2	1	2	2	1	2	1	1	2	2	1	2	1	1	2	2	1	2	1	4	4	4	48.656	420	420	1	2	2	1	2	1	0.0001707	1.9	4	4	1.9	4	2.1	55937000	6067600	16851000
lpp2575	lpp2575	7	7	7	>lpp2575|ID:2400245| conserved protein of unknown function [Legionella pneumophila Paris]	1	7	7	7	6	6	6	6	6	7	6	6	6	6	6	7	6	6	6	6	6	7	42.9	42.9	42.9	27.35	231	231	8	8	8	8	8	9	3.4509e-115	38.5	38.5	36.8	36.8	36.8	42.9	1679000000	229300000	304020000
lpp2577	lpp2577	21	21	19	>lpp2577|ID:2400247|sdeD - laiF| SdeD protein (substrate of the Dot/Icm system) [Legionella pneumophila Paris]	1	21	21	19	21	19	19	20	19	21	21	19	19	20	19	21	19	17	17	18	17	19	60.5	60.5	55.5	43.221	382	382	34	28	30	29	28	30	3.1295e-261	60.5	59.4	59.4	60.5	59.4	60.5	6077300000	929300000	1087000000
lpp2578	lpp2578	31	25	25	>lpp2578|ID:2398812|sdcA| SdcA protein, paralog of SidC (substrate of the Dot/Icm system) [Legionella pneumophila Paris]	1	31	25	25	30	27	29	23	22	22	24	22	23	17	16	16	24	22	23	17	16	16	41.4	33.4	33.4	102.94	896	896	25	22	25	20	18	17	2.9661e-140	41.4	34.5	39	29.7	30.6	27.3	1407900000	294390000	312810000
lpp2579	lpp2579	40	40	34	>lpp2579|ID:2398813|sidC| SidC protein (substrate of the Dot/Icm system) [Legionella pneumophila Paris]	1	40	40	34	36	36	35	34	33	33	36	36	35	34	33	33	30	31	29	28	27	27	51.8	51.8	43.8	104.25	904	904	44	46	43	38	42	38	1.9501e-266	47.3	46.8	47.7	43.4	41.9	46.2	3986800000	735910000	747000000
lpp2580	lpp2580	9	9	9	>lpp2580|ID:2400248|lmxF| multidrug efflux system protein [Legionella pneumophila Paris]	1	9	9	9	8	6	7	6	7	7	8	6	7	6	7	7	8	6	7	6	7	7	13.7	13.7	13.7	113.62	1050	1050	11	8	8	6	7	9	2.3426e-66	12.5	7.4	11.2	7.4	11.4	11.2	543000000	101050000	114660000
lpp2581	lpp2581	8	8	8	>lpp2581|ID:2400249|lmxE| Acriflavine resistance protein A [Legionella pneumophila Paris]	1	8	8	8	6	6	7	7	7	7	6	6	7	7	7	7	6	6	7	7	7	7	35.9	35.9	35.9	42.55	384	384	6	6	7	7	7	8	1.3206e-48	26.3	26.3	33.9	27.1	33.9	33.9	622990000	98031000	127140000
lpp2583	lpp2583	2	2	2	>lpp2583|ID:2400251| conserved protein of unknown function [Legionella pneumophila Paris]	1	2	2	2	2	2	2	2	2	2	2	2	2	2	2	2	2	2	2	2	2	2	19.2	19.2	19.2	11.838	104	104	2	2	2	2	2	2	1.4727e-10	19.2	19.2	19.2	19.2	19.2	19.2	130060000	14578000	20148000
lpp2585	lpp2585	1	1	1	>lpp2585|ID:2398814| Bkd operon transcriptional regulator [Legionella pneumophila Paris]	1	1	1	1	1	1	1	1	1	1	1	1	1	1	1	1	1	1	1	1	1	1	10.2	10.2	10.2	17.583	157	157	1	1	1	1	1	2	1.5128e-08	10.2	10.2	10.2	10.2	10.2	10.2	56178000	0	13157000
lpp2587	lpp2587	11	11	11	>lpp2587|ID:2398816| conserved protein of unknown function [Legionella pneumophila Paris]	1	11	11	11	8	9	8	11	11	10	8	9	8	11	11	10	8	9	8	11	11	10	62.9	62.9	62.9	21.717	186	186	9	13	11	19	18	15	3.2501e-103	39.8	45.2	39.8	62.9	62.9	55.9	3000800000	110880000	158380000
lpp2591	lpp2591	28	28	28	>lpp2591|ID:2400255| conserved protein of unknown function [Legionella pneumophila Paris]	1	28	28	28	25	25	24	26	26	27	25	25	24	26	26	27	25	25	24	26	26	27	74.9	74.9	74.9	45.843	414	414	36	36	36	39	42	41	0	74.6	63	72.2	63.3	69.1	74.9	12111000000	1203200000	1271100000
lpp2594	lpp2594	37	37	37	>lpp2594|ID:2400257| conserved protein of unknown function [Legionella pneumophila Paris]	1	37	37	37	28	29	29	33	36	35	28	29	29	33	36	35	28	29	29	33	36	35	66.1	66.1	66.1	65.148	564	564	39	42	40	53	56	56	0	50.2	56.4	57.6	60.6	64.7	63.3	10447000000	703360000	883830000
lpp2599	lpp2599	2	2	2	>lpp2599|ID:2398823|tehB| tellurite resistance protein TehB [Legionella pneumophila Paris]	1	2	2	2	2	2	2	1	2	1	2	2	2	1	2	1	2	2	2	1	2	1	15.1	15.1	15.1	34.149	298	298	2	2	2	1	2	1	5.8824e-20	15.1	15.1	15.1	6.4	15.1	6.4	138940000	24941000	28658000
lpp2601	lpp2601	3	3	3	>lpp2601|ID:2398824| Myoglobin (Hemoglobin) [Legionella pneumophila Paris]	1	3	3	3	1	1	1	3	3	3	1	1	1	3	3	3	1	1	1	3	3	3	29.8	29.8	29.8	13.991	124	124	1	1	1	3	3	3	8.9561e-08	15.3	7.3	7.3	29.8	29.8	29.8	56134000	6985900	3190800
lpp2603	lpp2603	15	15	15	>lpp2603|ID:2398826| 5-carboxyvanillate decarboxylase [Legionella pneumophila Paris]	1	15	15	15	11	13	12	11	12	13	11	13	12	11	12	13	11	13	12	11	12	13	63.4	63.4	63.4	38.442	339	339	13	16	14	14	15	18	4.3189e-99	35.7	54	45.7	32.7	46.3	54	2201500000	295740000	386100000
lpp2608	lpp2608	3	3	3	>lpp2608|ID:2400263| conserved protein of unknown function [Legionella pneumophila Paris]	1	3	3	3	1	1	1	2	2	2	1	1	1	2	2	2	1	1	1	2	2	2	31.2	31.2	31.2	16.552	141	141	1	1	1	2	2	2	2.4693e-06	5	5	5	10.6	25.5	25.5	167170000	6563100	8026100
lpp2611	lpp2611	11	11	11	>lpp2611|ID:2398827|mltA| membrane-bound lytic murein transglycosylase A [Legionella pneumophila Paris]	1	11	11	11	9	10	9	9	10	10	9	10	9	9	10	10	9	10	9	9	10	10	35	35	35	50.732	457	457	11	14	11	11	12	11	3.9386e-61	29.3	31.9	29.3	30.4	31.9	31.9	1051000000	159800000	200350000
lpp2612	lpp2612	1	1	1	>lpp2612|ID:2398828| conserved protein of unknown function [Legionella pneumophila Paris]	1	1	1	1	0	1	1	1	0	0	0	1	1	1	0	0	0	1	1	1	0	0	15.6	15.6	15.6	10.204	96	96		1	1	1			0.00030108	0	15.6	15.6	15.6	0	0	67396000	0	22397000
lpp2620	lpp2620	3	3	3	>lpp2620|ID:2400273| conserved protein of unknown function [Legionella pneumophila Paris]	1	3	3	3	2	3	3	3	3	2	2	3	3	3	3	2	2	3	3	3	3	2	12.8	12.8	12.8	29.802	257	257	2	3	3	3	3	2	1.3469e-14	8.6	12.8	12.8	12.8	12.8	8.6	197190000	25305000	40937000
lpp2623	lpp2623	2	2	2	>lpp2623|ID:2398829|uhpC| membrane protein regulates uhpT expression [Legionella pneumophila Paris]	1	2	2	2	2	1	1	2	1	1	2	1	1	2	1	1	2	1	1	2	1	1	6.4	6.4	6.4	51.708	455	455	2	1	1	2	1	1	5.2971e-05	6.4	2.4	2.4	6.4	4	4	145670000	26957000	23753000
lpp2629	lpp2629	7	7	7	>lpp2629|ID:2400280| conserved protein of unknown function [Legionella pneumophila Paris]	1	7	7	7	6	6	6	6	7	6	6	6	6	6	7	6	6	6	6	6	7	6	38.2	38.2	38.2	26.952	241	241	8	8	7	7	10	7	1.9931e-42	33.2	33.2	33.2	33.2	38.2	33.2	4034200000	531110000	763160000
lpp2632	lpp2632	18	18	18	>lpp2632|ID:2400283|gcdH| Glutaryl-CoA dehydrogenase, mitochondrial precursor (GCD) [Legionella pneumophila Paris]	1	18	18	18	18	16	16	16	17	17	18	16	16	16	17	17	18	16	16	16	17	17	66	66	66	42.466	385	385	29	25	27	26	25	27	0	66	63.9	63.9	61.6	65.7	65.7	5736900000	951710000	1073400000
lpp2633	lpp2633	28	28	28	>lpp2633|ID:2400284| 2-oxoisovalerate dehydrogenase, E1 component, alpha and beta fusion [Legionella pneumophila Paris]	1	28	28	28	24	25	25	26	26	24	24	25	25	26	26	24	24	25	25	26	26	24	46	46	46	82.518	745	745	34	37	35	36	35	33	1.128e-212	43.9	42.8	44	38.7	45.1	38.9	4851700000	730560000	1059100000
lpp2642	lpp2642	27	27	27	>lpp2642|ID:2400286| putative Serine-type D-Ala-D-Ala carboxypeptidase [Legionella pneumophila Paris]	1	27	27	27	23	23	22	26	24	24	23	23	22	26	24	24	23	23	22	26	24	24	57.5	57.5	57.5	65.561	597	597	27	27	26	32	26	28	0	50.4	51.9	48.9	57.5	53.4	48.2	4800100000	644600000	868840000
lpp2643	lpp2643	4	3	3	>lpp2643|ID:2400287|parB| ParB-like partition protein [Legionella pneumophila Paris]	1	4	3	3	2	2	3	2	1	2	1	2	3	1	1	1	1	2	3	1	1	1	31.6	28.5	28.5	30.113	263	263	1	2	3	1	1	1	1.7558e-26	14.8	17.1	28.5	14.8	11.8	14.8	127030000	12765000	25815000
lpp2645	lpp2645	1	1	1	>lpp2645|ID:2400289| conserved membrane protein of unknown function [Legionella pneumophila Paris]	1	1	1	1	1	1	1	1	1	1	1	1	1	1	1	1	1	1	1	1	1	1	6	6	6	28.027	249	249	1	1	1	1	1	1	7.7934e-09	6	6	6	6	6	6	191670000	26649000	31707000
lpp2646	lpp2646	6	6	6	>lpp2646|ID:2400290|rsmB| 16S rRNA m5C967 methyltransferase, S-adenosyl-L-methionine-dependent [Legionella pneumophila Paris]	1	6	6	6	4	4	4	4	3	5	4	4	4	4	3	5	4	4	4	4	3	5	18	18	18	48.292	427	427	4	4	4	4	3	5	3.544e-15	10.5	10.5	10.5	11	7.7	14.8	174030000	17306000	30896000
lpp2647	lpp2647	9	9	9	>lpp2647|ID:2400291|fmt| 10-formyltetrahydrofolate:L-methionyl-tRNA(fMet) N-formyltransferase [Legionella pneumophila Paris]	1	9	9	9	6	7	8	6	6	7	6	7	8	6	6	7	6	7	8	6	6	7	44.6	44.6	44.6	34.488	314	314	6	7	8	6	6	7	1.0069e-41	24.8	25.5	42.4	23.2	29.6	36.9	797020000	62380000	158520000
lpp2648	lpp2648	10	10	10	>lpp2648|ID:2400292|def| peptide deformylase [Legionella pneumophila Paris]	1	10	10	10	9	9	9	8	9	9	9	9	9	8	9	9	9	9	9	8	9	9	78.8	78.8	78.8	19.227	170	170	11	11	11	11	12	11	2.1705e-68	62.9	78.2	62.9	62.9	62.9	62.9	2253300000	310160000	437290000
lpp2649	lpp2649	4	4	4	>lpp2649|ID:2398839| signal peptide protein [Legionella pneumophila Paris]	1	4	4	4	3	3	3	2	2	3	3	3	3	2	2	3	3	3	3	2	2	3	22	22	22	38.448	345	345	3	3	3	2	2	3	1.1104e-12	13.9	16.2	16.2	8.1	8.1	16.2	130750000	25074000	27190000
lpp2652	lpp2652	29	29	29	>lpp2652|ID:2398842|topA| DNA topoisomerase I [Legionella pneumophila Paris]	1	29	29	29	25	26	25	25	24	24	25	26	25	25	24	24	25	26	25	25	24	24	44	44	44	86.597	759	759	28	29	28	30	28	28	9.7786e-219	39.8	40.8	39.9	39.1	38.7	37.8	2613700000	374160000	566750000
lpp2653	lpp2653	2	2	2	>lpp2653|ID:2400293| putative O-acetyltransferase [Legionella pneumophila Paris]	1	2	2	2	1	2	2	2	2	2	1	2	2	2	2	2	1	2	2	2	2	2	3	3	3	76.087	657	657	1	2	2	2	2	2	1.5219e-05	1.4	3	3	3	3	3	49583000	4013400	7900800
lpp2654	lpp2654	2	2	2	>lpp2654|ID:2400294| conserved membrane protein of unknown function [Legionella pneumophila Paris]	1	2	2	2	1	1	1	2	1	1	1	1	1	2	1	1	1	1	1	2	1	1	11	11	11	17.008	146	146	1	1	1	2	1	1	0.00010922	6.2	6.2	6.2	11	6.2	6.2	58088000	10408000	8921200
lpp2659	lpp2659	4	4	4	>lpp2659|ID:2400296| glutamine amidotransferase [Legionella pneumophila Paris]	1	4	4	4	4	4	4	0	3	2	4	4	4	0	3	2	4	4	4	0	3	2	17.7	17.7	17.7	32.238	283	283	4	5	4		3	2	1.7881e-15	17.7	17.7	17.7	0	14.8	6.7	194590000	53978000	37374000
lpp2660	lpp2660	25	25	25	>lpp2660|ID:2400297|pepO| metallopeptidase PepO, peptidase, M13 family [Legionella pneumophila Paris]	1	25	25	25	22	20	23	19	19	22	22	20	23	19	19	22	22	20	23	19	19	22	50	50	50	76.91	678	678	28	28	29	26	25	30	6.4667e-207	39.7	41.9	45	38.3	38.9	42.8	3852100000	598560000	795720000
lpp2661	lpp2661	3	3	3	>lpp2661|ID:2400298|lpxC| UDP-3-O-acyl N-acetylglucosamine deacetylase [Legionella pneumophila Paris]	1	3	3	3	1	2	2	2	2	2	1	2	2	2	2	2	1	2	2	2	2	2	14.8	14.8	14.8	34.153	304	304	1	2	2	2	2	2	6.5516e-18	4.6	12.2	12.2	7.2	7.2	7.2	111380000	7283500	22914000
lpp2662	lpp2662	26	26	26	>lpp2662|ID:2400299|ftsZ| GTP-binding tubulin-like cell division protein [Legionella pneumophila Paris]	1	26	26	26	21	23	22	24	23	23	21	23	22	24	23	23	21	23	22	24	23	23	72.4	72.4	72.4	42.081	398	398	37	37	36	45	40	38	0	64.3	72.4	72.4	72.4	72.4	72.4	24045000000	3525600000	4525500000
lpp2663	lpp2663	17	17	17	>lpp2663|ID:2400300|ftsA| ATP-binding cell division protein involved in recruitment of FtsK to Z ring [Legionella pneumophila Paris]	1	17	17	17	17	17	17	16	15	17	17	17	17	16	15	17	17	17	17	16	15	17	53.2	53.2	53.2	44.226	412	412	26	26	28	26	25	25	1.8207e-247	53.2	53.2	53.2	46.8	46.8	53.2	7774500000	1150000000	1534500000
lpp2664	lpp2664	6	6	6	>lpp2664|ID:2400301|ftsQ| Cell division protein FtsQ [Legionella pneumophila Paris]	1	6	6	6	5	5	5	5	4	5	5	5	5	5	4	5	5	5	5	5	4	5	24.7	24.7	24.7	27.099	239	239	5	5	5	5	4	5	1.9772e-11	20.5	20.5	20.5	20.5	15.9	20.1	340560000	45441000	56728000
lpp2665	lpp2665	18	18	18	>lpp2665|ID:2400302|ddlA| D-alanine--D-alanine ligase A [Legionella pneumophila Paris]	1	18	18	18	18	18	18	18	17	18	18	18	18	18	17	18	18	18	18	18	17	18	75.3	75.3	75.3	40.409	364	364	27	28	26	29	26	29	0	75.3	75.3	75.3	75.3	72.3	75.3	5671900000	831790000	1130300000
lpp2666	lpp2666	16	16	16	>lpp2666|ID:2400303|murB| UDP-N-acetylenolpyruvoylglucosamine reductase [Legionella pneumophila Paris]	1	16	16	16	15	14	14	11	13	12	15	14	14	11	13	12	15	14	14	11	13	12	69.3	69.3	69.3	33.045	303	303	18	17	19	15	14	15	5.7659e-111	64.7	56.1	55.8	46.2	57.8	48.8	1910400000	317180000	385490000
lpp2667	lpp2667	21	21	21	>lpp2667|ID:2400304|murC| UDP-N-acetylmuramate:L-alanine ligase [Legionella pneumophila Paris]	1	21	21	21	18	19	21	20	20	20	18	19	21	20	20	20	18	19	21	20	20	20	61.6	61.6	61.6	51.964	469	469	25	29	31	29	30	31	0	52	52.7	61.6	55.9	55.9	55.9	8393400000	1153100000	1690800000
lpp2668	lpp2668	1	1	1	>lpp2668|ID:2400305|ftsW| integral membrane protein involved in stabilizing FstZ ring during cell division [Legionella pneumophila Paris]	1	1	1	1	1	1	1	1	0	0	1	1	1	1	0	0	1	1	1	1	0	0	6.9	6.9	6.9	43.056	391	391	1	1	1	1			1.6196e-11	6.9	6.9	6.9	6.9	0	0	38673000	14739000	10928000
lpp2669	lpp2669	10	10	10	>lpp2669|ID:2400306|murD| UDP-N-acetylmuramoyl-L-alanine:D-glutamate ligase [Legionella pneumophila Paris]	1	10	10	10	10	10	10	10	10	10	10	10	10	10	10	10	10	10	10	10	10	10	28.4	28.4	28.4	48.188	447	447	11	10	10	11	11	11	7.12e-93	28.4	28.4	28.4	28.4	28.4	28.4	1449000000	207360000	268350000
lpp2671	lpp2671	15	15	14	>lpp2671|ID:2400308|murF| UDP-N-acetylmuramoyl-tripeptide:D-alanyl-D-alanine ligase [Legionella pneumophila Paris]	1	15	15	14	13	14	13	13	13	14	13	14	13	13	13	14	13	14	13	13	13	14	50.8	50.8	43.1	47.756	445	445	19	18	16	19	18	19	4.1564e-164	40	43.1	40	41.6	40	43.1	3028400000	305300000	764140000
lpp2672	lpp2672	8	8	8	>lpp2672|ID:2400309|zipA| cell division protein ZipA [Legionella pneumophila Paris]	1	8	8	8	7	7	5	6	7	6	7	7	5	6	7	6	7	7	5	6	7	6	61.8	61.8	61.8	29.364	259	259	9	11	8	12	12	10	1.1424e-178	57.5	56	48.3	51.7	57.5	51.7	1337400000	167810000	291240000
lpp2673	lpp2673	26	26	26	>lpp2673|ID:2400310|smc| chromosome segregation SMC protein [Legionella pneumophila Paris]	1	26	26	26	17	17	20	16	21	19	17	17	20	16	21	19	17	17	20	16	21	19	30.9	30.9	30.9	134.14	1164	1164	17	18	20	16	21	19	6.8195e-114	19.1	20	23.7	16.8	22.3	21.6	1015600000	113010000	179190000
lpp2674	lpp2674	4	4	4	>lpp2674|ID:2398846| acid phosphatase, class B [Legionella pneumophila Paris]	1	4	4	4	2	2	1	4	4	4	2	2	1	4	4	4	2	2	1	4	4	4	19.5	19.5	19.5	25.898	226	226	2	2	1	4	4	4	5.9873e-12	9.3	9.3	3.1	19.5	19.5	19.5	171040000	6503700	8429300
lpp2675	lpp2675	7	7	7	>lpp2675|ID:2400311| conserved exported protein of unknown function [Legionella pneumophila Paris]	1	7	7	7	5	6	6	5	4	5	5	6	6	5	4	5	5	6	6	5	4	5	25.8	25.8	25.8	38.854	353	353	6	7	7	7	5	6	4.7303e-30	14.4	17.8	23.5	15.6	12.2	15.6	622750000	125930000	192370000
lpp2676	lpp2676	8	8	8	>lpp2676|ID:2398847| transmembrane protein [Legionella pneumophila Paris]	1	8	8	8	8	7	7	8	8	7	8	7	7	8	8	7	8	7	7	8	8	7	42.6	42.6	42.6	29.983	270	270	9	8	8	9	9	8	2.5471e-154	42.6	37.4	37.4	42.6	42.6	38.9	1488700000	185640000	282080000
lpp2677	lpp2677	12	12	12	>lpp2677|ID:2400312|greA| transcription elongation factor [Legionella pneumophila Paris]	1	12	12	12	12	12	12	12	12	12	12	12	12	12	12	12	12	12	12	12	12	12	67.5	67.5	67.5	17.669	160	160	20	24	22	21	20	23	1.2009e-209	67.5	67.5	67.5	67.5	67.5	67.5	5208400000	688430000	871160000
lpp2678	lpp2678	50	50	50	>lpp2678|ID:2400313|carB| carbamoyl-phosphate synthase large subunit [Legionella pneumophila Paris]	1	50	50	50	44	43	44	49	42	45	44	43	44	49	42	45	44	43	44	49	42	45	57.4	57.4	57.4	117.8	1067	1067	55	56	55	60	56	58	0	52.1	51.1	50.5	56.5	50.2	52.4	8484100000	1131300000	1519000000
lpp2679	lpp2679	1	1	1	>lpp2679|ID:2400314| conserved protein of unknown function [Legionella pneumophila Paris]	1	1	1	1	0	0	1	0	0	0	0	0	1	0	0	0	0	0	1	0	0	0	20	20	20	10.326	90	90			1				3.7469e-08	0	0	20	0	0	0	6131800	0	0
lpp2684	lpp2684	25	25	25	>lpp2684|ID:2398849|pepA| aminopeptidase A, a cyteinylglycinase [Legionella pneumophila Paris]	1	25	25	25	25	24	25	25	23	25	25	24	25	25	23	25	25	24	25	25	23	25	65.2	65.2	65.2	52.481	483	483	35	33	36	37	32	36	0	65.2	63.1	65.2	65.2	63.1	65.2	11548000000	2499400000	2727600000
lpp2686	lpp2686	5	5	5	>lpp2686|ID:2400318| conserved protein of unknown function [Legionella pneumophila Paris]	1	5	5	5	5	5	5	5	5	5	5	5	5	5	5	5	5	5	5	5	5	5	55.2	55.2	55.2	11.595	105	105	10	13	12	12	12	11	3.1339e-96	55.2	55.2	55.2	55.2	55.2	55.2	6687700000	900470000	1110400000
lpp2687	lpp2687	16	16	16	>lpp2687|ID:2400319|pepA| leucine aminopeptidase [Legionella pneumophila Paris]	1	16	16	16	14	13	14	13	16	12	14	13	14	13	16	12	14	13	14	13	16	12	51.8	51.8	51.8	49.874	454	454	17	16	17	17	20	16	1.5839e-172	44.9	43.4	47.8	42.5	51.8	38.5	2730400000	386590000	389970000
lpp2689	lpp2689	2	2	2	>lpp2689|ID:2398851|rpsT| 30S ribosomal subunit protein S20 [Legionella pneumophila Paris]	1	2	2	2	2	2	2	2	2	2	2	2	2	2	2	2	2	2	2	2	2	2	20.5	20.5	20.5	9.6823	88	88	3	2	3	3	4	3	6.0536e-22	20.5	20.5	20.5	20.5	20.5	20.5	1745900000	265080000	248460000
lpp2690	lpp2690	15	15	15	>lpp2690|ID:2400321| conserved protein of unknown function [Legionella pneumophila Paris]	1	15	15	15	7	8	11	14	14	15	7	8	11	14	14	15	7	8	11	14	14	15	49.1	49.1	49.1	46.509	403	403	7	9	11	17	15	16	3.8808e-85	26.3	26.8	33	42.2	42.2	49.1	1760600000	61878000	89106000
lpp2691	lpp2691	2	2	2	>lpp2691|ID:2400322| conserved protein of unknown function [Legionella pneumophila Paris]	1	2	2	2	2	1	1	2	2	1	2	1	1	2	2	1	2	1	1	2	2	1	4.6	4.6	4.6	52.869	460	460	2	1	2	2	2	2	3.6294e-07	4.6	2.6	2.6	4.6	4.6	2.6	76923000	14125000	10687000
lpp2692	lpp2692	43	43	43	>lpp2692|ID:2400323|enhC| enhanced entry protein EnhC [Legionella pneumophila Paris]	1	43	43	43	39	38	39	37	40	37	39	38	39	37	40	37	39	38	39	37	40	37	46.6	46.6	46.6	134.19	1200	1200	45	44	46	42	44	41	0	42.6	41.8	42.6	39.1	44.4	41.4	6395100000	861740000	1216300000
lpp2693	lpp2693	9	9	9	>lpp2693|ID:2400324|enhB| enhanced entry protein EnhB [Legionella pneumophila Paris]	1	9	9	9	7	7	6	7	8	6	7	7	6	7	8	6	7	7	6	7	8	6	60.1	60.1	60.1	20.635	188	188	7	7	6	8	9	7	2.1352e-38	47.3	46.3	36.7	42	55.9	33.5	930520000	149730000	143680000
lpp2694	lpp2694	9	9	9	>lpp2694|ID:2400325|enhA| enhanced entry protein EnhA [Legionella pneumophila Paris]	1	9	9	9	8	8	7	8	8	8	8	8	7	8	8	8	8	8	7	8	8	8	39.2	39.2	39.2	27.225	240	240	9	8	7	8	8	8	4.3401e-93	32.5	32.5	29.2	32.5	35.8	35.8	865820000	125320000	136280000
lpp2697	lpp2697	5	5	5	>lpp2697|ID:2398854| conserved exported protein of unknown function containing Collagen helix repeat [Legionella pneumophila Paris]	1	5	5	5	4	4	4	4	5	4	4	4	4	4	5	4	4	4	4	4	5	4	38.2	38.2	38.2	39.115	382	382	4	4	5	4	5	4	6.47e-18	35.3	35.3	35.3	35.3	38.2	35.3	621650000	67444000	93713000
lpp2698	lpp2698	3	3	3	>lpp2698|ID:2400326|uvrC| excinuclease UvrABC, endonuclease subunit [Legionella pneumophila Paris]	1	3	3	3	2	1	1	2	2	2	2	1	1	2	2	2	2	1	1	2	2	2	5	5	5	70.42	618	618	2	1	1	2	2	2	2.3733e-08	2.6	1.3	1.3	3.7	3.7	3.7	80570000	17902000	13087000
lpp2699	lpp2699	5	5	5	>lpp2699|ID:2400327|gacA/letA | DNA-binding response regulator in two-component regulatory system with BarA [Legionella pneumophila Paris]	1	5	5	5	4	4	4	4	5	4	4	4	4	4	5	4	4	4	4	4	5	4	26.5	26.5	26.5	24.548	219	219	5	5	4	5	6	5	3.8939e-28	21.5	21.5	21.5	21.5	26.5	21.5	615640000	117020000	93190000
lpp2700	lpp2700	11	11	11	>lpp2700|ID:2400328|phhA| Phenylalanine-4-hydroxylase (PAH) (Phe-4- monooxygenase) [Legionella pneumophila Paris]	1	11	11	11	8	11	10	10	11	10	8	11	10	10	11	10	8	11	10	10	11	10	64.7	64.7	64.7	31.438	272	272	10	14	13	12	13	12	2.2702e-155	35.7	64.7	54.4	54.8	64.7	54.8	2120900000	202650000	329140000
lpp2701	lpp2701	7	7	7	>lpp2701|ID:2398855|cinA| competence-damage inducible protein [Legionella pneumophila Paris]	1	7	7	7	6	5	6	5	6	5	6	5	6	5	6	5	6	5	6	5	6	5	33.7	33.7	33.7	41.307	365	365	6	5	6	5	6	5	1.311e-106	23.8	22.2	28.2	18.4	23.8	17.8	815650000	136390000	114790000
lpp2702	lpp2702	10	10	10	>lpp2702|ID:2400329|obgL| GTPase involved in cell partioning and DNA repair [Legionella pneumophila Paris]	1	10	10	10	9	8	7	8	6	7	9	8	7	8	6	7	9	8	7	8	6	7	41.6	41.6	41.6	36.775	341	341	9	9	8	9	7	7	9.264e-92	34.9	37	30.2	32.6	27.6	34.3	1016300000	132400000	212390000
lpp2703	lpp2703	5	5	5	>lpp2703|ID:2400330|rpmA| 50S ribosomal subunit protein L27 [Legionella pneumophila Paris]	1	5	5	5	5	5	5	5	5	5	5	5	5	5	5	5	5	5	5	5	5	5	56.5	56.5	56.5	10.099	92	92	14	13	13	15	14	15	4.0054e-172	56.5	56.5	56.5	56.5	56.5	56.5	6404400000	1466400000	657080000
lpp2704	lpp2704	6	6	6	>lpp2704|ID:2400331|rplU| 50S ribosomal subunit protein L21 [Legionella pneumophila Paris]	1	6	6	6	6	6	5	5	5	4	6	6	5	5	5	4	6	6	5	5	5	4	48.5	48.5	48.5	11.756	103	103	15	13	12	18	13	12	2.0974e-67	48.5	48.5	48.5	48.5	48.5	48.5	9891000000	1525100000	1661100000
lpp2705	lpp2705	13	13	13	>lpp2705|ID:2398856|rplY| 50S ribosomal protein L25 (General stress protein CTC) [Legionella pneumophila Paris]	1	13	13	13	13	13	13	13	13	13	13	13	13	13	13	13	13	13	13	13	13	13	67.1	67.1	67.1	23.986	219	219	32	33	32	35	28	33	0	67.1	67.1	67.1	67.1	67.1	67.1	33505000000	3504200000	4382500000
lpp2706	lpp2706	6	6	6	>lpp2706|ID:2398857|pth| peptidyl-tRNA hydrolase [Legionella pneumophila Paris]	1	6	6	6	4	3	2	2	2	3	4	3	2	2	2	3	4	3	2	2	2	3	42.9	42.9	42.9	21.006	189	189	4	3	2	2	3	3	6.4049e-20	24.3	16.9	12.2	15.3	10.1	20.6	95129000	16655000	23083000
lpp2707	lpp2707	18	18	18	>lpp2707|ID:2398858|ychF| putative GTP-binding protein [Legionella pneumophila Paris]	1	18	18	18	16	16	16	17	15	17	16	16	16	17	15	17	16	16	16	17	15	17	58.1	58.1	58.1	39.602	363	363	20	21	18	21	18	22	2.3985e-180	55.1	51	51	51	47.7	51	3126300000	386220000	616680000
lpp2709	lpp2709	14	14	14	>lpp2709|ID:2398860|ispB| octaprenyl diphosphate synthase [Legionella pneumophila Paris]	1	14	14	14	12	12	13	13	13	13	12	12	13	13	13	13	12	12	13	13	13	13	64.3	64.3	64.3	35.231	322	322	15	14	18	20	17	17	0	52.2	52.2	57.5	61.2	59	59	5003300000	611600000	670260000
lpp2713	lpp2713	4	4	4	>lpp2713|ID:2400335| putative ATPase [Legionella pneumophila Paris]	1	4	4	4	1	3	4	3	2	1	1	3	4	3	2	1	1	3	4	3	2	1	19.4	19.4	19.4	42.661	360	360	1	3	4	3	2	1	7.0018e-07	4.2	17.5	19.4	15.3	11.9	10	274980000	36742000	96489000
lpp2714	lpp2714	4	4	4	>lpp2714|ID:2400336| conserved protein of unknown function [Legionella pneumophila Paris]	1	4	4	4	4	4	4	3	3	4	4	4	4	3	3	4	4	4	4	3	3	4	37.3	37.3	37.3	24.781	220	220	8	9	6	5	5	7	4.6879e-81	37.3	37.3	37.3	26.8	20.9	37.3	883760000	108490000	199040000
lpp2715	lpp2715	5	5	5	>lpp2715|ID:2398861|panB| 3-methyl-2-oxobutanoate hydroxymethyltransferase [Legionella pneumophila Paris]	1	5	5	5	5	5	5	4	4	5	5	5	5	4	4	5	5	5	5	4	4	5	38.5	38.5	38.5	28.608	262	262	6	6	5	4	4	6	1.965e-59	38.5	38.5	38.5	28.6	23.3	38.5	1050400000	151980000	287580000
lpp2716	lpp2716	4	4	4	>lpp2716|ID:2398862|panC| pantothenate synthetase [Legionella pneumophila Paris]	1	4	4	4	4	3	3	3	4	4	4	3	3	3	4	4	4	3	3	3	4	4	21.8	21.8	21.8	28.764	252	252	4	3	3	3	4	4	6.0601e-22	21.8	18.7	18.7	18.7	21.8	21.8	244030000	46374000	53850000
lpp2719	lpp2719	12	12	12	>lpp2719|ID:2400338| Dienelactone hydrolase family protein [Legionella pneumophila Paris]	1	12	12	12	11	11	12	11	10	11	11	11	12	11	10	11	11	11	12	11	10	11	64.3	64.3	64.3	26.694	238	238	14	13	15	15	12	14	4.5176e-146	63.9	56.7	64.3	64.3	57.1	63.9	3491700000	596790000	607320000
lpp2722	lpp2722	6	6	6	>lpp2722|ID:2400340|ftsX| transporter subunit: membrane component of ABC superfamily [Legionella pneumophila Paris]	1	6	6	6	5	5	5	5	6	4	5	5	5	5	6	4	5	5	5	5	6	4	32	32	32	34.084	309	309	5	6	5	6	7	5	9.4244e-40	29.1	29.1	29.1	29.1	32	22.3	534880000	79380000	97053000
lpp2723	lpp2723	4	4	4	>lpp2723|ID:2400341|ftsE| transporter subunit: ATP-binding component of ABC superfamily [Legionella pneumophila Paris]	1	4	4	4	4	2	3	4	4	4	4	2	3	4	4	4	4	2	3	4	4	4	31.9	31.9	31.9	23.619	216	216	4	3	3	4	5	5	3.579e-83	31.9	16.2	22.2	31.9	31.9	31.9	354780000	37074000	49873000
lpp2724	lpp2724	12	12	12	>lpp2724|ID:2400342|ftsY| Cell division protein FtsY homolog [Legionella pneumophila Paris]	1	12	12	12	12	11	12	11	12	11	12	11	12	11	12	11	12	11	12	11	12	11	40.8	40.8	40.8	39.073	355	355	14	13	17	15	13	13	8.9214e-74	40.8	37.2	40.8	33.5	40.8	33.5	1220900000	162490000	229310000
lpp2725	lpp2725	15	15	15	>lpp2725|ID:2398865| putative Peptidase M16 [Legionella pneumophila Paris]	1	15	15	15	15	15	15	13	14	15	15	15	15	13	14	15	15	15	15	13	14	15	38.1	38.1	38.1	49.831	441	441	19	17	22	17	16	19	1.5101e-140	38.1	38.1	38.1	29	34	38.1	1829500000	233100000	275730000
lpp2726	lpp2726	10	10	10	>lpp2726|ID:2398866| putative Peptidase M16 [Legionella pneumophila Paris]	1	10	10	10	8	9	8	8	7	10	8	9	8	8	7	10	8	9	8	8	7	10	34.3	34.3	34.3	47.835	434	434	9	10	9	9	8	12	5.2489e-54	23.3	32.3	25.1	25.1	19.8	34.3	1027400000	102310000	210540000
lpp2728	lpp2728	8	8	8	>lpp2728|ID:2398868|dotD| Component of the Dot/Icm secretion system. Lipoprotein [Legionella pneumophila Paris]	1	8	8	8	8	8	7	8	8	8	8	8	7	8	8	8	8	8	7	8	8	8	59.5	59.5	59.5	17.823	163	163	8	8	9	8	8	8	1.1807e-41	59.5	59.5	54	59.5	59.5	59.5	951600000	158190000	189260000
lpp2729	lpp2729	6	6	6	>lpp2729|ID:2398869|dotC| Component of the Dot/Icm secretion system. Lipoprotein [Legionella pneumophila Paris]	1	6	6	6	6	6	6	6	6	6	6	6	6	6	6	6	6	6	6	6	6	6	27.4	27.4	27.4	34.103	303	303	6	6	6	6	6	6	8.1834e-188	27.4	27.4	27.4	27.4	27.4	27.4	612300000	97048000	125260000
lpp2730	lpp2730	15	15	15	>lpp2730|ID:2398870|dotB| Component of the Dot/Icm secretions system. ATPase [Legionella pneumophila Paris]	1	15	15	15	13	13	14	15	14	14	13	13	14	15	14	14	13	13	14	15	14	14	53.1	53.1	53.1	42.428	377	377	17	18	17	19	19	19	1.4668e-196	48	48	50.9	53.1	50.4	50.9	2034500000	313460000	468190000
lpp2732	lpp2732	16	16	16	>lpp2732|ID:2400343| Putative methyltransferase [Legionella pneumophila Paris]	1	16	16	16	16	16	15	13	12	12	16	16	15	13	12	12	16	16	15	13	12	12	82.6	82.6	82.6	30.249	265	265	25	24	23	17	17	16	0	82.6	82.6	68.7	62.6	53.6	55.5	5845600000	1388600000	2046200000
lpp2733	lpp2733	10	10	10	>lpp2733|ID:2400344| D-isomer specific 2-hydroxyacid dehydrogenase, NAD-binding [Legionella pneumophila Paris]	1	10	10	10	6	6	7	10	5	6	6	6	7	10	5	6	6	6	7	10	5	6	56.7	56.7	56.7	35.353	314	314	6	6	7	10	5	6	8.8237e-239	30.3	36	40.1	56.7	35	36.9	963150000	146180000	152140000
lpp2739	lpp2739	6	6	6	>lpp2739|ID:2400345|sbpA| dienelactone hydrolase family protein [Legionella pneumophila Paris]	1	6	6	6	5	5	4	4	6	6	5	5	4	4	6	6	5	5	4	4	6	6	36.6	36.6	36.6	26.411	238	238	7	6	5	5	7	8	1.8809e-70	25.2	32.8	29.8	22.3	36.6	36.6	679970000	94849000	167910000
lpp2740	lpp2740	15	15	15	>lpp2740|ID:2400346|dotA| Component of the Dot/Icm secretion system. [Legionella pneumophila Paris]	1	15	15	15	13	12	13	14	13	13	13	12	13	14	13	13	13	12	13	14	13	13	17.7	17.7	17.7	112.05	1035	1035	13	12	13	14	13	13	5.0033e-100	15.2	14.4	16	16	15.2	15.2	1672400000	253230000	316340000
lpp2741	lpp2741	7	7	7	>lpp2741|ID:2400347|icmV| Component of the Dot/Icm secretion system [Legionella pneumophila Paris]	1	7	7	7	6	6	6	5	7	6	6	6	6	5	7	6	6	6	6	5	7	6	38.4	38.4	38.4	17.878	151	151	7	7	7	6	8	7	2.9557e-43	32.5	32.5	32.5	27.2	38.4	32.5	1042100000	195580000	200940000
lpp2742	lpp2742	5	5	5	>lpp2742|ID:2398877|icmW| Component of the Dot/Icm secretion system [Legionella pneumophila Paris]	1	5	5	5	5	5	5	4	4	5	5	5	5	4	4	5	5	5	5	4	4	5	40.4	40.4	40.4	17.356	151	151	9	10	8	7	7	8	2.3157e-68	40.4	40.4	40.4	39.7	39.7	40.4	964440000	155220000	179970000
lpp2743	lpp2743	14	14	14	>lpp2743|ID:2398878|icmX| Component of the Dot/Icm secretion system [Legionella pneumophila Paris]	1	14	14	14	14	14	13	14	14	14	14	14	13	14	14	14	14	14	13	14	14	14	43.2	43.2	43.2	51.389	472	472	27	31	28	27	28	29	0	43.2	43.2	43	43.2	43.2	43.2	16912000000	2303600000	3021500000
lpp2748	lpp2748	6	6	6	>lpp2748|ID:2400350| Phytanoyl-CoA dioxygenase, PhyH [Legionella pneumophila Paris]	1	6	6	6	5	6	6	5	5	5	5	6	6	5	5	5	5	6	6	5	5	5	32.2	32.2	32.2	31.71	276	276	7	7	8	6	6	6	1.6536e-82	27.5	32.2	32.2	26.1	22.8	27.5	572800000	108500000	138820000
lpp2749	lpp2749	10	10	10	>lpp2749|ID:2400351| Heptosyl transferase, glycosyltransferase family 9 protein [Legionella pneumophila Paris]	1	10	10	10	8	9	7	7	7	8	8	9	7	7	7	8	8	9	7	7	7	8	44.4	44.4	44.4	39.126	349	349	8	10	8	8	8	9	8.1758e-45	29.8	31.8	26.4	30.7	27.2	29.8	680300000	73039000	139220000
lpp2750	lpp2750	4	4	4	>lpp2750|ID:2400352| conserved protein of unknown function [Legionella pneumophila Paris]	1	4	4	4	4	4	4	4	4	4	4	4	4	4	4	4	4	4	4	4	4	4	71.9	71.9	71.9	7.3855	64	64	6	7	8	7	7	7	2.1398e-73	71.9	71.9	71.9	71.9	71.9	71.9	1901400000	219100000	311600000
lpp2753	lpp2753	11	11	11	>lpp2753|ID:2400355|amiB| N-acetylmuramoyl-L-alanine amidase [Legionella pneumophila Paris]	1	11	11	11	7	7	7	10	8	8	7	7	7	10	8	8	7	7	7	10	8	8	25.2	25.2	25.2	52.732	476	476	8	7	7	10	8	8	3.4193e-40	14.9	16.8	17.2	23.7	17.4	18.7	349740000	39788000	52798000
lpp2755	lpp2755	12	12	12	>lpp2755|ID:2400357|yjeF| putative carbohydrate kinase [Legionella pneumophila Paris]	1	12	12	12	10	11	10	9	5	8	10	11	10	9	5	8	10	11	10	9	5	8	33.5	33.5	33.5	51.517	493	493	10	11	10	11	5	8	1.9758e-83	27.4	32	27.4	23.1	14.2	22.1	589000000	90479000	150140000
lpp2756	lpp2756	5	5	5	>lpp2756|ID:2400358|sspB| Stringent starvation protein B [Legionella pneumophila Paris]	1	5	5	5	5	5	5	5	4	4	5	5	5	5	4	4	5	5	5	5	4	4	60.3	60.3	60.3	14.641	131	131	5	6	7	8	5	6	3.6151e-55	60.3	60.3	60.3	60.3	44.3	44.3	1312100000	245970000	296070000
lpp2757	lpp2757	10	10	10	>lpp2757|ID:2400359|sspA| stringent starvation protein A [Legionella pneumophila Paris]	1	10	10	10	10	10	10	10	10	10	10	10	10	10	10	10	10	10	10	10	10	10	53.9	53.9	53.9	23.644	206	206	17	17	16	16	15	20	1.0569e-142	53.9	53.9	53.9	53.9	53.9	53.9	7451900000	1057100000	1380000000
lpp2758	lpp2758	1	1	1	>lpp2758|ID:2400360|petC| ubiquinol-cytochrome c reductase, cytochrome c1 [Legionella pneumophila Paris]	1	1	1	1	1	1	1	1	1	1	1	1	1	1	1	1	1	1	1	1	1	1	5.6	5.6	5.6	28.208	248	248	1	1	1	1	1	1	1.6817e-07	5.6	5.6	5.6	5.6	5.6	5.6	55395000	11425000	13682000
lpp2759	lpp2759	3	3	3	>lpp2759|ID:2400361|petB| ubiquinol-cytochrome c reductase, cytochrome b [Legionella pneumophila Paris]	1	3	3	3	3	3	3	3	3	3	3	3	3	3	3	3	3	3	3	3	3	3	6.2	6.2	6.2	46.214	404	404	4	4	4	4	4	4	5.9239e-09	6.2	6.2	6.2	6.2	6.2	6.2	192300000	31281000	44439000
lpp2760	lpp2760	4	4	4	>lpp2760|ID:2400362|petA| ubiquinol-cytochrome c reductase, iron-sulfur subunit [Legionella pneumophila Paris]	1	4	4	4	4	3	3	3	3	4	4	3	3	3	3	4	4	3	3	3	3	4	34.1	34.1	34.1	22.868	205	205	4	3	3	3	3	4	1.3391e-12	34.1	28.3	20.5	23.9	28.3	34.1	213360000	39538000	33681000
lpp2761	lpp2761	6	6	6	>lpp2761|ID:2400363|rpsI| 30S ribosomal subunit protein S9 [Legionella pneumophila Paris]	1	6	6	6	5	6	5	5	6	6	5	6	5	5	6	6	5	6	5	5	6	6	42.7	42.7	42.7	16.099	143	143	5	10	8	5	10	9	1.331e-114	42.7	42.7	42.7	42.7	42.7	42.7	4224300000	577320000	810740000
lpp2762	lpp2762	8	8	8	>lpp2762|ID:2400364|rplM| 50S ribosomal subunit protein L13 [Legionella pneumophila Paris]	1	8	8	8	8	8	8	8	8	8	8	8	8	8	8	8	8	8	8	8	8	8	52.1	52.1	52.1	16.398	144	144	15	15	16	18	20	16	1.507e-178	52.1	52.1	52.1	52.1	52.1	52.1	16145000000	2290400000	2805700000
lpp2763	lpp2763	3	3	3	>lpp2763|ID:2400365| ferredoxin 2Fe-2S protein [Legionella pneumophila Paris]	1	3	3	3	3	3	3	3	3	3	3	3	3	3	3	3	3	3	3	3	3	3	34.3	34.3	34.3	11.833	105	105	3	3	3	3	4	3	1.3407e-20	34.3	34.3	34.3	34.3	34.3	34.3	375500000	46461000	61911000
lpp2764	lpp2764	6	6	6	>lpp2764|ID:2400366|himA| integration host factor (IHF), DNA-binding protein, alpha subunit [Legionella pneumophila Paris]	1	6	6	6	6	5	5	5	5	6	6	5	5	5	5	6	6	5	5	5	5	6	63.9	63.9	63.9	10.955	97	97	9	8	7	8	6	8	3.1065e-28	63.9	53.6	53.6	53.6	52.6	63.9	1001600000	200450000	251870000
lpp2765	lpp2765	39	39	39	>lpp2765|ID:2400367|pheT| phenylalanine tRNA synthetase, beta subunit [Legionella pneumophila Paris]	1	39	39	39	33	33	30	35	35	34	33	33	30	35	35	34	33	33	30	35	35	34	62.5	62.5	62.5	88.209	793	793	41	45	37	45	44	46	0	51.6	57.8	51.2	58	55.5	54.5	8004100000	901880000	1554900000
lpp2766	lpp2766	14	14	14	>lpp2766|ID:2400368|pheS| phenylalanine tRNA synthetase, alpha subunit [Legionella pneumophila Paris]	1	14	14	14	13	14	14	12	11	13	13	14	14	12	11	13	13	14	14	12	11	13	51.8	51.8	51.8	38.278	338	338	20	22	21	20	17	20	1.5808e-167	47	51.8	51.8	44.7	39.9	47	3644600000	438460000	632890000
lpp2767	lpp2767	9	9	9	>lpp2767|ID:2400369|rplT| 50S ribosomal subunit protein L20 [Legionella pneumophila Paris]	1	9	9	9	8	8	9	9	9	9	8	8	9	9	9	9	8	8	9	9	9	9	42.9	42.9	42.9	13.461	119	119	18	17	15	18	17	22	2.5556e-32	42.9	42.9	42.9	42.9	42.9	42.9	13600000000	2093700000	2098800000
lpp2768	lpp2768	1	1	1	>lpp2768|ID:2400370|rpmI| 50S ribosomal protein L35 [Legionella pneumophila Paris]	1	1	1	1	1	1	1	1	1	1	1	1	1	1	1	1	1	1	1	1	1	1	18.2	18.2	18.2	7.5068	66	66	2	2	2	3	2	2	2.6798e-07	18.2	18.2	18.2	18.2	18.2	18.2	3642000000	570330000	566380000
lpp2769	lpp2769	8	8	8	>lpp2769|ID:2400371|infC| protein chain initiation factor IF-3 [Legionella pneumophila Paris]	1	8	8	8	7	7	6	8	7	7	7	7	6	8	7	7	7	7	6	8	7	7	56.2	56.2	56.2	20.356	178	178	11	11	10	13	12	10	4.6356e-122	52.2	52.2	48.3	56.2	52.2	52.2	5000200000	692350000	981620000
lpp2770	lpp2770	36	36	36	>lpp2770|ID:2400372|thrS| threonyl-tRNA synthetase [Legionella pneumophila Paris]	1	36	36	36	33	34	33	32	34	33	33	34	33	32	34	33	33	34	33	32	34	33	61.9	61.9	61.9	72.807	637	637	53	53	51	50	53	52	0	54.3	59	54.3	53.2	55.6	55.6	12676000000	1689600000	2275200000
[truncated: 262 more rows]
[truncated: 28 more columns]

## Sheet: S2 quantified proteins
Significance (FDR=0.05 S0=1)	-LOG(P-value)	log2 ratio (Mut/WT)	ratio (Mut/WT)	Protein IDs	Majority protein IDs	Symbol color	Symbol type	Symbol size	Show label	Only identified by site	Reverse	Contaminant	Peptides	Razor + unique peptides	Unique peptides	Sequence coverage [%]	Unique + razor sequence coverage [%]	Unique sequence coverage [%]	Mol. weight [kDa]	PEP	Intensity	LFQ intensity Mut1	LFQ intensity Mut2	LFQ intensity Mut3	LFQ intensity WT1	LFQ intensity WT2	LFQ intensity WT3
[truncated: 1,448 more rows]

[truncated: 1 more sheets: S3 cluster analysis]
